# Supplementary material for: Transcriptome analysis revealed the roles of long non-coding RNA and mRNA in the bursa of Fabricius during pigeon (Columba livia) development
Source: Front Immunol. 2022 Jul 25;13:916086. doi: 10.3389/fimmu.2022.916086 (PMC9357926; doi:10.3389/fimmu.2022.916086)
Supplement: Supplementary file 1 [file DataSheet_1.zip]

Archive with 8 entries (8 files):
- Supplementary Table 3. Identified mRNA and lncRNA.xlsx
- Supplementary Table 4.Differentially expressed mRNAs and lncRNAs.xlsx
- Supplementary Table 5.Cluster analysis.xlsx
- Supplementary Table 6. GO and KEGG analysis for DE mRNAs in different clusters.xlsx
- Supplementary Table 7. MCODE.xlsx
- Supplementary Table 8 LncRNA-mRNA pairs of DE-lncRNAs and DE-mRNAs.xlsx
- Supplementary Table 9. Functional enrichment analysis for target genes of DE-lncRNAs in different clusters.xlsx
- Supplementary Figures and Tables.docx
