# Supplementary material for: Transcriptome analysis revealed the roles of long non-coding RNA and mRNA in the bursa of Fabricius during pigeon (Columba livia) development
Source: Front Immunol. 2022 Jul 25;13:916086. doi: 10.3389/fimmu.2022.916086 (PMC9357926; doi:10.3389/fimmu.2022.916086)
Supplement: Supplementary file 1 [file DataSheet_1.zip › Supplementary Table 3. Identified mRNA and lncRNA.xlsx]

## Sheet: Identified mRNAs
id	1D_1	1D_2	1D_3	13D_1	13D_2	13D_3	26D_1	26D_2	26D_3
GeneID:102083404	19.8299	11.4692	13.8887	24.6949	24.8469	13.5582	14.5144	15.7746	13.6904
GeneID:102083405	0.708011	0.439138	0.623142	4.73411	8.21951	2.41051	0.497417	0.688349	1.79316
GeneID:102083406	4.03561	2.74204	2.41077	8.1761	11.3861	7.92354	1.01561	8.02305	4.90383
GeneID:102083407	30.8514	23.1578	25.3753	37.8374	42.4293	22.4898	12.859	29.017	24.7945
GeneID:102083408	11.0022	5.31466	12.3501	11.8559	9.87063	6.86376	2.71215	4.67787	5.67961
GeneID:102083409	16.7939	7.80434	12.6604	21.7588	24.3557	8.7882	4.66981	18.4386	12.1457
GeneID:102083410	16.8478	17.1986	12.4945	10.4643	18.2722	10.6581	8.02773	8.21811	11.4988
GeneID:102083411	6.24942	3.18031	7.05601	8.69087	12.7746	4.79503	2.53646	5.51474	3.61999
GeneID:102083412	1.24162	0.608516	1.34449	1.41528	1.74363	0.498362	0.419862	0.75933	0.731507
GeneID:102083414	18.1556	12.7896	15.4766	22.6391	27.8517	12.683	6.60521	16.2546	15.5066
GeneID:102083416	7.44339	4.13009	10.7253	5.21438	6.92187	5.18356	3.52591	6.07955	6.23381
GeneID:102083417	13.8869	7.42796	10.1034	23.4276	26.0537	12.7434	9.17179	20.3952	15.2444
GeneID:102083419	22.8522	16.9907	16.4152	14.1301	10.2497	9.18452	4.75813	10.3764	13.917
GeneID:102083421	1.46847	0.47424	2.88753	0.945407	1.8303	0.829343	0.321514	0.753084	0.763682
GeneID:102083422	1.55664	0.921377	1.94442	1.09368	1.25489	0.712791	0.388986	0.785149	0.810648
GeneID:102083423	20.1689	12.7114	23.5539	26.026	30.0432	16.2381	10.1036	20.9218	17.087
GeneID:102083424	7.91291	4.26272	8.12249	1.45373	3.24073	1.30824	0.852096	1.11856	2.9437
GeneID:102083426	1.28494	0.42851	0.888676	0.54099	0.971922	0.411951	0.195126	0.568341	0.505751
GeneID:102083429	0.174508	1.42232	0.0876885	0.265624	0.515738	0.196239	0	0.141493	0.231135
GeneID:102083430	23.1134	7.35308	6.67215	5.43612	5.8378	6.32279	5.95718	3.65262	6.65938
GeneID:102083433	0.561371	0.397299	0.524893	0.925687	0.885645	0.494147	0.875935	0.488222	1.0469
GeneID:102083434	40.6333	24.6929	23.0011	45.8497	29.1942	25.5567	11.7431	21.2771	32.5444
GeneID:102083435	0.392698	0.409589	0.769983	0.30393	0.328775	0.202567	0.0506858	0.163297	0.303562
GeneID:102083436	31.8855	20.2254	46.7534	32.8625	42.2436	37.4268	29.9975	50.2409	59.5309
GeneID:102083438	2.05325	1.36859	3.37826	0.65152	1.02157	0.306703	0.0780198	0.2373	1.01919
GeneID:102083439	15.5085	7.54063	14.5932	15.9123	18.1084	8.94808	4.05629	11.0525	10.344
GeneID:102083440	27.7111	16.4692	17.1932	26.9705	21.2782	13.0783	9.2124	16.5189	20.3267
GeneID:102083441	0.421755	0.165434	0.377776	0.306052	0.512638	0.121009	0.0885565	0.387356	0.161798
GeneID:102083442	19.4228	10.7774	14.2116	23.1943	23.1132	12.6624	6.83678	14.9086	13.0713
GeneID:102083444	106.908	83.881	68.2622	159.388	183.556	98.2939	68.9737	125.403	116.507
GeneID:102083445	16.5391	6.11423	13.6509	18.8242	21.3058	11.7007	5.99886	12.4265	8.98501
GeneID:102083446	15.1703	9.08902	13.8852	20.1401	22.252	11.4877	5.60312	16.0206	11.877
GeneID:102083447	10.8978	4.14993	14.5223	8.51219	12.8435	6.16154	4.47325	8.70582	6.90973
GeneID:102083448	45.2078	33.7129	30.6129	36.4239	40.25	28.8069	17.7056	39.3863	32.9962
GeneID:102083450	4.00537	2.59412	4.44346	4.15796	3.90285	3.44578	3.50701	4.34283	3.04338
GeneID:102083451	5.27574	1.57515	2.51938	2.50688	1.33336	0.709028	0.283915	0.573511	1.55158
GeneID:102083452	6.12653	2.76327	3.69215	8.16752	10.6364	3.0412	1.4359	4.67967	3.53635
GeneID:102083453	2.20582	0.367622	0.306373	0.38521	0.261493	0.244681	0.091363	0.865187	0.926167
GeneID:102083454	0.68088	0.396292	0.734993	0.352452	0.312427	0.323996	0.248278	0.260377	0.835481
GeneID:102083455	4.13656	2.31131	6.0899	3.53472	5.34811	2.90627	1.41799	3.23629	2.60634
GeneID:102083456	0.968154	0.293281	0.593528	0.266743	0.109955	0.185079	0.0315439	0.0267345	0.118476
GeneID:102083457	3.07997	1.25355	0.925544	0	0.688028	0.573929	0.16392	0.126278	4.99437
GeneID:102083458	5.93616	4.19009	8.05482	1.74244	4.0487	1.62976	1.82605	1.44509	2.17678
GeneID:102083460	11.3254	13.3797	4.01969	3.52237	3.18511	1.27868	0.873162	2.29095	2.63267
GeneID:102083461	29.7817	17.1126	21.3523	35.6366	33.989	17.7021	7.62624	18.3952	19.401
GeneID:102083462	0.865089	0.56321	0.824534	0.0488155	0.230264	0.0519888	0.0460016	0.0240982	0.132076
GeneID:102083464	9.73023	2.30186	5.16426	2.06278	2.9446	1.35855	0.326435	1.23659	1.33566
GeneID:102083465	13.5804	5.26379	7.35578	4.69038	4.96841	2.66831	0.872441	2.29379	3.63841
GeneID:102083466	33.4981	25.7857	27.7827	34.1386	31.8355	19.4139	13.0783	23.8914	24.8869
GeneID:102083467	8.80487	5.0281	4.57704	5.29407	6.31019	3.15302	1.71648	4.1338	4.60451
GeneID:102083468	1.16138	0.553138	2.1498	1.15258	1.45741	0.999246	0.393949	0.981677	0.904097
GeneID:102083469	14.5823	8.31605	10.427	14.9413	14.9395	10.6048	4.67759	11.9327	10.4169
GeneID:102083471	11.9149	11.3639	4.80957	8.83684	6.95389	5.898	3.05396	5.0369	7.81872
GeneID:102083472	38.007	22.2763	30.3221	38.6278	53.1554	25.1378	11.4349	29.4365	19.8162
GeneID:102083473	2.33566	2.33105	2.29187	3.13103	1.98829	1.30166	1.0516	2.24051	3.32039
GeneID:102083474	0.832822	1.05815	0.949518	0.456439	0.445139	0.366969	0.293594	0.211361	0.713819
GeneID:102083475	70.0107	52.0582	50.5455	70.382	60.972	42.0416	18.7856	49.3673	54.22
GeneID:102083476	35.7549	21.1772	20.171	30.7945	29.323	18.6539	9.14029	20.7322	19.1577
GeneID:102083477	4.79058	2.33463	2.99494	5.2758	4.22018	2.58285	1.72338	3.89276	2.68012
GeneID:102083479	31.843	25.6973	27.3601	28.7749	33.368	22.076	10.773	29.5189	36.2784
GeneID:102083480	0.63724	0.952859	1.35269	0.435631	0.279538	0.26611	0.043822	0.385883	0.679178
GeneID:102083481	2.68025	2.10729	1.28204	2.06583	6.15377	1.6939	2.87488	1.93285	2.05625
GeneID:102083482	10.5904	3.2864	8.32406	6.42121	10.3963	4.20895	1.02267	4.10541	3.74807
GeneID:102083484	30.1229	13.2579	23.3615	37.6453	34.9673	20.2963	11.476	22.6659	21.2731
GeneID:102083485	8.69766	2.97789	11.2771	9.00474	7.58325	4.98506	3.48173	6.88597	5.11079
GeneID:102083486	22.0329	8.24405	11.0443	7.70958	6.1544	3.48511	1.10371	3.03334	5.38362
GeneID:102083487	111.954	54.6236	46.2854	78.812	56.7074	47.2729	27.3906	45.8609	51.0513
GeneID:102083488	0.236018	0.114201	0.259046	0.457906	0.933999	0.244587	0.0533251	0.134555	0.175913
GeneID:102083489	13.7446	7.84366	7.23366	13.0184	9.97281	5.70197	2.91881	6.50567	8.39652
GeneID:102083490	21.7222	16.154	11.8937	36.2271	34.1799	20.9281	11.7165	24.3015	23.5546
GeneID:102083491	31.3706	11.8331	23.3651	40.1503	41.7641	26.8062	19.4755	27.7247	21.8954
GeneID:102083492	32.7376	22.1076	18.8807	34.1528	32.743	23.5351	15.1209	24.4816	27.7503
GeneID:102083493	108.25	51.8031	90.7723	123.948	140.892	73.0916	57.1657	84.5325	79.2347
GeneID:102083495	13.177	10.2902	11.902	39.9864	33.8776	16.3763	9.47588	27.7546	18.7124
GeneID:102083496	20.0904	4.39875	11.3781	6.65283	4.32553	2.60806	2.46316	2.5326	6.41832
GeneID:102083497	10.9188	4.48413	7.21028	1.97524	1.93026	1.02571	0.73715	0.872133	5.30174
GeneID:102083498	2.10104	0.668073	1.92336	1.70851	2.47082	0.905213	0.489423	1.47767	0.774405
GeneID:102083499	33.6088	22.6488	22.9768	34.3005	28.4587	18.3624	6.98295	17.6011	20.7185
GeneID:102083500	327.824	189.819	400.089	450.357	574.772	235.314	130.162	327.508	253.163
GeneID:102083502	7.86385	5.97661	5.48027	6.47487	6.9379	3.10658	1.63996	4.91107	5.93272
GeneID:102083503	34.6995	16.63	9.68284	33.4968	21.1647	9.59227	12.99	13.4142	10.3269
GeneID:102083505	38.3176	32.0257	23.7771	49.5925	42.0013	25.7419	16.0734	34.0028	37.5836
GeneID:102083508	35.155	43.44	32.2793	25.2207	25.3083	22.4952	21.418	25.8502	27.7806
GeneID:102083509	2.70005	1.8685	1.19498	0.771314	0.773427	0.629878	0.233962	0.315858	0.386621
GeneID:102083510	32.2642	13.5751	13.2071	23.149	10.0866	18.4644	10.1396	13.5553	12.5089
GeneID:102083511	3.70917	1.3536	1.97657	1.13753	0.630529	0.537659	0.147537	0.555964	0.831417
GeneID:102083514	2.15208	0.657731	5.9919	2.17525	1.86583	1.21738	1.64826	2.45918	5.78085
GeneID:102083515	1.1563	0.318913	0.525432	0.330524	0.481625	0.148813	0.0351693	0.305302	0.151165
GeneID:102083516	1.0155	3.50149	1.4566	0.521252	0.481561	0.123262	0.0578139	0.184429	0.137961
GeneID:102083517	6.83465	2.42891	6.02436	7.22142	7.5466	4.55994	2.64444	3.78507	5.08404
GeneID:102083519	2.71052	0.981769	2.46513	2.38555	1.53885	0.880273	0.593975	1.22051	0.938954
GeneID:102083520	15.135	17.035	12.9059	14.6352	13.422	10.8552	4.57448	11.7719	12.3859
GeneID:102083521	2.03331	1.27925	2.42776	0.973991	1.10643	1.46655	0.451405	1.30494	1.37109
GeneID:102083525	16.301	14.6881	38.3309	18.0027	31.6438	25.3273	15.8634	20.4029	18.6247
GeneID:102083526	0.86484	1.20733	1.05804	0.488753	0.517225	0.717345	0.348654	0.605907	0.756138
GeneID:102083527	151.454	81.1752	146.684	145.447	152.471	92.89	50.2921	119.507	130.355
GeneID:102083528	1.39902	0.361117	2.62147	0.395642	0.891151	0.459417	0.0828303	0.356752	0.333977
GeneID:102083529	2.75747	2.14577	1.54	1.0592	4.34345	2.50147	1.21968	2.59138	1.51732
GeneID:102083530	5.81325	3.97999	3.7776	4.01763	4.25572	2.73792	1.39762	2.53099	3.10908
GeneID:102083531	6.98341	8.18395	5.17786	4.27957	6.17941	4.22614	1.94122	4.4443	5.49191
GeneID:102083532	85.8233	51.0393	52.29	116.662	119.388	69.8652	32.2029	62.5232	62.3512
GeneID:102083533	52.9357	28.2076	16.965	60.2884	29.266	17.5009	12.8507	17.4196	18.3917
GeneID:102083534	4.77531	3.23592	4.9379	2.97045	4.59181	2.62679	1.64258	3.08572	3.18646
GeneID:102083535	230.234	251.157	277.246	143.309	193.058	252.671	247.096	187.793	277.238
GeneID:102083537	4.67444	0.743827	4.52407	2.60599	3.39025	1.11391	1.05248	2.46599	3.52953
GeneID:102083538	18.1412	10.5658	11.0996	14.6341	15.1531	8.83723	4.26039	9.14302	10.8265
GeneID:102083539	10.7551	7.73364	8.99274	13.2371	12.1373	8.91848	6.11574	10.7945	8.18052
GeneID:102083540	0.786993	0.216858	0.349003	0.643771	0.390586	0.103111	0.072212	0.181463	0.479154
GeneID:102083541	58.951	28.1818	83.4275	61.2035	75.2352	41.3638	18.5817	37.6004	32.393
GeneID:102083542	15.506	9.36811	9.20858	18.2445	20.3567	9.78468	6.29349	12.9653	9.78062
GeneID:102083543	0.648051	0.53802	1.03811	0.366155	0.55267	0.356386	0.166803	0.247273	0.618975
GeneID:102083544	9.46777	4.06648	8.00375	5.79497	11.436	5.49542	2.45803	3.9973	3.26489
GeneID:102083546	23.6306	8.9762	13.1058	24.2129	25.0583	12.6539	6.06293	16.1916	12.9929
GeneID:102083548	3.37174	1.83093	2.86857	4.36403	3.45513	2.01751	1.44053	2.26686	2.58491
GeneID:102083549	33.7412	13.4974	19.0679	7.65777	6.63267	3.34695	1.98868	3.03744	9.13404
GeneID:102083551	0.228578	0.896445	0.204688	0.0741489	0.139028	0.0506548	0.0153719	0.0371045	0.279302
GeneID:102083552	2.51757	0.820409	0.936603	3.3242	2.27534	1.21833	0.413803	1.18638	1.24316
GeneID:102083553	7.18935	2.30239	4.15118	2.51736	3.11519	2.92786	0.62206	0.865193	1.63216
GeneID:102083554	2.67879	0.772179	1.31996	0.639052	1.47198	0.844739	0.158655	0.916416	2.2805
GeneID:102083555	8.30175	2.51501	5.12115	3.27717	2.34196	1.38507	0.627326	1.4406	3.82894
GeneID:102083556	6.45938	7.38632	2.12849	2.17137	1.4324	1.92409	0.584518	1.12569	2.30098
GeneID:102083558	7.04946	2.77453	4.57369	3.93419	1.09586	1.78584	0.365523	0.723299	2.2248
GeneID:102083559	56.1229	26.1646	29.7819	92.0799	152.554	61.9889	47.324	103.645	47.7515
GeneID:102083560	16.6193	10.257	9.39713	10.1677	13.0143	8.8947	3.86328	8.57384	8.30347
GeneID:102083562	39.6163	21.2154	25.5863	39.0008	45.4222	24.9079	10.5048	26.4267	26.0085
GeneID:102083563	7.21169	5.92992	9.08213	7.77218	8.6583	7.09308	3.02746	5.41972	6.27396
GeneID:102083564	5.83905	2.40944	7.53626	4.57856	7.06405	3.45678	1.90236	2.80236	2.4607
GeneID:102083565	15.2244	6.63943	9.41238	9.05573	7.94189	3.70367	2.16034	4.15247	6.88397
GeneID:102083566	108.585	111.37	162.713	146.178	197.819	113.682	88.487	105.75	93.2038
GeneID:102083567	2.11423	1.75936	4.00554	2.63628	3.37759	1.56507	0.752848	2.1412	2.30405
GeneID:102083568	98.5274	55.1285	99.4623	139.238	164.453	100.856	45.2314	103.618	94.827
GeneID:102083569	17.7281	10.182	9.05241	12.2558	10.9957	5.92837	2.9836	7.17189	9.83757
GeneID:102083570	28.1779	15.6448	23.2353	44.9744	31.785	24.9145	16.4899	25.5182	25.0459
GeneID:102083571	81.4925	59.6165	65.0946	93.3215	98.9381	63.1392	43.4071	81.8215	76.8052
GeneID:102083572	189.889	221.881	166.565	100.03	128.187	107.217	94.9143	112.705	106.483
GeneID:102083574	3.03516	2.29844	2.63915	6.21282	13.0055	1.69477	1.85037	4.41043	2.66618
GeneID:102083577	37.2226	16.8402	26.5914	41.5694	40.1389	16.8581	7.7755	23.3668	22.9957
GeneID:102083578	7.13853	4.1329	8.39261	8.63122	7.52565	6.05337	1.8322	7.71611	4.74759
GeneID:102083579	45.5377	11.6027	45.5244	34.8464	39.5073	24.4185	13.9587	21.2802	24.1921
GeneID:102083580	1.54765	1.3777	6.29579	4.47526	6.02852	3.76459	3.76029	3.6793	2.86605
GeneID:102083584	4.91489	2.71907	4.9179	2.63112	2.37674	2.03065	0.543148	4.12087	2.1721
GeneID:102083586	54.5538	31.2271	41.4056	85.5281	92.2374	54.6821	25.717	58.7472	39.3677
GeneID:102083587	2.6371	3.57439	3.53214	1.24377	1.93304	2.07972	1.27245	2.59255	4.09928
GeneID:102083588	13.7035	12.4916	11.5877	12.4473	14.0208	8.37296	3.14772	10.9022	12.6413
GeneID:102083589	15.5815	7.20778	15.4485	14.9704	10.6923	10.8428	3.71712	7.17327	10.917
GeneID:102083590	3.78172	2.18003	1.50812	0.52357	0.75815	0.406193	0.133407	0.295744	0.309096
GeneID:102083591	50.5223	25.998	39.8323	40.5696	42.2625	22.9477	14.5619	24.1179	33.3274
GeneID:102083592	14.236	7.78328	12.2273	11.6558	9.18406	11.4106	6.08542	11.3518	15.5309
GeneID:102083593	3.56395	1.21878	2.16398	2.36407	3.10153	1.13516	0.767831	1.3805	1.86767
GeneID:102083594	28.0694	7.21533	14.5475	15.5411	14.0845	8.04084	2.48156	8.14989	8.15958
GeneID:102083595	3.45973	1.90356	1.91333	6.26738	2.9241	2.52603	0.904772	3.21101	2.96512
GeneID:102083596	29.6751	11.4983	18.027	13.3807	12.6149	11.935	3.82354	8.08726	15.2028
GeneID:102083597	8.62847	5.64053	5.77529	9.63585	10.9907	4.46272	2.43224	5.32501	5.63308
GeneID:102083598	13.8109	4.7497	10.423	9.3848	14.905	8.46227	5.36709	8.77481	6.45571
GeneID:102083600	5.86358	1.03727	5.94004	1.1758	1.49359	0.850134	0.324823	0.660189	1.18339
GeneID:102083601	18.6189	7.59537	10.3949	24.662	20.7037	14.8597	6.82898	16.6652	12.4149
GeneID:102083602	34.7456	11.3622	26.2694	35.1908	43.6974	19.682	8.20586	22.9277	21.0664
GeneID:102083603	2.60699	0.427727	0.181002	0.299579	0.106446	0.0709428	0.0636304	0.0253953	0.138465
GeneID:102083605	35.2513	18.8845	25.0753	66.7127	77.9431	34.8496	17.662	49.748	40.4774
GeneID:102083607	2.49593	2.08085	5.75504	3.68431	5.47869	2.38752	1.91888	3.66922	3.40972
GeneID:102083608	21.6388	13.2933	15.5955	18.2737	21.3317	12.093	5.72238	14.2451	14.4011
GeneID:102083609	21.9183	13.6771	20.8601	33.1437	41.5861	16.0424	8.05472	21.8379	16.2433
GeneID:102083611	27.367	14.6097	20.147	14.3715	19.3968	14.0952	8.23911	12.1543	15.6441
GeneID:102083612	3.39847	1.65828	4.75964	2.75998	2.91953	2.68207	1.51224	2.40302	4.33058
GeneID:102083613	1.94721	1.81041	2.00715	1.42967	1.0353	0.907684	0.835278	0.601573	1.68261
GeneID:102083614	96.7147	75.5912	66.1796	92.7024	87.579	61.291	46.8133	63.0524	76.0785
GeneID:102083616	5.25857	3.68617	7.23336	5.29672	3.22754	3.40445	3.28901	4.46026	7.47406
GeneID:102083617	12.0368	5.17011	14.5739	7.69701	6.13901	3.57254	0.9729	3.09923	6.16405
GeneID:102083618	18.1624	8.93803	6.69669	7.31013	6.59777	3.21733	1.09464	2.44197	4.34369
GeneID:102083619	3.51538	1.69275	5.04884	2.60019	5.30024	1.48431	0.803093	2.14601	2.5454
GeneID:102083620	131.787	94.7314	73.2171	29.7196	18.6494	20.4485	7.43856	14.6235	19.8752
GeneID:102083621	0.0946723	0	0.0719724	0	0.527587	0	0.0354215	0	0
GeneID:102083622	5.86882	3.25117	3.55474	5.03107	5.50069	2.60981	2.12836	3.70215	3.64695
GeneID:102083623	14.5835	10.4254	17.4936	9.59912	14.6121	8.48454	8.88404	6.11854	13.0727
GeneID:102083624	0.540092	0.16114	0.638939	0.159324	0.35206	0.155696	0.0371299	0.15172	0.159115
GeneID:102083625	1.55429	0.0754342	0.584371	0.0253134	0	0.0135502	0.0294525	0.0607222	0.0265055
GeneID:102083626	27.9243	16.0376	18.3079	31.6186	35.0898	15.8306	5.89897	20.4744	16.9485
GeneID:102083627	8.91606	12.0475	4.85397	2.2238	1.54532	1.65797	0.691044	0.765506	0.723978
GeneID:102083630	15.5679	9.30735	6.33034	10.8748	8.52511	6.66792	6.02719	7.42124	21.6954
GeneID:102083631	2191.28	3404.98	2177.05	2583.77	2989.72	2022.14	3768.41	2971.13	3234.66
GeneID:102083632	0.839459	0.408401	0.459275	0.0210172	0	0.0463782	0.00629383	0.031095	0.193139
GeneID:102083633	12.7525	3.92183	13.8017	1.91755	2.42115	1.97412	0.343515	0.650053	1.99191
GeneID:102083634	1.38569	1.48284	0.520946	0.675224	0.968355	1.12718	0.838013	1.27902	1.37242
GeneID:102083635	12.0912	9.98719	9.65192	18.9396	20.429	9.14173	4.79746	11.3222	8.66502
GeneID:102083636	14.7397	8.4664	12.8806	19.1321	21.9853	10.3796	4.63169	12.3272	10.3796
GeneID:102083637	5.26157	2.40142	11.0866	7.50752	12.9321	8.80219	5.6653	8.75007	6.87662
GeneID:102083638	1.61462	1.11507	1.04574	0.972349	0.199948	0.42505	0.168592	0.386588	0.470442
GeneID:102083639	20.4605	12.5798	17.1795	21.9348	18.9734	9.38948	5.44399	13.7972	11.519
GeneID:102083640	1.90581	0.83555	1.69056	0.782261	1.12315	0.636462	0.31485	0.724529	0.709324
GeneID:102083641	10.6366	11.9368	8.81806	11.6058	7.88314	8.69738	3.51279	8.81743	8.91492
GeneID:102083642	9.81673	4.35933	7.94983	10.7978	12.4722	5.86614	2.20819	7.63721	4.27423
GeneID:102083643	16.7166	13.715	12.215	22.8901	16.408	8.22536	3.31855	9.53485	12.1718
GeneID:102083644	5.96169	5.02669	8.43929	6.89033	9.04818	5.87053	3.85834	4.79105	4.76987
GeneID:102083646	95.5287	52.0562	59.9088	92.5932	79.5914	58.5304	29.3848	63.9204	74.0299
GeneID:102083647	35.7725	10.3668	24.7387	18.0602	18.5241	10.603	5.63474	6.42104	13.6981
GeneID:102083649	43.5911	26.4203	26.1511	49.3953	53.9776	26.2347	16.5398	34.1979	28.4461
GeneID:102083650	51.1511	26.82	31.0837	63.6574	61.57	41.5165	26.5331	33.9536	30.628
GeneID:102083651	12.9381	14.1489	25.34	27.882	46.1961	17.4655	10.5501	26.7796	12.1808
GeneID:102083652	18.772	4.79834	20.5813	17.2862	19.0862	9.66193	3.92206	10.6339	11.5734
GeneID:102083653	46.6854	18.2161	21.2061	33.1142	38.2539	19.0349	4.92263	19.5699	18.5402
GeneID:102083654	35.14	24.1131	21.7416	34.4099	32.9677	18.6186	12.4967	27.3527	31.0859
GeneID:102083655	25.6398	18.3083	25.6899	27.5269	26.7004	16.8979	7.86023	19.5559	20.2237
GeneID:102083656	15.4684	7.96626	11.2699	12.2329	12.046	6.46696	5.7536	7.8605	13.7488
GeneID:102083657	58.1718	34.9843	35.1279	44.2509	39.1795	34.5313	16.1921	33.7261	42.5428
GeneID:102083658	1.09111	0.687621	1.66281	0.327127	0.285739	0.160783	0.0803958	0.157993	0.771568
GeneID:102083659	204.332	122.04	158.025	183.735	201.063	123.769	98.4673	143.761	131.248
GeneID:102083660	31.1054	14.8653	26.1006	31.2397	44.6635	23.0944	12.9692	25.2864	27.5101
GeneID:102083661	42.7144	30.2493	23.2792	41.8176	44.2688	23.0496	12.3641	20.2997	26.9707
GeneID:102083662	18.4583	18.1294	14.2622	38.9045	50.5399	27.7738	20.0315	23.4431	26.1916
GeneID:102083663	60.5455	41.5	25.8327	20.3695	12.6048	12.6092	6.03696	10.5764	17.5041
GeneID:102083664	1.33857	0.363924	1.38444	0.149067	0.141953	0.0753923	0.0528331	0.0829579	0.216825
GeneID:102083665	0.713268	0.0426387	0.475703	0.135996	0	0	0.0211707	0.1378	0
GeneID:102083666	11.8536	10.3442	17.7345	14.4802	12.233	10.8829	4.74782	8.98333	6.96711
GeneID:102083667	3.8558	2.55304	5.14625	3.02588	4.46356	2.21703	1.49796	2.58999	2.65762
GeneID:102083668	11.0457	5.39989	10.9409	14.1124	13.8675	9.58301	3.97914	9.21339	8.14617
GeneID:102083669	111.523	78.4301	86.45	143.658	140.31	84.4694	60.3432	103.452	82.2212
GeneID:102083672	0.998043	0.429605	2.24215	0.991042	1.19264	0.415689	0.130932	0.274871	0.529786
GeneID:102083674	27.689	18.9586	13.7603	10.91	8.24915	5.20484	3.72789	4.71221	8.09528
GeneID:102083675	0.0983537	0.219903	0.27539	0.830411	1.41912	0.192429	0.166833	0.254079	0.220795
GeneID:102083676	31.8915	46.6639	40.864	36.4069	31.8779	25.2452	23.0992	24.7805	28.1775
GeneID:102083677	2.3617	1.9166	0.767668	1.60378	0.782675	1.0925	0.36634	1.26497	1.68306
GeneID:102083678	4.66296	2.86093	3.90267	2.44196	2.54398	1.98511	1.43783	2.39805	2.3703
GeneID:102083679	0.887297	0.166063	0.341991	0.146801	0.104325	0.0942157	0.0358556	0.224858	0.192337
GeneID:102083681	27.6021	12.9745	21.9352	26.3805	26.5765	16.6414	11.6823	21.2852	22.8909
GeneID:102083682	60.5413	47.2146	54.8299	67.8072	72.6453	61.0362	40.2162	57.5015	56.4644
GeneID:102083683	8.94435	7.86352	7.52612	6.16266	11.1063	10.5638	3.613	8.41987	5.36423
GeneID:102083684	35.1177	20.5428	21.6044	49.4259	45.0459	25.7977	16.7086	29.5959	25.4305
GeneID:102083685	0.929939	0.420632	0.798257	6.05982	7.47701	5.36286	2.79291	4.81857	3.67445
GeneID:102083687	55.9876	18.1203	59.3185	73.9348	68.3914	39.2513	33.2324	43.0676	36.1239
GeneID:102083688	79.9772	41.0669	46.9745	104.812	86.2635	48.9279	26.2526	43.2002	44.5052
GeneID:102083689	0.917253	0.854668	1.80808	0.921456	0.939482	0.755057	0.464824	0.838425	0.784398
GeneID:102083691	21.4351	10.6689	18.4881	26.7612	30.4881	12.5929	13.3289	18.2471	24.3914
GeneID:102083693	14.1739	11.4752	8.88833	8.15554	7.46548	9.56496	5.37235	5.93691	9.8013
GeneID:102083694	0.755697	0.709963	0.456943	0.273441	0.557915	0.333876	0.14644	0.307235	0.530718
GeneID:102083695	1.62562	0.488342	0.856105	0.184901	0.0986823	0.00935774	0.0252575	0.033622	0.312688
GeneID:102083697	3.3178	2.55071	1.62051	0.361061	0.481815	0.259397	0.0790887	0.223679	0.398387
GeneID:102083699	3.42831	1.07239	3.42297	2.36117	2.55713	1.03393	0.401442	1.34358	1.22378
GeneID:102083701	20.2792	12.4271	11.2042	17.3298	18.7565	8.7561	4.98331	10.5489	10.4034
GeneID:102083703	86.4181	25.9317	75.5935	85.6105	103.044	54.5441	27.4405	64.7921	53.5409
GeneID:102083704	12.5247	9.833	13.322	13.5737	16.6021	9.89375	5.84945	10.7161	12.9261
GeneID:102083705	17.7204	18.6251	31.0191	53.6953	68.9992	39.9209	41.0379	58.3626	36.5869
GeneID:102083706	22.4589	7.10246	12.6467	10.4469	11.6431	7.37036	1.992	6.69071	6.35736
GeneID:102083708	2.31324	1.3004	2.80375	1.6775	1.41157	0.879585	0.584743	1.0811	1.13753
GeneID:102083709	9.006	2.32763	9.49537	10.1301	10.9042	5.05413	1.90177	4.07167	5.33038
GeneID:102083710	0.31125	0.647345	0.283747	0	0	0.0980495	0	0	0
GeneID:102083711	4.27907	2.13718	5.75899	6.28939	7.39572	4.68389	1.56856	2.74686	3.73733
GeneID:102083712	16.5839	6.89774	11.2223	20.7425	18.2958	8.70965	3.44869	11.3296	10.2953
GeneID:102083713	20.2908	9.07818	16.2806	23.5658	27.7353	14.1371	6.27141	17.1257	13.0682
GeneID:102083714	5.3824	3.81681	7.02207	6.91977	8.08333	4.70259	2.96207	5.36299	4.25689
GeneID:102083715	15.7033	4.01288	20.1839	4.24788	3.68482	4.33362	1.23986	2.44579	6.71697
GeneID:102083716	0.388285	0.282317	0.884352	0.741316	0.788722	0.464232	0.257746	0.506869	0.337827
GeneID:102083717	3.49665	3.39763	3.6669	2.57324	2.16251	1.16412	0.410228	1.16555	2.31527
GeneID:102083718	8.4752	14.9221	4.15598	1.75337	1.41858	2.03488	0.9059	1.53407	6.93541
GeneID:102083720	8.69284	6.78745	8.80358	12.5966	22.9449	6.50518	3.26111	9.96442	7.34886
GeneID:102083721	0.638554	0.652554	1.1614	0.472995	0.333873	0.218539	0.0688545	0.231376	0.35477
GeneID:102083722	3.43943	1.83328	3.19635	3.18125	2.64321	2.20798	0.79549	1.66906	2.71979
GeneID:102083723	61.4308	40.8588	37.3843	68.1575	68.753	38.4037	20.5075	41.3159	56.7633
GeneID:102083724	16.3301	5.28906	10.0235	0.242461	0	0.072856	0.23942	0.194623	4.92078
GeneID:102083725	2.81392	2.23482	3.01077	5.25792	6.43167	2.53185	2.22899	4.83385	3.3277
GeneID:102083726	8.35027	6.1061	6.53813	13.1571	11.2998	6.41176	3.84614	8.54599	7.68538
GeneID:102083727	14.8713	5.14514	17.5136	21.0032	24.4407	11.8322	4.71212	12.3812	9.28257
GeneID:102083728	5.21719	2.11519	7.75595	7.30699	8.48171	3.5673	1.81345	4.59212	3.51315
GeneID:102083729	2.84848	1.59707	1.80126	3.15525	2.49224	1.53957	0.940839	1.89408	1.7501
GeneID:102083731	2.99993	0.663047	3.88256	2.70819	7.59474	2.88575	2.40557	4.27176	5.14912
GeneID:102083732	273.974	174.82	204.222	237.306	235.343	154.225	112.342	186.396	139.429
GeneID:102083733	41.5866	24.0994	35.0542	52.6444	60.3927	32.415	23.1996	38.96	36.9833
GeneID:102083734	68.4	17.5832	54.3437	17.9916	19.8235	12.0922	6.22883	11.8278	19.7669
GeneID:102083735	72.2288	39.6366	41.8696	80.9662	73.3969	34.2907	16.0746	41.3328	46.9594
GeneID:102083736	9.07946	4.92324	9.26387	7.54455	7.89803	8.86492	7.81091	9.39345	7.36512
GeneID:102083738	22.3107	19.635	9.64417	17.0482	18.5467	18.5497	9.19353	17.2538	16.0449
GeneID:102083739	6.83564	2.39305	3.44429	1.74016	0.959241	2.94977	1.17839	1.29318	1.18288
GeneID:102083740	17.3609	10.1692	11.6443	17.8764	18.4735	9.85889	6.71502	11.6627	11.2472
GeneID:102083741	71.226	37.7448	32.2831	28.6524	28.4078	13.1462	7.52992	11.4354	34.0024
GeneID:102083743	19.1904	7.87067	12.4201	21.8875	21.4011	12.9606	6.10627	11.6845	11.7317
GeneID:102083744	12.6683	7.14613	13.3209	11.4354	12.8322	7.65472	3.40376	8.62395	7.98085
GeneID:102083745	2.56082	0.574062	1.70367	0.898577	0.167737	0.60778	0.433392	0.675741	6.09976
GeneID:102083746	2.9828	1.7389	3.64937	4.06825	4.59292	2.95403	1.62373	3.51552	2.71726
GeneID:102083748	56.0063	30.8555	36.4901	57.4473	49.5838	28.707	20.8791	33.1957	28.7099
GeneID:102083749	28.1787	13.5868	16.3683	39.9621	35.6345	14.9177	9.60631	21.5743	18.6531
GeneID:102083750	42.0073	10.5428	25.294	3.09755	1.52697	2.86105	1.00538	2.10923	2.1988
GeneID:102083752	2.67513	0.777411	2.58634	1.9944	2.13799	1.23908	0.348775	1.2301	2.02119
GeneID:102083754	3.80884	2.20683	5.40223	0.984771	1.19199	0.603545	0.128416	0.633811	0.884461
GeneID:102083755	26.7574	23.5858	37.4558	37.1336	49.5103	27.8042	27.1849	40.1497	37.137
GeneID:102083757	1.30889	2.16987	4.14259	5.82373	3.13847	5.94641	2.17552	2.73225	3.80739
GeneID:102083758	10.2917	4.76513	10.1688	16.9197	15.4652	6.95632	1.93136	10.1029	6.82682
GeneID:102083760	52.6723	34.3356	47.8958	66.3022	79.9242	30.7037	14.9031	43.7595	38.5672
GeneID:102083761	6.97433	2.25785	9.69641	8.28872	9.54755	4.62133	2.24612	6.12417	4.61943
GeneID:102083762	131.097	40.313	124.552	212.325	196.902	116.972	67.6211	99.3024	75.2622
GeneID:102083764	2.72177	1.18773	3.07447	3.52275	6.22214	3.53394	0.70295	3.13043	2.69142
GeneID:102083765	20.0655	9.28773	2.10633	0.175338	0.626768	1.62693	3.41273	5.86606	14.496
GeneID:102083766	0.638577	0.370788	0.405505	0.17004	0.25879	0.0984931	0.0420446	0.139885	0.0820775
GeneID:102083767	16.4383	11.1352	17.4939	19.4093	20.1137	15.9434	4.04099	10.6753	9.21699
GeneID:102083769	3.20188	0.408306	2.4119	1.03699	1.90424	0.519228	0.160529	0.657161	0.645845
GeneID:102083770	29.4304	16.1362	20.1844	38.0288	37.7105	22.3574	10.1107	23.0181	23.4603
GeneID:102083771	66.8957	31.9953	45.1485	90.2106	101.593	68.895	31.9888	79.6149	64.5365
GeneID:102083772	3.2017	3.09113	0.775167	0.392603	0.571261	0.46338	0.0489426	0.232089	0.545922
GeneID:102083773	15.3772	8.7062	9.74122	7.55772	4.84637	3.14365	1.51045	6.40309	6.76123
GeneID:102083774	0.469667	0.311434	0.648985	0.340391	0.240752	0.219127	0.0465303	0.0298946	0.343824
GeneID:102083775	1.34998	0.333527	0.243061	0.114101	0.592937	0.263229	0.148696	0.135124	0.722025
GeneID:102083776	27.8534	10.8007	18.9885	40.8019	45.8767	23.0396	14.2114	24.2067	22.4803
GeneID:102083777	0.871338	0.0577794	0.491689	0.0979694	0	0.16341	0	0	0.364672
GeneID:102083778	49.6832	36.2023	27.0931	50.5717	47.4845	25.0668	20.7326	28.3667	32.3296
GeneID:102083780	25.0716	12.2638	11.7009	8.3587	12.6415	7.61669	2.267	4.62577	9.26499
GeneID:102083782	16.3449	8.14391	11.5241	14.0197	12.2055	12.7566	5.63155	10.3789	10.6418
GeneID:102083783	6.49105	3.33679	3.485	6.24433	6.25911	2.60329	1.43251	3.31011	3.02217
GeneID:102083784	1.80609	1.36048	2.2904	1.53193	1.58429	1.12074	0.819497	1.26391	1.14144
GeneID:102083786	1.05649	0.976389	2.85654	0.743714	1.43525	1.24035	0.735877	1.34844	1.10365
GeneID:102083787	21.8478	14.8628	25.5367	20.1999	25.2783	11.5975	9.5881	17.1009	17.1532
GeneID:102083789	27.1965	23.0136	36.734	26.8012	30.4137	26.6695	17.7728	24.6373	29.0302
GeneID:102083790	4.12982	2.3059	2.4555	1.21731	1.05737	0.852418	0.45481	1.00433	1.36431
GeneID:102083791	1.06813	0.332105	0.546256	0.772124	1.16013	0.469817	0.183066	0.350806	0.688282
GeneID:102083793	28.3938	11.8018	20.2916	38.9746	43.1581	20.5877	10.6955	25.73	15.9707
GeneID:102083794	10.3989	7.25474	14.8185	11.3586	21.3858	10.2584	7.13009	9.06612	10.7495
GeneID:102083795	35.3419	17.3035	29.3743	25.1526	33.8301	14.5421	5.24311	17.1816	14.6087
GeneID:102083796	5.09138	2.96126	4.79361	7.40359	6.39169	3.20404	1.33526	3.81049	3.4064
GeneID:102083800	6.40795	4.93902	16.9322	16.3745	26.8799	14.9353	7.56842	20.6775	10.7771
GeneID:102083801	43.6466	36.3554	26.0161	31.7136	28.0027	21.1779	20.2151	23.5429	29.5139
GeneID:102083802	6.37132	6.33251	4.06398	2.30867	3.40081	1.29261	0.629132	1.91768	6.33245
GeneID:102083803	112.317	82.4253	99.0252	122.375	132.02	113.673	76.8476	101.97	99.9273
GeneID:102083804	2.6903	2.30437	6.10158	4.12757	5.03431	3.05502	2.64383	3.04967	3.24041
GeneID:102083805	2409.31	3667.28	3538.15	2657.44	3252.54	3328.3	3884.18	2909.96	2933.26
GeneID:102083808	1.95542	0.776532	2.42487	0.934715	0.930357	0.582599	0.159241	0.479329	0.77996
GeneID:102083809	11.1921	3.85545	12.4636	11.6355	12.6102	8.44432	3.36593	6.05825	8.70829
GeneID:102083810	0.738518	0.594578	0.739067	0.726605	1.4752	0.383425	0.133956	0.71405	0.851174
GeneID:102083811	3.8756	1.73424	2.88452	0.432745	0.731899	0.0604684	0.0780518	0.117271	0.373329
GeneID:102083812	23.7528	10.4379	16.191	21.007	24.9861	12.0348	4.30064	15.9058	13.7841
GeneID:102083813	3.71105	0.929916	3.95316	4.23106	5.96479	3.4033	1.59077	3.58771	2.08141
GeneID:102083814	74.3238	42.5798	44.1517	63.46	78.1623	49.818	41.4835	43.8633	26.6205
GeneID:102083815	7.61671	6.59516	6.3445	7.17618	9.22304	6.41262	2.90579	6.98315	7.9567
GeneID:102083816	4.19378	1.74203	4.54899	3.08555	3.81487	2.37529	0.800763	2.18902	2.54175
GeneID:102083817	27.2834	20.9794	20.5594	7.94567	2.50783	6.07165	1.63164	3.67937	6.32918
GeneID:102083818	58.8258	73.2543	40.8961	90.689	88.9323	42.7532	25.0756	49.9863	55.4968
GeneID:102083819	3.95478	2.18924	3.30464	1.58077	2.22696	0.934166	0.416428	0.528091	1.38592
GeneID:102083820	12.6769	6.54803	9.72656	14.2778	18.1168	6.83563	3.71361	9.03218	7.82036
GeneID:102083821	2.67393	2.49691	6.05933	4.03223	4.29739	5.41456	2.06531	3.70382	4.11024
GeneID:102083822	138.221	58.7931	68.5558	81.7381	98.3974	48.1886	24.9364	47.5078	46.3573
GeneID:102083823	32.9385	29.7207	23.3041	29.9238	27.5535	20.0755	21.5971	24.8633	30.0349
GeneID:102083824	72.4289	40.6573	42.5928	57.0094	59.0236	33.7242	23.8753	34.4463	35.0772
GeneID:102083825	11.297	6.43829	11.2648	11.7652	12.4729	6.34125	3.31623	6.82542	6.38988
GeneID:102083826	19.4295	9.48949	15.1053	27.9562	25.1363	10.5103	7.59893	13.9478	13.1798
GeneID:102083827	64.3992	62.7746	36.7718	105.38	46.9411	45.9766	41.5156	44.0808	45.4972
GeneID:102083828	41.9424	22.1342	25.2146	56.5963	45.1761	39.4054	17.3461	43.2791	42.1406
GeneID:102083830	13.4374	5.5586	3.86235	3.73617	4.48149	2.29702	0.693451	1.87132	2.70964
GeneID:102083832	5.58932	2.47655	1.98979	1.0574	0.470478	0.545505	0.209052	0.292196	0.983715
GeneID:102083833	10.1609	5.83197	5.00142	10.0875	7.78117	5.6046	1.69412	6.84047	8.24486
GeneID:102083834	0.846731	0.128439	1.07864	0.365605	0.311982	0.151805	0.0849404	0.184159	0.26349
GeneID:102083835	15.7684	9.86909	9.19212	21.8093	21.1964	11.9981	5.83488	11.3351	12.4441
GeneID:102083836	29.0514	16.7945	17.516	26.9121	23.8214	17.2387	10.225	15.171	14.8232
GeneID:102083837	37.9425	24.8338	16.0758	16.9692	16.5629	12.3956	5.19229	9.21278	22.2228
GeneID:102083838	24.3469	14.9795	12.3426	25.5733	24.4413	16.957	7.38056	17.5651	18.6448
GeneID:102083839	244.255	151.087	179.094	396.273	388.148	233.179	157.361	298.805	292.284
GeneID:102083840	3.21096	1.86583	2.78135	2.47261	3.83355	2.20325	1.21623	1.50034	4.67192
GeneID:102083841	16.3227	10.4443	12.5664	15.241	19.2884	10.1099	8.56411	12.1185	12.1601
GeneID:102083842	0.696397	0.330123	0.405763	1.28519	0.388529	0.428176	0.416254	0.812508	0.35527
GeneID:102083843	1.61294	0.641634	1.22862	0.909287	1.38132	0.198561	0.21392	0.232955	0.363692
GeneID:102083844	36.0181	16.8855	28.2823	17.6979	18.7887	10.9315	4.93521	13.0414	21.0245
GeneID:102083846	73.6407	64.1969	56.8982	81.336	75.4709	66.0985	29.0657	65.876	71.2358
GeneID:102083847	1.09963	0.692722	1.20132	0.819965	0.991474	1.38212	0.22072	0.472093	1.19008
GeneID:102083848	18.3634	13.4032	13.1186	20.8017	29.4308	17.1372	12.1103	16.1054	16.5594
GeneID:102083849	0.796503	0.302169	0.564679	1.38961	0.46513	0.942915	0.204738	0.625323	0.388396
GeneID:102083850	54.3904	47.773	83.6647	64.407	77.9945	64.867	50.2926	68.2389	52.2762
GeneID:102083851	9.46812	6.51335	7.47287	3.42814	3.08963	1.79432	0.503969	1.61309	1.89212
GeneID:102083852	253.601	123.556	204.343	289.19	291.549	209.152	132.208	196.432	169.486
GeneID:102083854	4.88662	1.66736	5.77665	4.26927	5.85349	2.88314	1.01281	3.05872	2.51338
GeneID:102083855	0.714213	1.64754	0.862552	0.36729	0.428126	0.817046	0.140318	1.30357	1.63221
GeneID:102083856	12.6993	7.10953	8.93736	18.9584	18.843	10.9052	6.33848	13.1078	10.545
GeneID:102083857	58.2196	58.0237	53.7204	69.9911	81.75	64.4276	75.5628	87.3758	63.6538
GeneID:102083858	84.3503	90.2275	103.318	119.215	82.1147	126.268	111.037	105.859	112.535
GeneID:102083860	71.6171	30.732	54.8178	112.5	100.354	52.8821	18.7608	74.4819	49.8185
GeneID:102083861	13.4238	10.1867	9.05506	16.8359	10.7518	7.27357	3.44656	10.6115	8.9071
GeneID:102083863	37.2976	19.3067	18.5105	49.3816	34.8732	14.6513	13.2315	22.7032	17.0941
GeneID:102083864	24.4961	22.0623	9.42004	119.782	76.6937	73.6109	82.0658	88.2945	84.5498
GeneID:102083865	35.4656	19.4404	20.9728	12.3405	14.7862	7.43261	3.32694	7.89843	11.0889
GeneID:102083867	10.6134	2.86164	4.87385	1.67981	2.62791	1.66685	0.369853	1.30632	1.41012
GeneID:102083868	27.5053	15.7844	14.6798	11.4437	15.5143	7.53599	2.97114	6.50996	11.047
GeneID:102083869	4.72308	1.25716	1.92749	1.01755	3.08207	1.037	0.702717	0.512689	1.52488
GeneID:102083871	143.226	2597.04	89.329	842.707	89.8862	176.553	258.513	21.9068	22.8087
GeneID:102083872	0.586463	0.106499	0.251059	0.0240236	0.0470978	0.0227951	0.00256295	0.0535246	0.080988
GeneID:102083873	0.564764	1.20425	0.305005	0.156724	0.218064	0.0994806	0.0615771	0.0817725	0.336328
GeneID:102083874	3.68307	2.13298	1.84289	8.79754	2.2496	5.74071	14.2191	3.56542	2.6251
GeneID:102083875	23.1906	11.676	18.5125	25.4487	29.877	12.7641	4.85153	17.4977	13.9027
GeneID:102083876	0.424396	0.321277	0.113124	0.0861688	0.539372	0.0449772	0.304815	0.0901964	0.17809
GeneID:102083877	0.748612	0.91378	0.496319	0.228808	0.0842982	0.145147	0.050426	0.0568761	0.196128
GeneID:102083878	4.28243	1.06193	6.24288	5.64662	4.21882	2.31252	0.97363	2.79227	3.3183
GeneID:102083879	10.8861	7.77907	10.0793	12.733	14.9654	8.69643	5.01907	9.39538	8.54418
GeneID:102083881	10.0736	3.31703	11.2774	9.8514	10.5208	5.42998	1.92635	6.64457	5.09275
GeneID:102083882	10.459	5.06333	9.63682	6.74932	8.72131	5.00347	2.04792	5.05643	5.50717
GeneID:102083883	3.47368	2.77403	3.41888	2.33736	3.46634	1.92009	1.35099	2.10393	30.1217
GeneID:102083884	1.97669	0.937616	2.48954	2.38677	3.09089	1.27479	1.04097	2.2253	1.90129
GeneID:102083885	8.85612	10.6563	12.8132	17.8861	28.4128	11.2096	11.7092	16.3224	15.2998
GeneID:102083886	0.906109	0.066067	0.61648	0.0592268	0.0464393	0.0264899	0.00369082	0.00597186	0.273672
GeneID:102083887	11.5105	6.45884	17.0259	7.94786	9.45413	7.71518	4.79092	7.2582	8.06624
GeneID:102083888	31.3733	15.7275	26.4509	35.9986	52.7869	21.932	7.1853	28.0331	20.3114
GeneID:102083889	5.27019	1.42668	7.0627	4.54157	5.94589	3.3924	1.39084	2.85643	3.90477
GeneID:102083894	18.4945	9.07074	21.3629	16.1604	17.1921	37.0368	6.63486	11.0197	24.8475
GeneID:102083895	17.6135	9.20108	13.6771	23.1284	27.1643	14.3713	5.7801	14.7759	13.2517
GeneID:102083896	30.6647	16.3112	18.5214	42.4272	28.2807	20.0596	11.2787	30.5473	26.4826
GeneID:102083897	24.7706	13.7482	11.5498	13.171	10.0963	7.419	4.56887	7.3847	17.8059
GeneID:102083898	12.5444	5.26128	6.57263	6.89978	5.29084	3.56848	1.82697	3.50977	9.2265
GeneID:102083899	17.0219	8.43772	8.3187	13.8958	12.1795	7.22472	4.1678	10.465	6.78124
GeneID:102083901	60.6892	24.088	62.5449	47.4163	55.8318	27.5429	14.9675	29.7698	31.6252
GeneID:102083902	3.18123	1.30994	2.82625	2.41794	1.99731	1.13949	0.768089	1.52235	1.86479
GeneID:102083903	29.8647	16.8519	16.5781	19.9011	15.6952	11.7542	4.38126	11.8627	19.1063
GeneID:102083904	1.73836	4.50164	0.382729	0.664107	0.226162	1.24591	0.261754	0.29164	0.247045
GeneID:102083905	0.222833	0.245091	0.37756	0.250393	0.969296	0.101996	0.162656	0.249173	0.365099
GeneID:102083907	44.0855	29.7239	43.5126	89.2805	78.6904	56.7331	33.6773	40.8776	48.6042
GeneID:102083910	3.32313	1.60501	3.79024	3.49859	4.28821	2.03135	1.40166	2.75175	2.03227
GeneID:102083912	154.409	81.6292	103.957	134.115	102.693	95.3503	53.9672	87.0198	101.495
GeneID:102083913	722.812	515.49	521.908	813.331	865.526	724.239	713.376	741.063	585.097
GeneID:102083917	0.463489	0.552374	0.483284	0.260712	0.713506	0.0563266	0.175514	1.30351	1.066
GeneID:102083918	35.0884	21.1896	28.1243	36.1847	34.2351	19.7283	8.78119	26.2053	22.4407
GeneID:102083919	83.0075	37.8061	51.305	37.4076	48.7663	19.3675	10.8037	15.9573	26.0561
GeneID:102083922	67.444	40.4937	51.4917	67.8741	64.6896	48.5393	11.0819	34.2193	30.7935
GeneID:102083923	184.561	156.659	44.4223	115.243	196.943	79.8315	37.6231	61.7093	103.304
GeneID:102083925	1.86987	0.589913	0.954859	0.793334	0.865426	0.278502	0.195833	1.10633	0.547545
GeneID:102083929	23.2888	11.8489	31.3447	28.4896	37.7383	19.8529	10.2579	21.1872	19.4699
GeneID:102083930	13.3211	3.10437	8.42624	12.3896	8.94981	5.28162	1.66402	6.73751	6.91557
GeneID:102083931	14.566	20.5561	6.03595	9.79317	18.561	10.7005	6.53325	10.3143	20.4019
GeneID:102083932	3.9369	2.24665	4.1834	2.6467	4.33819	1.77055	1.34119	2.14194	1.72594
GeneID:102083933	5.15689	3.13432	7.86834	2.72174	2.45734	1.08709	0.506644	1.07601	2.89653
GeneID:102083935	3.75237	2.78023	4.96006	1.42781	3.11708	1.38053	0.56029	2.28937	2.31347
GeneID:102083936	58.2877	27.5121	42.4092	71.7008	72.7135	36.8029	16.7352	42.5803	35.4462
GeneID:102083939	25.7769	10.0712	31.7128	30.114	36.6606	20.6491	8.51716	19.935	17.4741
GeneID:102083940	139.601	81.6074	96.3674	154.836	129.118	94.4353	75.26	100.288	107.808
GeneID:102083941	35.5279	22.6374	55.1972	36.6473	54.0134	30.2169	15.6748	35.3475	27.5939
GeneID:102083942	24.7336	7.66064	19.1522	36.964	36.4377	23.3467	9.43748	22.6846	15.6428
GeneID:102083943	48.4782	20.8194	19.9229	16.0566	14.4	7.98817	3.87456	7.18001	23.9786
GeneID:102083944	21.5934	6.10355	24.8675	34.3058	59.4428	28.5883	16.8452	31.7658	22.8157
GeneID:102083945	4.33021	1.83388	3.21435	3.11003	3.53707	1.58177	0.611079	2.07218	2.49699
GeneID:102083946	37.461	20.0467	29.6909	53.8992	57.007	31.8748	21.1234	29.3168	22.9168
GeneID:102083948	0.69821	0.89745	1.84802	0.618949	2.58801	0.188238	0.279392	0.484974	0.432139
GeneID:102083949	19.9911	1.86916	33.3558	6.29708	3.5312	4.51986	1.10969	4.59664	3.98802
GeneID:102083950	4.76584	2.23918	3.66785	3.91163	3.26064	2.18847	0.615441	1.50572	2.41702
GeneID:102083951	0.880523	0.417456	0.670614	0.181366	0.177495	0.102398	0.0790498	0.163732	0.0998786
GeneID:102083952	25.9058	34.8203	11.4113	13.8413	9.03121	8.42528	6.10133	8.00483	15.3543
GeneID:102083953	17.4423	10.8776	19.8132	17.8058	25.6587	18.1192	10.7434	9.66477	15.2331
GeneID:102083956	3.39231	0.702519	2.02016	2.04863	2.62085	0.875359	0.595545	1.12015	1.61909
GeneID:102083957	12.8816	7.1068	9.84789	13.7722	18.4788	7.52862	7.11289	12.8621	8.97458
GeneID:102083960	38.0154	21.7308	38.0856	38.6481	61.4621	37.685	15.4296	29.1038	29.3273
GeneID:102083962	33.4564	41.44	41.1357	33.8203	39.6015	31.1595	26.4966	30.7896	29.5199
GeneID:102083963	6.4085	3.60054	4.84403	6.54492	3.94432	3.29637	1.5754	6.45474	6.73539
GeneID:102083965	1.09657	0.346206	0.537141	0.495833	0.0512856	0.201213	0.00877954	0.380359	0.229738
GeneID:102083966	3.12614	0.897207	3.50922	0.644013	0.166045	0.505585	0.171089	0.166536	0.348636
GeneID:102083967	22.4051	22.6884	33.357	29.0994	43.6419	29.8839	10.5947	16.5712	36.1126
GeneID:102083968	5.01428	2.75976	6.66818	6.31468	7.63324	2.92472	1.30299	3.3232	3.32785
GeneID:102083969	3.40606	0.940564	4.19936	2.79179	3.51785	2.73125	0.898367	1.9717	2.79487
GeneID:102083970	24.5985	60.8574	24.5881	9.28481	17.3533	8.09836	2.10488	6.77683	16.4383
GeneID:102083971	5.74108	1.98027	6.63958	6.25515	8.32718	5.02913	2.54163	4.42337	2.67704
GeneID:102083972	36.6932	30.0359	32.8384	36.3286	23.8156	27.5749	16.1295	31.7887	37.0818
GeneID:102083974	8.92063	7.67208	7.97135	3.08933	1.29703	3.64279	1.65167	1.49532	5.01183
GeneID:102083975	7.81414	4.85356	8.23821	6.26985	7.02757	3.17114	1.27414	4.64332	6.22403
GeneID:102083977	4.12401	2.90294	2.42529	3.25438	3.31363	1.87167	1.34397	2.33967	4.22835
GeneID:102083978	0.213104	0.565316	0.730834	1.0397	1.65075	0.883552	0.208293	1.55107	0.396329
GeneID:102083979	5.03434	3.68731	3.32624	3.72837	4.67578	2.86168	1.95538	4.03132	3.77008
GeneID:102083980	100.697	33.1139	94.5454	57.8725	68.9729	62.1664	42.5701	55.1178	42.5166
GeneID:102083982	14.8305	10.0048	10.193	21.2442	25.3363	8.94431	5.44673	15.0777	10.9181
GeneID:102083984	20.1186	7.90878	12.1624	7.14092	7.88449	5.75299	2.51396	4.78032	6.64454
GeneID:102083985	79.1285	57.6647	62.858	81.6683	92.7645	57.2464	26.6832	51.5092	38.6791
GeneID:102083987	4.12219	2.8135	5.02835	3.90076	4.8979	2.69184	2.42054	3.23413	4.16781
GeneID:102083988	8.87999	6.45753	16.4496	9.64388	11.0527	9.07752	4.1966	10.3037	9.09737
GeneID:102083989	10.6835	11.9095	24.4931	25.1082	23.8676	20.9815	12.3835	22.9199	17.0432
GeneID:102083991	14.505	9.92659	15.1909	2.92315	5.82707	2.64996	1.40342	1.95557	4.66103
GeneID:102083995	23.0323	8.7345	7.5157	27.3055	11.8933	9.5877	14.73	7.90354	7.72186
GeneID:102083996	8.17131	4.76395	4.91791	6.58096	7.02107	3.4341	1.83279	5.11335	4.93853
GeneID:102083997	0.627251	0.00910875	0.0190304	0.0986294	0	0.010272	0.00425465	0.0325047	0.0168761
GeneID:102083999	11.8863	6.89699	8.05615	13.1782	9.09168	7.84869	5.78609	8.53079	8.17706
GeneID:102084001	6.92735	5.13888	8.70507	6.37507	8.39984	5.41084	3.57029	5.24361	5.11972
GeneID:102084003	102.749	115.557	84.0592	158.15	169.16	106.324	69.769	123.192	122.87
GeneID:102084004	3.10438	2.59637	3.61758	1.81562	2.07084	1.06005	0.772962	0.822441	1.06511
GeneID:102084006	1.42267	0.0594958	0.759484	0.0941001	0.722756	0.280905	0.120866	0.0486089	0.164347
GeneID:102084007	51.218	34.8095	43.238	57.771	66.3285	41.0271	26.0589	43.9358	47.9515
GeneID:102084008	29.0604	13.9938	16.7952	30.0753	17.8266	13.2371	6.41563	15.1531	23.6352
GeneID:102084009	12.2117	15.0212	12.6157	8.93839	10.944	6.15839	3.32066	6.319	15.3425
GeneID:102084011	13.0633	7.27191	4.08231	15.5615	6.79643	4.25403	5.17393	5.02003	4.81553
GeneID:102084013	11.5293	15.8717	29.764	8.30301	22.7662	11.9526	15.7289	13.3242	16.418
GeneID:102084014	8.70113	9.05832	6.71397	11.9956	13.6562	11.2175	9.0875	17.2725	19.4379
GeneID:102084015	4.47085	1.23774	3.58161	1.77601	1.30182	0.940621	0.124283	0.966488	1.2253
GeneID:102084016	19.826	13.1746	14.0741	16.8648	21.3223	11.464	5.07552	13.954	13.0989
GeneID:102084018	23.7573	11.0431	10.1763	29.3471	22.5611	13.8418	4.17597	12.2511	14.0346
GeneID:102084020	35.0677	31.1065	23.7299	17.6387	19.1035	10.8935	8.99677	10.064	16.0175
GeneID:102084021	21.2915	10.9977	13.7458	24.765	21.0206	11.915	5.50822	13.6425	14.1415
GeneID:102084023	11.4139	7.57156	15.1553	25.1517	19.3306	16.115	14.8328	21.3389	16.2349
GeneID:102084024	30.9589	17.8447	29.938	34.5412	37.5468	21.4647	9.95657	23.8231	17.7905
GeneID:102084027	6.76669	5.57221	7.90885	8.93218	7.2249	9.47581	5.39543	11.5106	9.82552
GeneID:102084028	1186.74	687.11	238.548	282.83	278.698	387.78	146.759	114.753	385.13
GeneID:102084029	11.3634	7.44215	9.40774	11.5079	15.2242	7.01086	3.35256	8.21742	7.19838
GeneID:102084030	8.82337	5.0963	7.13374	6.56808	8.87809	4.76614	2.07744	5.76522	7.38346
GeneID:102084031	42.9517	16.8923	32.2398	58.5742	59.6262	32.9352	14.6135	36.8667	27.1033
GeneID:102084032	96.6569	67.786	45.3766	95.3545	76.347	52.4263	35.0556	54.261	56.2639
GeneID:102084033	60.3229	47.5479	29.7734	58.4168	38.7942	30.6931	22.3728	33.6003	34.7658
GeneID:102084034	1.33565	0.180504	0.333396	1.22206	1.38611	0.231373	0.497306	0.587554	6.29514
GeneID:102084035	2.35981	2.33466	5.44535	6.47184	4.64952	2.84379	3.29783	4.00508	3.39486
GeneID:102084036	67.8805	38.0819	41.5937	34.6621	34.4574	29.4495	20.0263	24.7047	38.3258
GeneID:102084037	5.93654	2.51701	3.37624	3.41877	2.94431	2.51536	0.962403	2.96745	2.71251
GeneID:102084038	0.677435	0.123414	0.376367	0.0302232	0.0500938	0	0	0.0191037	0.0789649
GeneID:102084039	14.0127	7.39916	6.64788	41.6428	22.5605	12.1381	8.4168	17.856	27.3634
GeneID:102084040	2.97667	1.61485	2.04954	2.2464	3.4383	2.04038	0.829281	3.0859	2.86376
GeneID:102084041	82.7529	5.54604	8.17671	14.6649	9.63204	9.58834	2.48944	9.86522	13.2037
GeneID:102084042	12.0618	5.43435	8.42875	12.2141	9.96864	5.49265	2.52297	6.52714	6.01752
GeneID:102084043	0	0.0447587	0.0944944	0.371475	0.14678	0.52101	0.0361919	0.186519	0.203196
GeneID:102084044	0.496672	0.262493	0.387062	1.25521	1.30746	1.1714	0.608095	1.3796	0.738856
GeneID:102084046	26.3853	16.9125	9.70118	17.8241	10.6622	9.1509	3.80879	6.26217	8.1327
GeneID:102084047	2.35518	1.5335	1.90345	5.63906	4.67735	3.61194	2.71178	8.5405	6.30135
GeneID:102084048	1.22022	1.52645	1.45693	1.04463	0.789378	0.575101	0.308297	0.567354	1.19175
GeneID:102084049	18.7458	11.5764	17.4344	35.9052	35.7683	13.1292	10.348	14.853	18.2642
GeneID:102084050	34.7426	16.7103	18.9345	34.6418	47.319	15.4758	17.3996	17.8083	20.1218
GeneID:102084052	41.9805	27.2563	34.2307	62.7643	64.8141	39.5572	15.8778	41.0679	37.3535
GeneID:102084054	2.1828	5.43781	4.82325	1.28395	0.130698	0.24341	0.428437	5.10404	0.86328
GeneID:102084056	17.0002	8.00742	21.1022	16.1097	20.3997	12.2017	4.96313	10.5761	10.8788
GeneID:102084057	1097.3	1007.5	757.174	1401.27	1560.83	937.311	1352.53	854.475	761.275
GeneID:102084058	900.785	1096.5	620.392	1324.95	1371.34	1090.46	1151.24	969.106	878.03
GeneID:102084059	17.1582	8.20677	11.2553	12.6817	16.3483	7.71796	2.36418	5.2259	9.29994
GeneID:102084060	27.3871	15.4465	18.438	25.5428	25.1196	12.5775	6.64651	15.5259	14.7138
GeneID:102084061	70.2606	18.951	6.84684	0.881375	0.429523	4.22706	7.87487	3.31187	13.3705
GeneID:102084062	20.2696	20.6372	20.3211	25.8474	27.7327	22.5212	16.7707	25.5326	26.9624
GeneID:102084063	1.79064	1.42978	2.61282	1.5429	2.49717	1.89321	0.901693	1.40387	2.91448
GeneID:102084064	12.8833	1.19744	7.70735	0.326237	1.49291	0.790031	0.0906643	0.106932	0.519873
GeneID:102084068	52.5892	25.9539	35.7774	41.493	35.0553	25.9538	21.7325	29.4126	29.4256
GeneID:102084071	34.077	15.0346	17.2469	28.1167	27.5717	14.8991	7.0162	16.0666	16.1924
GeneID:102084072	9.19832	6.10359	12.1533	10.8245	12.955	8.28177	5.33678	7.84178	7.69536
GeneID:102084073	12.5546	9.37593	12.8789	4.30506	5.52194	3.97025	2.17373	3.35703	7.9991
GeneID:102084074	1.40905	0.17987	33.9364	0.624487	0.24595	53.1127	0.147535	0.328933	30.2828
GeneID:102084075	2.76472	1.04734	1.45449	0.912504	1.05457	0.424573	0.172777	0.41836	0.416774
GeneID:102084076	16.0495	7.75522	5.87361	3.12221	2.83622	0.987446	0.289762	0.856527	1.2914
GeneID:102084078	55.9773	25.1444	28.0569	37.6979	33.4173	22.2317	13.1407	21.6193	24.4509
GeneID:102084079	0.291168	0.223266	0.189969	0.225863	0.872248	0.15043	0.0131647	0.0226669	0.0328543
GeneID:102084080	8.42549	6.59033	2.17689	4.12045	3.69679	2.57675	2.02204	3.83164	9.91432
GeneID:102084081	34.0595	23.8406	31.6068	46.5581	53.0994	27.6933	17.1136	29.3352	25.8733
GeneID:102084082	0.817	0.194406	0.888772	0.237353	0.652859	0.154665	0.157214	0.164668	0.352804
GeneID:102084083	9.77341	8.08953	15.5927	8.5844	18.5681	11.3494	8.47433	10.6328	8.82813
GeneID:102084084	36.9867	98.0553	16.765	11.156	9.07001	7.54848	2.77136	3.91759	7.56067
GeneID:102084085	7.19786	1.71768	5.79472	9.32022	4.49294	4.69785	3.72142	5.83662	2.68492
GeneID:102084086	0.496774	0.392635	1.28573	0.641004	0.958082	0.308804	0.167471	0.33566	0.114768
GeneID:102084087	56.262	33.9974	40.3378	68.5639	59.8105	49.7264	33.3007	56.8305	49.7104
GeneID:102084088	2.40731	4.80194	2.52465	3.92189	2.84424	5.34605	3.18938	6.32103	4.36412
GeneID:102084090	21.5679	13.9491	19.2174	27.296	28.4668	17.3567	12.4453	18.9981	20.8262
GeneID:102084091	15.9087	9.94314	22.4574	9.69637	12.0858	6.97929	5.9019	7.4912	9.48818
GeneID:102084092	42.455	26.0591	25.3609	12.8747	12.1208	9.06341	4.79826	8.13442	19.1661
GeneID:102084093	2.91275	2.38885	3.23489	1.32915	1.44345	1.58122	0.846502	1.43092	1.73896
GeneID:102084094	4.44984	2.65041	4.40925	1.74077	2.26269	1.28286	0.778878	1.08517	1.28673
GeneID:102084096	40.4406	24.2454	47.8795	80.029	78.951	41.233	23.0599	66.9383	34.2976
GeneID:102084097	31.852	17.8895	18.7158	35.8238	56.3387	22.5517	17.2455	46.2203	18.4647
GeneID:102084098	21.0617	10.788	10.3255	21.3864	15.2344	8.77662	3.85587	11.3244	11.1808
GeneID:102084100	3.3058	2.22312	0.523142	1.92889	2.47329	1.60508	0.160115	0.891091	1.80003
GeneID:102084101	4.42757	2.27715	4.07559	2.92241	6.60806	3.39307	3.50031	5.86951	4.06652
GeneID:102084102	246.802	146.84	167.165	216.103	288.779	142.448	99.4738	179.68	195.966
GeneID:102084103	7.24275	2.85396	5.68554	5.59021	6.58205	3.80105	0.459401	3.34771	0.907266
GeneID:102084104	9.76852	6.79888	11.6731	29.8483	21.2811	7.71405	5.10242	16.0224	17.6833
GeneID:102084105	34.6758	16.1172	24.0564	38.6046	37.9194	18.1311	9.8886	37.3861	25.9573
GeneID:102084109	7.72495	6.59115	7.7526	10.9046	12.5074	6.63176	3.90754	7.60949	7.66862
GeneID:102084111	4.85367	1.80935	9.33421	1.02412	1.05034	0.565729	0.254376	0.561129	1.13628
GeneID:102084112	22.6401	10.896	12.8697	11.1439	11.9827	6.72729	3.3794	7.84132	7.41907
GeneID:102084113	1.46678	1.6351	1.01994	0.308228	0.407718	0.405189	0.0746256	0.0621923	0.200228
GeneID:102084114	9.2017	11.3763	5.17404	3.72299	1.66093	4.27331	2.25468	6.58616	14.3169
GeneID:102084115	5.63178	2.19712	3.65846	5.87568	6.45642	3.47035	1.43991	3.28283	3.03131
GeneID:102084117	4.61193	4.01218	5.31054	5.81302	7.22003	4.41624	2.60486	5.51029	4.12785
GeneID:102084120	3.67983	4.40603	2.78955	3.68013	0.513429	1.53673	1.07902	1.18457	3.85341
GeneID:102084121	19.7093	9.48032	8.6215	10.2141	10.7423	6.75279	5.12192	7.69344	8.52618
GeneID:102084123	2.60541	1.93884	3.25943	2.45127	3.44096	1.61332	1.1869	1.41912	1.71323
GeneID:102084124	22.4385	9.74383	16.9161	17.7176	20.5294	9.99703	4.32816	12.6498	12.324
GeneID:102084125	1.76977	0.990195	2.06033	1.04412	1.42811	0.847325	0.363049	1.09044	1.15253
GeneID:102084126	42.0132	24.1832	30.7505	21.5155	24.4199	13.6096	7.76916	14.4451	16.4301
GeneID:102084129	3.46781	1.28534	3.84797	3.24664	4.42088	1.88411	0.892532	2.20592	1.55769
GeneID:102084130	353.391	179.753	285.781	254.806	271.62	206.63	204.97	213.839	230.855
GeneID:102084132	16.3236	6.45009	11.8985	11.5572	13.4696	6.78756	2.92825	8.4624	7.74022
GeneID:102084133	2.99924	1.47108	2.34613	1.81747	2.04434	1.05275	0.695389	1.57934	2.17516
GeneID:102084134	21.0208	9.22659	21.9396	18.8486	26.7542	15.9016	5.92462	16.5369	15.3584
GeneID:102084137	29.9475	20.6043	20.6471	29.5936	30.1321	16.0616	11.5447	21.0959	19.0756
GeneID:102084138	11.9977	1.87919	8.46457	1.17847	0.858623	1.23443	0.142614	0.515148	1.20859
GeneID:102084140	14.2772	8.60858	13.5448	16.4866	11.9766	12.9939	5.35399	12.4342	15.572
GeneID:102084141	23.3626	12.3658	14.7857	19.2021	18.6553	11.8774	12.9489	14.1312	11.5977
GeneID:102084142	37.6692	27.7476	16.3921	24.1122	22.7665	16.1141	12.7156	15.3388	19.9108
GeneID:102084143	9.5135	4.72038	6.71217	14.8818	14.5848	7.86016	5.01969	8.12393	7.73928
GeneID:102084144	14.2694	9.94854	9.88623	14.9905	17.39	9.87875	8.84102	11.6003	13.0694
GeneID:102084146	26.536	21.6691	17.8947	17.5868	12.3289	11.7812	13.5203	13.5829	20.3034
GeneID:102084147	0.658751	0.0876743	0.280607	0.275838	0.518164	0	0	0	0.897993
GeneID:102084148	0.557845	0.712614	0.705026	1.20599	0.534043	0.784081	0.748768	2.23188	1.9813
GeneID:102084149	29.1616	22.2295	16.9622	37.1634	37.1255	18.5112	10.5054	24.4861	22.325
GeneID:102084150	59.8474	43.8177	65.519	126.06	121.585	61.067	61.364	106.495	61.1969
GeneID:102084151	6.37228	2.62956	5.0836	5.39317	6.10444	3.22885	1.30519	3.01942	2.98402
GeneID:102084152	8.88449	3.71289	3.80262	2.08414	2.10325	1.55122	0.522294	0.936082	1.8035
GeneID:102084153	3.27273	1.96742	5.7557	5.08605	7.33524	2.91957	1.39657	3.55633	2.64188
GeneID:102084155	7.92127	2.90362	12.4236	4.0973	3.59115	2.24066	1.34946	3.19555	2.8623
GeneID:102084157	471.638	492.464	377.105	459.669	607.876	441.505	411.984	345.948	362.767
GeneID:102084158	30.3775	17.8107	22.3324	36.1665	34.5523	20.8358	11.2897	22.815	20.6342
GeneID:102084159	14.5053	5.58346	11.3084	12.1717	14.2918	6.59342	2.07181	7.8997	7.65419
GeneID:102084160	98.5148	39.0926	55.6966	66.8187	83.4824	36.6169	17.5728	43.266	47.115
GeneID:102084161	2.26116	0.883672	1.34232	2.58235	1.41277	1.08883	0.565639	0.750062	1.41592
GeneID:102084163	6.58003	5.815	5.84649	2.6607	3.12742	1.89585	0.694977	1.57406	3.8487
GeneID:102084164	32.2276	10.9312	36.2038	29.5351	23.1029	13.0147	11.0325	17.5813	18.7305
GeneID:102084166	23.3047	15.3449	18.9844	25.4267	20.9735	15.5197	8.36144	15.5126	19.572
GeneID:102084167	49.4024	37.7824	58.2483	53.9342	60.7948	44.1817	36.5599	51.9285	51.2577
GeneID:102084169	30.8407	19.3896	20.6555	33.2353	28.6151	18.5349	10.3723	21.6373	24.8855
GeneID:102084171	30.9342	17.677	27.4775	37.3536	51.5672	25.7112	27.4907	38.0217	33.5526
GeneID:102084173	0.541484	0.608209	1.7429	1.3262	1.64711	0.506019	0.352756	0.902287	0.38324
GeneID:102084175	10.8555	8.5618	7.60216	5.78958	8.91494	8.90656	5.0426	8.03133	9.51506
GeneID:102084176	17.5248	4.7586	11.8633	9.29581	8.02675	6.04558	1.62749	5.11301	7.38637
GeneID:102084177	32.4978	12.1603	27.7231	16.9333	23.827	12.0758	7.67577	14.3757	18.4509
GeneID:102084178	8.40588	5.95622	9.04434	9.05052	13.3759	6.77948	2.47142	6.09354	4.82249
GeneID:102084180	1.5898	1.36159	2.50632	1.74826	2.74989	1.51865	0.713528	1.87717	1.46772
GeneID:102084181	10.8921	6.18515	8.06953	9.14122	9.36595	4.75215	2.4947	5.30319	5.88934
GeneID:102084182	179.195	70.6182	130.761	195.835	178.139	117.612	86.0891	133.56	116.709
GeneID:102084183	5.64775	2.57176	5.16564	6.8135	7.58353	3.6068	2.00497	4.18471	2.90451
GeneID:102084185	18.3231	4.52195	17.14	21.978	25.4972	9.36715	3.95714	12.5282	8.7888
GeneID:102084186	83.1232	44.8672	59.1844	108.251	108.184	60.3938	40.0605	59.5983	59.4816
GeneID:102084187	18.5218	9.98038	8.85515	20.0327	19.3508	9.37477	7.19302	14.4954	15.1925
GeneID:102084188	7.57493	5.58424	11.6794	8.06903	10.5457	7.8195	4.0687	7.31637	8.38773
GeneID:102084190	1.26435	0.387256	1.31819	0.243816	0	0.0696786	0.201278	0.189347	0.344892
GeneID:102084191	30.0075	16.6969	34.7044	55.9528	56.4672	46.689	14.6359	48.1124	26.0097
GeneID:102084192	4.88265	2.76664	6.95913	3.51214	5.36496	2.43967	1.03516	3.18116	2.67963
GeneID:102084194	17.5574	9.61323	18.419	15.26	17.6442	11.7557	6.20854	12.9633	15.4576
GeneID:102084196	4.76988	2.10001	5.19244	6.85631	7.99708	4.473	2.18662	5.15879	4.26638
GeneID:102084197	18.7772	9.49419	12.6332	18.5808	21.2788	12.2159	7.74229	11.1778	11.7083
GeneID:102084198	15.0803	13.6536	11.8047	6.31933	8.54401	6.69924	4.74316	6.66766	11.5328
GeneID:102084199	0.776035	1.69837	0.277171	0.565739	0.280764	0.098011	0.0524409	0.124375	0.213287
GeneID:102084201	7.96286	6.83329	8.43672	8.70238	10.1898	4.41615	3.69513	6.14319	6.41234
GeneID:102084202	8.47808	6.28111	7.70382	1.9674	1.41952	2.83371	0.173958	2.43259	3.89321
GeneID:102084203	1.94895	0.961634	1.63501	1.84362	2.16435	0.970955	0.280538	1.13768	0.87569
GeneID:102084204	29.4217	23.757	15.1844	25.3484	19.4997	12.6656	6.42278	13.9989	15.6897
GeneID:102084205	135.581	64.3504	74.8109	118.553	99.5698	63.7967	27.8334	58.2078	67.2471
GeneID:102084206	38.6947	26.2457	29.3445	44.953	36.5906	30.7979	20.0832	28.8746	26.8257
GeneID:102084207	0.102664	0.377869	0.373776	0.100254	0.114748	0.0473226	0.0202115	0.0340918	0.500734
GeneID:102084208	14.9377	8.24454	11.9508	5.06708	5.9473	4.1667	2.10801	3.63513	5.95673
GeneID:102084210	39.0128	16.7298	34.4213	28.2199	28.3685	13.8646	10.2672	12.8185	21.631
GeneID:102084211	15.6687	9.10385	10.681	16.1151	13.6423	11.873	6.56175	11.7946	9.93422
GeneID:102084212	6.19551	3.32907	3.98215	2.2484	1.19415	1.01288	0.304678	0.682968	1.03771
GeneID:102084213	6.94843	3.89758	4.52689	5.60853	4.61702	2.87767	1.53483	3.29273	3.65984
GeneID:102084214	60.7128	45.1179	54.5269	113.062	132.5	82.5856	48.3073	90.3122	62.9421
GeneID:102084215	1.06668	0.387846	0.979294	0.608982	0.957493	0.276532	0.097345	0.346476	0.342873
GeneID:102084216	5.8454	2.53332	8.36368	7.17927	11.8246	6.05728	2.00599	9.0207	4.67277
GeneID:102084219	180.168	156.361	94.9238	122.472	142.084	112.256	118.501	91.5167	213.68
GeneID:102084220	137.695	60.1455	100.815	117.614	104.792	66.0563	58.0993	73.0728	70.7557
GeneID:102084221	6.15164	4.75487	3.89852	1.60982	2.25179	1.47441	0.891305	1.50517	3.33601
GeneID:102084222	2.77773	1.29532	4.31952	0.662216	3.59123	0.280278	0.178797	2.61885	0.261231
GeneID:102084223	12.9049	5.46659	10.2637	14.3543	16.1269	10.9414	8.68426	13.4636	9.77894
GeneID:102084224	1.48122	0.752815	0.313719	1.99406	1.17593	2.68742	0.96665	0.436467	3.0236
GeneID:102084225	3.26028	1.19574	2.87964	1.76017	1.79997	1.54939	0.623102	1.02414	1.23584
GeneID:102084226	304.121	239.884	249.833	596.239	546.84	339.113	172.088	405.018	317.434
GeneID:102084227	305.663	415.777	248.912	252.71	224.054	335.654	461.214	267.09	287.387
GeneID:102084228	133.585	102.803	77.524	112.269	93.5764	68.6795	68.0704	99.4883	132.861
GeneID:102084229	173.837	65.2834	118.826	203.282	180.792	112.961	49.5951	131.778	109.617
GeneID:102084230	90.3393	54.3756	39.6777	44.3664	36.9649	33.4657	25.4262	28.5374	39.8989
GeneID:102084231	6.78561	6.62913	5.89348	1.96602	6.30777	7.31719	3.7199	11.2569	4.04479
GeneID:102084232	85.2816	56.8736	71.0296	79.1866	96.6809	57.3018	35.2666	66.9098	80.2638
GeneID:102084233	8.20659	1.20843	0.808123	0	0.828569	0.846457	0.349531	0	0.819699
GeneID:102084234	219.702	112.858	141.99	262.878	217.825	145.966	106.005	156.501	171.362
GeneID:102084235	3.11794	3.10542	3.28935	2.21538	4.10974	1.54391	1.7367	2.20914	3.04625
GeneID:102084237	0.744811	0.483372	1.17126	0.395269	0.417791	0.184073	0.127251	0.159141	0.551901
GeneID:102084238	18.2841	16.3033	17.392	17.447	20.0126	17.3882	8.4767	9.40135	10.9439
GeneID:102084239	22.633	22.1526	15.3665	22.3583	22.9315	14.1351	9.75548	13.6897	19.5582
GeneID:102084241	8.86936	9.44686	6.10099	9.57996	9.82186	6.76489	3.85002	9.13326	8.19742
GeneID:102084242	25.1614	5.53605	15.9715	11.6109	8.01595	6.53055	2.69135	5.16974	6.56657
GeneID:102084243	31.9894	13.354	20.6468	31.8977	39.2382	15.206	9.86334	17.5236	18.7983
GeneID:102084244	17.729	32.7453	12.3897	13.8632	15.1601	16.6582	15.3731	28.4808	61.2295
GeneID:102084245	1.58117	0.0654458	0.0415281	0.0122394	0	0.0539798	0.0110492	0	0.0207435
GeneID:102084246	1.64637	0.694191	1.09498	0.576174	0.66198	0.380926	0.233994	0.185388	0.563958
GeneID:102084247	86.2496	49.9119	78.6922	88.1059	91.6416	51.1583	29.9336	60.2459	59.7076
GeneID:102084249	58.341	45.6695	75.6935	94.5135	90.6986	59.1954	27.3487	69.2827	64.0322
GeneID:102084251	3.0193	2.12178	4.89092	3.14764	5.3424	2.85787	1.86745	3.25807	2.61322
GeneID:102084255	6.70857	10.304	5.07329	3.24744	3.02662	1.75719	0.471158	1.67808	3.42581
GeneID:102084256	42.4871	29.9302	29.1009	18.4658	20.4653	13.4088	7.62665	10.5279	23.8487
GeneID:102084257	4.44187	1.61835	6.44108	1.74618	2.42445	0.889064	0.239608	1.03592	1.65482
GeneID:102084258	60.5217	37.1576	49.9503	79.853	85.8685	46.8871	24.4211	53.9582	44.5105
GeneID:102084259	27.1074	18.0499	17.3217	12.3857	15.2398	9.58157	4.48268	6.46119	12.8485
GeneID:102084260	4.61246	2.51216	6.47112	5.63529	7.23388	2.66523	1.35133	3.01994	2.55509
GeneID:102084261	2.78421	3.60666	2.49983	2.12426	1.828	1.56647	1.5011	1.83609	3.17868
GeneID:102084263	12.8584	4.4004	16.6178	18.1488	17.8281	11.7821	6.66872	10.1996	7.95558
GeneID:102084264	51.0061	29.6483	26.7249	35.8696	33.9594	25.9075	13.5587	22.5944	25.5202
GeneID:102084266	2.15257	0.77879	1.41565	0.948801	1.1029	0.507947	0.415716	0.420174	0.894287
GeneID:102084267	0.954879	0.563543	0.824039	1.22032	1.68628	1.91651	1.41682	4.35473	1.81715
GeneID:102084268	58.2416	27.4423	22.1922	67.2715	32.5932	27.5165	24.8524	21.695	19.5567
GeneID:102084269	120.143	67.7378	101.077	107.525	141.448	71.3509	61.9801	69.9745	85.1131
GeneID:102084270	0.689663	0.4678	0.814026	0.595355	1.7052	0.889026	1.19062	0.916599	1.11551
GeneID:102084271	123.99	70.2502	95.3868	259.081	240.606	118.15	62.8267	164.486	128.783
GeneID:102084272	7.3488	1.76904	6.00056	3.62696	3.14085	1.81143	0.710116	1.74546	2.98442
GeneID:102084273	23.8961	8.0756	11.9729	21.4561	19.9249	12.9856	6.18547	14.9108	11.2754
GeneID:102084274	30.1229	18.429	22.0053	29.8477	35.0331	18.4651	12.6307	21.0393	17.707
GeneID:102084275	20.2338	9.85202	19.0405	26.6343	30.4651	20.8498	12.2921	21.3362	19.5934
GeneID:102084277	0.350051	0.452775	0.244445	0.974608	2.79612	1.56468	0.333985	0.952263	1.65122
GeneID:102084278	25.1785	12.6357	13.4529	17.9968	17.69	9.11975	4.38642	9.01719	11.8132
GeneID:102084279	1.10248	0.231708	1.49078	0.447131	0.158649	0.175725	0.0424047	0.0975554	0.128217
GeneID:102084280	10.0515	3.41932	7.07246	7.94061	10.2281	5.95935	3.76313	5.56127	4.86252
GeneID:102084281	21.8717	15.2115	26.6317	15.8293	20.7944	11.4107	7.87281	14.2686	15.3257
GeneID:102084282	7.92899	2.84933	3.92304	5.39103	5.83278	2.88229	1.00248	3.54269	3.34142
GeneID:102084283	0.665186	0.391528	0.356891	0.152921	0.395438	0.12142	0.0867029	0.205682	0.448667
GeneID:102084284	59.6224	44.007	38.5923	55.707	52.8255	34.582	27.3787	45.7627	54.7872
GeneID:102084285	15.9481	8.07606	15.0568	25.579	23.8881	15.1882	6.49012	11.1477	9.87041
GeneID:102084287	52.8793	26.812	30.5927	47.6041	47.1359	27.5052	14.2432	28.3677	34.9441
GeneID:102084288	10.1946	6.27383	3.59941	4.61055	5.85389	3.13422	0.564487	2.86238	5.59703
GeneID:102084289	21.7969	26.8654	32.2571	14.3961	14.5831	17.7742	12.9642	13.6532	23.2847
GeneID:102084291	48.2378	24.3346	39.1144	53.6301	57.9403	30.6765	13.436	30.9967	31.4289
GeneID:102084293	21.3603	16.6592	14.0386	24.8032	24.3993	14.3846	7.66738	15.3267	14.8952
GeneID:102084294	17.9797	15.9225	18.0135	15.1777	19.3229	9.11482	4.48102	9.764	9.68934
GeneID:102084295	37.8463	22.2519	32.0371	33.8157	33.5597	26.0964	16.7788	25.391	23.9373
GeneID:102084296	10.2183	2.72197	7.42781	40.9811	36.6432	20.4035	11.256	20.4285	17.8687
GeneID:102084299	59.1649	39.5097	49.17	63.0377	72.0848	36.1264	30.6583	55.0122	49.0661
GeneID:102084300	24.6049	16.7963	20.7862	16.9546	10.8444	15.5741	14.9669	10.5401	10.1294
GeneID:102084301	7.26015	3.92871	4.67991	3.8989	4.74463	2.67476	1.31507	3.71751	5.09549
GeneID:102084302	4.81883	2.13311	4.88813	1.72695	1.0101	0.601003	0.695927	0.700137	1.67189
GeneID:102084303	25.9748	19.0673	22.8924	22.2069	26.1761	18.2592	20.1922	18.1539	32.6278
GeneID:102084304	1.99628	0.283705	0.301465	0.772354	1.01557	0.792885	0.144517	1.77907	2.18667
GeneID:102084305	59.4912	38.8296	58.8999	5.61131	8.97057	6.98708	2.28474	3.6718	9.14533
GeneID:102084308	1.26652	0.555206	1.15833	0.240051	0.717696	0.371022	0.133066	0.174569	0.438071
GeneID:102084309	20.9817	12.3751	9.93555	20.8484	20.2311	8.37098	4.8958	10.4657	9.91012
GeneID:102084310	16.2544	6.24671	10.2889	5.04582	7.34559	2.97839	1.20647	3.01116	3.5495
GeneID:102084312	10.0821	11.9103	13.1593	7.76867	11.9835	16.1523	7.2195	11.8937	13.315
GeneID:102084313	8.09099	3.91147	6.94354	7.29642	7.62379	4.05886	2.88042	5.14505	3.94478
GeneID:102084314	1.25589	0.619586	1.19509	0.66751	0.773198	0.344801	0.152094	0.240391	1.15138
GeneID:102084315	7.31867	3.67866	12.8267	11.8995	15.4616	7.07198	3.65964	7.72096	6.26011
GeneID:102084316	29.287	13.0916	29.9818	31.3898	42.5256	16.6538	7.72756	21.7157	13.0243
GeneID:102084317	13.6806	7.33432	9.39505	9.96727	11.6642	6.31917	3.29086	6.94059	6.71766
GeneID:102084319	2.61703	1.62387	3.94389	2.7733	3.9271	2.01812	0.95459	2.10087	2.03985
GeneID:102084320	39.0611	18.0738	44.7795	54.2874	55.3831	37.0372	22.002	33.1589	29.9078
GeneID:102084321	52.3647	21.7371	40.6558	26.8489	32.935	25.9264	21.5112	35.6565	52.1279
GeneID:102084322	2.02525	0.443639	1.81676	2.83568	3.09474	2.39265	1.36825	2.27275	1.67266
GeneID:102084324	13.2615	3.76914	10.6776	8.80587	9.94926	9.38577	3.59695	9.45494	7.71526
GeneID:102084325	1.4798	0.415789	0.354195	1.00233	1.28474	0.381426	0.347644	1.06666	0.537346
GeneID:102084327	2.15432	1.79883	3.08306	2.49548	3.16765	1.37521	1.03813	2.46399	2.30755
GeneID:102084328	23.4969	28.3994	15.2354	14.8569	16.5732	13.6708	8.74459	12.5824	19.9429
GeneID:102084329	136.529	45.6136	58.7595	190.666	111.219	72.7114	57.8577	57.2167	45.598
GeneID:102084330	20.7572	11.6871	14.912	26.4312	25.0974	13.8452	7.69503	17.7987	16.9803
GeneID:102084331	140.15	71.6609	93.255	200.43	154.943	101.537	59.3287	111.376	115.734
GeneID:102084332	139.963	111.526	158.235	152.038	170.1	123.951	107.165	143.333	123.106
GeneID:102084333	7.8155	3.58691	6.78416	6.41793	11.0341	3.59891	1.57808	4.06135	4.56012
GeneID:102084334	26.9776	73.8605	16.9971	9.91599	19.3209	9.48355	4.00897	7.4524	12.8213
GeneID:102084335	4.32313	1.16759	1.6862	0.754066	0.512489	2.10981	0.0820472	0.244194	0.52764
GeneID:102084336	15.5656	7.77814	11.1898	15.102	14.655	7.4444	3.36608	10.7678	9.85341
GeneID:102084337	1.06087	0.38939	1.32344	0	0.149525	0	0.191785	0.0774717	1.52539
GeneID:102084338	1.53859	0.254978	0.609465	0.272966	0.412174	0.134566	0.0855793	0.192523	0.398851
GeneID:102084339	19.7119	13.7532	12.7573	21.2938	18.5302	11.8465	6.69511	16.0685	16.3932
GeneID:102084340	19.3343	12.8944	14.8487	23.5527	25.3022	13.6139	7.40959	16.0451	10.0446
GeneID:102084341	269.436	90.9289	155.879	63.3925	32.1735	23.7773	11.8523	15.5428	62.8859
GeneID:102084342	139.267	104.083	205.08	179.896	316.656	161.592	151.22	199.55	145.685
GeneID:102084343	22.2582	6.8024	13.2185	28.1369	15.2101	11.7971	4.09368	13.3764	11.0386
GeneID:102084344	11.7004	7.38904	19.8925	20.3682	24.0717	20.9491	14.8158	19.216	16.9404
GeneID:102084345	37.4134	27.2675	31.0381	43.5326	46.6088	24.6819	15.011	29.649	30.8705
GeneID:102084346	5.69513	4.5292	8.52148	7.21401	7.6326	5.17097	2.67964	5.06625	4.49915
GeneID:102084348	9.71422	5.86254	15.8699	9.47227	10.1714	8.70334	8.00787	11.1215	8.69927
GeneID:102084349	10.9952	5.9297	7.49217	10.4246	11.1954	5.08131	3.16915	7.19927	5.92613
GeneID:102084350	306.249	220.191	289.837	245.588	350.328	237.054	144.055	252.624	265.81
GeneID:102084351	11.9353	6.597	9.82983	10.1953	13.0402	6.63209	3.3392	8.02521	6.60888
GeneID:102084352	0.519195	1.01886	1.06262	1.55388	0.467471	0.842495	0.187903	0.648369	0.758807
GeneID:102084354	28.4626	17.0022	21.3365	31.8202	29.0026	19.8193	11.7644	20.8387	16.7402
GeneID:102084355	658.685	593.671	543.082	688.382	816.911	544.218	606.481	547.775	385.069
GeneID:102084356	72.0569	46.1005	74.8655	60.4187	65.9624	72.3499	55.5057	48.9539	76.4026
GeneID:102084357	2.70066	0.636556	1.59925	1.40161	0.180441	0.290084	0.281787	0.393034	0.0261189
GeneID:102084359	3.64286	2.62554	3.54595	0.593851	0.580401	0.387064	0.105993	0.130372	0.665004
GeneID:102084360	5.28765	1.01888	2.42102	1.765	1.7613	0.928335	0.457125	1.57906	3.33041
GeneID:102084361	9.87924	2.75286	1.00385	1.16582	2.15143	1.8537	1.01004	1.11556	0.209268
GeneID:102084363	2.33584	2.12233	2.58023	1.02436	1.21032	0.729498	0.405551	0.646605	0.962959
GeneID:102084365	3.31752	1.48509	7.97482	5.65402	7.37222	5.08508	3.03289	4.61251	4.06742
GeneID:102084366	11.9664	12.3071	18.3182	13.1882	20.308	13.3744	10.3669	14.1375	12.8578
GeneID:102084367	47.4813	37.0798	20.8944	58.8276	24.8385	18.7526	19.7477	21.3029	21.3221
GeneID:102084368	6.34794	3.41319	4.62565	3.38449	4.67059	1.8374	0.720798	1.87758	2.34279
GeneID:102084369	24.3728	12.0811	14.1892	27.6377	30.923	15.4493	5.85013	13.5361	13.9785
GeneID:102084370	67.8554	87.8705	40.6903	25.6559	21.0067	17.4114	10.2743	13.319	31.2915
GeneID:102084372	34.5723	27.1768	25.5429	44.6156	44.1615	31.2461	29.7263	36.7409	32.5033
GeneID:102084373	12.2451	3.21201	12.4771	7.66812	6.40829	4.33669	1.20807	3.98471	4.87088
GeneID:102084374	4.7303	4.78649	2.27258	2.74993	2.39627	1.40552	0.912538	1.84218	2.03415
GeneID:102084376	17.623	8.01852	15.0107	6.87621	12.7566	4.86174	3.59482	5.20867	7.38038
GeneID:102084378	1.2499	0.483972	1.46022	1.01377	1.20973	0.645761	0.27607	0.636819	0.667396
GeneID:102084379	67.6998	31.3438	54.9983	84.0409	90.3313	55.0295	29.8571	54.086	45.3662
GeneID:102084380	0.416953	1.25957	0.550442	0.234369	0.455894	0.167409	0.140067	0.216398	0.166329
GeneID:102084381	5.8622	3.4412	5.68288	7.99717	7.39816	3.70053	1.52706	4.65873	4.41096
GeneID:102084382	86.1259	18.336	35.0128	51.2262	25.5752	16.3479	10.0409	10.79	12.6355
GeneID:102084383	14.8809	5.35779	5.72595	4.67158	2.93699	1.82154	0.550176	1.54602	2.21784
GeneID:102084385	3.7728	2.04283	4.65596	6.2676	5.28831	0.0491874	0	0.615082	0
GeneID:102084386	169.881	100.929	152.022	309.003	389.972	193.636	98.1331	214.21	182.041
GeneID:102084387	60.3532	32.9638	50.5971	73.5359	68.647	45.6688	22.9378	42.9042	41.4449
GeneID:102084388	37.094	15.2901	26.6878	24.7221	26.9167	13.4428	7.74129	16.8914	17.2023
GeneID:102084389	137.042	80.4504	79.0747	182.444	198.795	98.2053	68.7884	149.779	103.624
GeneID:102084390	10.6341	5.48817	8.17737	11.6006	11.0691	6.16538	2.32819	6.89859	6.45854
GeneID:102084391	4.07464	0.798652	3.69084	2.35567	1.38856	0.561902	0.359979	0.8633	1.88338
GeneID:102084392	52.9857	31.3974	37.7214	52.103	52.2489	38.2835	21.7749	40.5352	37.8973
GeneID:102084394	39.8981	22.5534	39.4759	41.6177	42.4875	32.4429	30.9624	32.8792	30.8997
GeneID:102084395	11.0436	6.73005	8.71208	11.6364	9.88447	17.467	11.7576	17.2272	35.459
GeneID:102084396	12.0996	6.44915	13.845	6.66461	7.36205	3.72246	2.06569	3.79428	5.72535
GeneID:102084397	29.0802	12.4569	36.3487	32.9932	41.9589	21.6891	8.10152	24.6893	20.2231
GeneID:102084399	232.762	150.797	195.693	285.62	254.036	194.611	112.478	191.694	185.272
GeneID:102084400	137.938	118.162	213.237	154.051	169.174	185.546	163.695	172.258	129.864
GeneID:102084401	16.2287	7.22372	10.8589	14.4267	14.8943	7.63608	4.67038	7.45691	11.8171
GeneID:102084402	10.8198	6.11517	12.1923	5.79062	7.85435	6.96425	3.02953	7.26426	5.78389
GeneID:102084403	6.97057	3.02717	3.20372	4.09023	5.39556	1.63712	1.03124	1.77599	2.12441
GeneID:102084404	70.2665	37.1032	62.5188	94.1495	120.811	62.4989	33.8226	67.6379	64.1921
GeneID:102084406	104.752	61.9363	36.2596	112.746	58.8443	47.59	55.7942	38.4714	43.425
GeneID:102084407	13.8977	8.88674	16.514	10.2583	11.7839	5.99424	3.56392	5.90891	7.32102
GeneID:102084408	63.5186	28.8887	33.2569	12.7185	13.2284	7.15608	3.42866	4.23098	16.2417
GeneID:102084410	27.0196	10.6615	16.5765	29.6329	29.1061	14.5572	5.22909	18.936	14.0776
GeneID:102084411	46.4294	22.7426	71.7426	44.6361	42.5809	47.9425	22.1954	38.1414	41.0443
GeneID:102084413	1.11963	0.324969	1.05502	2.33764	1.91218	2.36676	0.883782	2.5735	1.58082
GeneID:102084415	6.29725	1.75927	5.26132	0.864776	2.06586	0.874074	0.744745	0.891031	1.24594
GeneID:102084416	21.6615	7.16661	20.0545	19.3295	18.382	16.7603	8.34187	14.0149	14.4244
GeneID:102084418	9.72313	6.39508	3.59347	2.66645	1.70917	1.15954	0.326132	1.41419	1.15824
GeneID:102084421	5.98683	2.13755	6.61464	5.5113	7.15557	3.70774	1.73611	3.5656	3.69756
GeneID:102084423	38.4775	15.4809	33.2766	70.2864	89.5619	32.9811	15.8051	35.3418	25.0244
GeneID:102084424	13.2696	5.89302	6.18443	3.05842	3.11229	2.00748	1.46711	2.26028	6.76675
GeneID:102084426	0.374817	0.788681	0.472633	0.0699119	0.0682982	0.210381	0.032899	0.117219	0.350757
GeneID:102084427	3.35985	4.53832	3.63058	2.02239	1.86341	2.28543	1.32137	2.22787	1.73471
GeneID:102084428	5.45636	5.34078	8.94907	4.98178	7.683	3.84528	2.78468	5.14572	4.07617
GeneID:102084429	48.9423	30.8569	35.098	64.8544	63.5827	39.2174	24.7843	40.8611	37.3386
GeneID:102084430	5.83501	5.3701	8.17329	7.18261	11.1644	5.84386	2.81163	7.65385	6.63399
GeneID:102084432	45.7006	29.4903	27.1485	42.3156	45.1816	26.1995	12.2503	28.3484	28.6623
GeneID:102084433	8.76444	4.92415	8.00961	9.0276	12.2739	6.43102	2.81666	6.92914	6.48474
GeneID:102084434	23.9609	8.87713	10.3641	16.9721	14.8019	6.75173	3.3587	5.8649	6.18608
GeneID:102084435	6.41952	3.71929	5.30333	7.37654	6.79695	3.72476	1.56288	5.1694	3.66133
GeneID:102084437	208.304	179.323	152.63	150.676	138.471	124.979	144.061	121.924	187.021
GeneID:102084438	9.42627	3.90584	13.538	10.3341	14.9678	7.70526	4.03172	9.41765	13.4044
GeneID:102084439	0.619943	0.425941	1.43776	0.887541	0.741684	0.582579	0.336489	0.678077	0.572063
GeneID:102084440	9.94647	8.9503	19.8417	12.5363	11.7188	10.8384	10.2801	13.1578	13.0353
GeneID:102084441	3.72616	1.43921	2.28506	1.22097	1.0631	0.614228	0.275472	0.677489	0.96066
GeneID:102084442	118.753	42.8855	75.3583	67.4268	88.3147	52.8108	33.681	65.0928	82.164
GeneID:102084444	0.387974	0.0593784	0.433706	0.191254	0	0.136484	0.0631038	0.272164	0.554627
GeneID:102084447	69.4751	52.2243	55.165	81.8703	72.4973	64.8434	36.6227	66.4911	53.1623
GeneID:102084448	1.74971	1.20703	1.81408	0.176267	0.344853	0.54174	0.313036	0.301812	0.053293
GeneID:102084449	29.2222	28.6603	17.4452	19.4282	18.5988	16.2554	8.63053	12.9681	19.9455
GeneID:102084450	13.1326	9.23306	9.76079	14.2512	12.9943	10.2726	5.06076	8.21247	11.6456
GeneID:102084451	14.8217	7.70573	12.285	17.238	18.0043	8.1652	4.46442	10.9261	9.2737
GeneID:102084452	4.55066	1.68046	5.27359	2.48939	2.47211	1.48408	0.86254	1.65361	2.53174
GeneID:102084453	4.45408	1.90179	6.00901	5.45506	7.14126	3.09812	0.999953	3.9984	2.92254
GeneID:102084454	4.36958	4.10563	2.33587	5.80328	7.34466	3.41659	3.63602	4.4645	4.92031
GeneID:102084455	38.7242	28.7359	32.975	53.455	47.5599	24.6987	15.2008	30.3055	30.6908
GeneID:102084456	29.842	18.1677	22.4365	38.6227	35.8592	19.0037	11.8625	24.1774	21.3777
GeneID:102084457	25.1078	12.5638	16.2397	27.3405	29.7233	15.6779	9.23491	17.0179	10.9063
GeneID:102084458	77.238	64.6108	92.94	127.386	151.379	109.379	84.1081	122.04	90.7526
GeneID:102084459	25.1867	13.3498	17.1571	29.7234	29.2005	15.4692	5.77209	19.1786	14.1168
GeneID:102084460	72.2653	60.6189	53.5533	74.1178	69.4956	46.8162	50.2608	55.9024	57.9685
GeneID:102084461	11.8725	6.43979	14.072	9.35675	10.2072	4.68728	2.84241	7.50705	5.67255
GeneID:102084462	6.72845	0.773519	1.4312	0.313254	1.0376	0.260741	0.934655	0.383038	0.162939
GeneID:102084464	1.98117	0.769118	1.71787	0.800309	0.971118	0.316918	0.167771	0.294831	0.440135
GeneID:102084466	19.5936	10.2709	11.9775	18.4949	18.8035	9.76239	6.36073	12.9765	12.7283
GeneID:102084467	41.9704	22.0437	30.0231	53.4681	46.057	29.4652	14.4272	31.0768	45.9839
GeneID:102084468	14.1713	10.3178	6.36672	3.13808	3.06814	2.87494	0.796126	2.2883	4.3301
GeneID:102084469	8.38946	3.15037	7.82522	8.35865	9.90508	4.86618	1.80029	5.56544	4.19116
GeneID:102084470	84.9715	68.0787	90.8389	156.995	104.386	103.91	77.4042	101.585	65.1559
GeneID:102084471	28.9889	6.21337	19.78	23.8628	17.9354	12.7821	5.09802	9.1443	22.4087
GeneID:102084472	4.0699	4.5061	2.28422	1.29889	0.63183	1.03861	0.253998	0.455225	1.47981
GeneID:102084473	18.4317	10.1001	12.5237	22.2639	19.1032	12.1968	6.71926	13.1015	13.2852
GeneID:102084474	111.646	95.4506	94.3995	114.499	165.809	115.647	167.13	116.432	107.019
GeneID:102084475	1.12431	0.870134	0.868669	0.264132	0.0516979	0.829264	0.0816504	0.157039	0.173607
GeneID:102084476	45.4776	31.4741	34.5573	52.7783	43.9376	36.6386	28.3009	36.1691	35.7408
GeneID:102084478	43.6254	20.8867	22.1681	36.1152	27.2718	13.225	12.891	24.5909	27.6254
GeneID:102084479	824.855	493.99	608.134	860.227	826.561	516.627	259.938	604.663	611.008
GeneID:102084480	6.26226	1.04648	3.59732	1.70713	0.813706	0.608103	0.216119	0.363317	1.45354
GeneID:102084482	8.60209	4.93925	8.96326	5.00036	10.0498	3.8101	2.39928	10.6941	8.88859
GeneID:102084483	123.548	68.6899	78.6968	153.402	151.45	75.2078	46.0681	89.5901	84.0473
GeneID:102084486	9.16726	4.8587	3.98032	11.5671	6.72354	6.14672	3.82345	5.09675	6.49575
GeneID:102084487	0.472281	0.451769	0.745019	0.536082	0.436444	0.23108	0.101124	0.230019	0.781544
GeneID:102084488	7.79724	5.79223	6.95019	7.35552	8.93665	5.91417	5.27519	7.80997	6.80065
GeneID:102084489	0.445777	0.524994	0.484427	0.970124	0.954518	0.410879	0.367239	0.866184	0.803008
GeneID:102084490	377.625	162.629	430.142	410.742	486.227	401.962	282.216	368.153	303.414
GeneID:102084491	26.6302	9.74623	18.9392	17.5152	21.1975	10.5042	4.54406	11.8963	16.3012
GeneID:102084492	1.14954	0.463127	1.12859	1.05086	0.952294	0.882905	0.389892	0.844778	0.753187
GeneID:102084494	19.3471	8.89159	9.42862	15.9277	15.8566	8.77287	4.84812	10.2682	14.1908
GeneID:102084496	6.31588	6.42287	9.54195	10.8475	13.1376	6.76115	4.14412	7.68775	7.41543
GeneID:102084497	804.904	979.308	1461.2	691.185	965.924	769.314	1117.07	772.649	968.665
GeneID:102084498	7.29915	3.9452	11.1392	5.51395	6.34417	5.95989	5.0002	6.9322	6.82192
GeneID:102084501	1.39946	0.790668	1.83391	2.77199	3.21377	0.840163	0.202392	0.767931	0.912953
GeneID:102084503	13.8637	4.31633	8.39013	10.0583	12.9204	4.19362	1.52488	4.64063	5.30105
GeneID:102084504	5.70915	5.18069	6.5466	7.98088	8.12832	4.32125	2.59442	5.35745	6.45454
GeneID:102084505	13.6041	9.47219	13.7224	3.86033	4.52388	2.70771	1.4612	2.48973	5.68123
GeneID:102084506	12.0414	4.95275	5.32142	3.10099	6.30787	3.68031	2.13038	2.97355	10.2682
GeneID:102084507	13.2181	2.26329	2.29936	5.22673	1.6441	1.39465	0.614808	1.26428	1.41451
GeneID:102084508	62.3965	31.6032	68.4125	98.462	119.604	86.0303	46.4644	80.2965	63.7383
GeneID:102084509	32.7645	12.9752	20.8271	20.6119	17.3986	14.1873	3.71327	11.7594	16.6132
GeneID:102084510	8.97415	3.71871	6.63452	3.29608	3.88311	2.44742	1.0307	3.4583	4.33461
GeneID:102084511	0.515233	0.176178	0.323146	0.209223	0.204987	0.130952	0	0.0970692	0.189371
GeneID:102084512	45.3654	22.9107	31.1535	48.5797	50.9487	28.7643	14.658	32.6574	28.3665
GeneID:102084513	154.754	111.241	142	157.152	153.377	134.407	107.492	148.02	119.519
GeneID:102084514	1.60945	1.45187	1.39449	1.90971	0.857799	1.0504	1.43382	1.61906	2.68623
GeneID:102084515	13.9825	9.83696	10.0733	14.2992	18.2282	7.86068	6.44999	8.33229	6.91548
GeneID:102084516	186.297	126.147	136.21	212.123	230.342	128.193	77.6245	170.307	135.32
GeneID:102084517	5.0806	3.93233	3.87486	4.36566	2.1713	3.28801	0.65634	2.51987	2.5782
GeneID:102084518	2.96249	1.70263	2.01464	2.86551	2.03409	1.46489	1.98624	1.92219	3.95497
GeneID:102084519	10.1458	4.01407	4.46505	8.25528	5.2353	3.76092	2.61261	5.05292	4.62143
GeneID:102084520	1.53891	0.0941079	1.23237	1.1398	1.54276	0.597894	0.290964	0.425019	1.75364
GeneID:102084521	15.2785	7.00243	14.9648	21.7109	24.5708	10.8966	3.20319	15.1527	9.48469
GeneID:102084522	30.9722	16.7137	33.594	31.2251	37.301	29.4241	20.7374	29.0913	27.706
GeneID:102084523	0.779909	0.291495	1.44601	0.544958	1.16571	0.74052	0.312086	0.760949	0.455635
GeneID:102084524	6.1668	4.57485	11.0355	8.23208	10.2262	8.31925	3.57957	8.0282	4.70383
GeneID:102084525	9.41043	6.55318	9.08852	5.78291	7.42027	3.2938	3.69771	6.14876	7.49426
GeneID:102084526	6.53215	2.91784	4.51552	3.01819	1.52025	1.52381	1.13341	1.52057	2.01947
GeneID:102084528	5.60362	3.16247	6.32545	16.522	11.7872	4.50465	2.70945	9.0966	6.0469
GeneID:102084529	0.609164	0.294842	0.217816	0.104831	0.163456	0.431571	0.154834	0.104616	1.69033
GeneID:102084530	4.2693	1.32881	3.2262	1.76368	1.65587	1.34075	0.512657	0.874818	1.08239
GeneID:102084531	18.6607	11.4651	15.2803	103.837	76.5483	50.2649	32.5022	69.9411	38.7596
GeneID:102084532	2.6876	1.25593	3.57399	2.76905	3.80718	1.59386	0.704119	2.06053	1.52659
GeneID:102084533	2.87083	1.79163	1.45226	0.688824	0.557537	0.63386	0.234704	0.560368	0.60743
GeneID:102084534	0.316307	0.114332	0.0772073	1.94294	0.655516	1.95439	0.166387	0.673933	0.635816
GeneID:102084537	0	0.618626	0	0.0803747	0.195514	0	0.030165	0	0.0601231
GeneID:102084539	178.083	171.252	290.105	429.441	514.719	407.039	300.323	469.832	323.444
GeneID:102084540	0.187907	0.321591	0.50785	0.349282	0.407431	0.0795367	0.0677051	0.190869	0.153742
GeneID:102084541	44.9675	17.8307	76.7469	82.1097	89.2445	31.2439	14.4836	52.0663	37.177
GeneID:102084542	11.6838	8.79478	14.8024	13.3753	16.8357	11.9069	6.99299	12.7507	9.80351
GeneID:102084543	4.58168	2.71828	3.86789	3.82407	5.57406	2.86556	1.92696	2.66109	4.14919
GeneID:102084544	75.3974	52.8156	44.5221	26.6613	23.674	20.1178	12.7313	15.7896	35.5894
GeneID:102084545	17.0484	10.8996	6.59434	11.6414	11.4048	3.73909	2.35138	7.53706	8.21166
GeneID:102084546	22.3	14.2217	19.3378	32.4024	39.253	17.4301	6.79666	20.2092	15.6328
GeneID:102084547	2.1548	0.903371	2.27786	2.75246	1.501	1.60351	0.768473	1.79285	2.382
GeneID:102084548	22.8546	15.3372	15.4988	16.7674	20.1792	10.0504	5.96495	9.84918	10.3031
GeneID:102084549	30.2802	29.9724	15.5722	15.1707	14.5133	16.0512	4.32355	20.5918	14.5401
GeneID:102084550	18.4784	7.26357	10.2876	11.3519	12.9577	7.22148	2.29472	5.15688	7.77153
GeneID:102084551	296.018	87.8943	172.361	128.423	143.772	81.5163	50.8649	102.466	140.632
GeneID:102084552	5.54511	6.47261	6.51626	5.96252	9.03812	5.6233	2.04398	2.97551	3.13269
GeneID:102084553	10.5123	2.03074	13.5626	11.8508	14.7526	8.42404	3.80788	5.78195	5.18827
GeneID:102084554	49.3453	23.6916	35.401	59.327	63.4922	34.6947	17.3189	40.376	36.0855
GeneID:102084555	208.364	128.599	153.494	127.916	124.745	102.232	62.8806	114.04	138.503
GeneID:102084556	19.4448	8.34151	13.4484	15.7911	18.2849	12.1745	6.57677	12.7567	11.61
GeneID:102084557	5.70554	1.87303	6.04507	3.49416	4.79456	2.42851	0.882529	2.48908	2.79369
GeneID:102084559	15.4563	8.80823	10.1056	11.2837	7.9814	6.57102	2.90223	6.96067	10.5042
GeneID:102084560	33.9809	18.051	34.5768	39.7147	56.2352	23.6601	15.1454	29.0783	23.946
GeneID:102084562	0.965385	0.732078	0.554051	0.16903	0.249153	0.228	0.141964	0.0986614	0.441268
GeneID:102084563	13.568	5.93826	9.44985	6.31245	7.00168	7.88748	3.67517	7.92752	10.3796
GeneID:102084564	0.366265	1.83804	4.27047	0.928837	2.26627	0.887198	0	1.54367	0
GeneID:102084566	20.8021	12.7709	16.139	21.7458	21.7352	11.4938	8.1475	13.7682	11.9785
GeneID:102084568	31.8934	17.1093	15.2227	12.0317	13.2424	8.36741	2.7656	5.62737	12.0329
GeneID:102084569	120.137	126.558	60.6959	96.8764	73.9187	91.6731	67.1402	104.08	165.818
GeneID:102084570	19.1872	13.5329	22.2621	15.9298	16.5594	7.21409	4.84516	11.2634	12.6531
GeneID:102084571	1.39923	1.15671	2.98327	0.590723	1.04497	0.274794	0.235641	0.566652	0.468271
GeneID:102084572	4.26796	2.46533	3.42627	2.61641	3.61532	2.67789	1.47307	3.09183	3.31171
GeneID:102084573	29.1888	15.5044	31.0665	47.4948	66.42	30.51	9.31783	32.8248	21.8818
GeneID:102084574	24.5023	16.5864	14.2017	31.5162	30.8957	16.1198	7.552	19.7218	18.7664
GeneID:102084575	48.1042	25.3246	30.8865	42.7544	32.7376	27.4113	12.553	23.4783	32.8479
GeneID:102084576	53.8812	22.2513	35.2959	52.2651	47.575	30.8412	16.6108	37.5447	28.6774
GeneID:102084577	9.09695	2.37112	3.82965	5.89867	6.0828	2.02846	1.39531	3.6019	19.2036
GeneID:102084579	25.0649	13.0566	14.3938	11.5977	16.0214	9.2469	2.63485	7.78768	7.88115
GeneID:102084580	7.44177	2.65141	10.2725	5.59931	10.1997	5.12285	1.96101	6.30498	4.66215
GeneID:102084581	2.01514	0.425596	0.895855	0.725759	0.657388	0.400651	0.139485	0.703962	0.580643
GeneID:102084582	5.62194	1.7449	4.77745	6.55163	9.25886	4.25129	4.97052	5.95565	8.4493
GeneID:102084583	8.16876	4.81828	8.05178	8.46304	5.91519	6.3605	4.68566	8.34292	6.89322
GeneID:102084584	4.63945	3.18042	2.53466	4.28219	3.46998	2.20831	2.0897	1.72868	2.77172
GeneID:102084585	15.106	11.851	7.74198	6.87069	4.34822	3.99691	1.66703	2.17325	4.54354
GeneID:102084586	3.61753	2.31775	4.16594	4.1124	4.95745	3.39529	1.85206	2.86329	2.6486
GeneID:102084588	5.33736	2.97685	9.72582	1.01201	1.1947	1.56722	0.127809	0.760497	0.946613
GeneID:102084591	42.7939	14.9032	76.5856	53.6957	61.0564	67.5818	35.4407	63.8901	49.1122
GeneID:102084593	17.6542	14.0268	10.8618	14.8108	18.0417	10.2882	6.71025	9.19632	10.0926
GeneID:102084594	24.2901	24.1252	5.5936	9.61053	2.91131	3.99201	1.61586	6.09758	7.23711
GeneID:102084595	4.41921	0.46922	2.60252	0.608848	0.353825	0.267421	0.162549	0.293373	0.710818
GeneID:102084596	11.7108	4.4135	9.98055	9.86369	12.2865	5.81307	2.24661	5.95554	5.69372
GeneID:102084597	0.84076	0.520608	0.500142	2.49886	2.17099	0.66103	0.99241	1.30644	0.850765
GeneID:102084598	7.63702	3.75361	4.76645	12.5237	8.70496	5.45405	13.3251	18.9536	12.0785
GeneID:102084599	37.9855	25.9949	16.4612	21.346	22.7153	15.8368	8.02585	16.0392	22.0094
GeneID:102084601	0.903573	0.214609	1.32702	0.460124	0.37819	0.27741	0.125531	0.360454	1.05145
GeneID:102084602	15.9399	10.4868	17.0848	16.142	22.59	13.2873	5.97199	13.4583	10.6268
GeneID:102084603	12.6884	9.4197	3.66799	2.96949	2.07848	0.982398	0.625721	0.837949	2.02378
GeneID:102084604	23.5291	13.4148	32.8431	19.0755	25.9658	18.2769	10.3185	17.0429	20.2171
GeneID:102084605	1.10485	0.502727	0.491799	0.188717	0.23258	0.0896837	0.072674	0.315799	0.467475
GeneID:102084606	131.334	73.5033	57.6617	156.832	87.1247	64.7361	102.897	76.2676	61.6246
GeneID:102084608	12.9924	7.53718	15.151	12.4191	18.5558	10.7531	7.61859	11.8175	9.77748
GeneID:102084610	7.82959	6.13528	4.54875	4.02303	4.18093	1.88431	0.454437	2.07512	3.33519
GeneID:102084612	1.22601	0.351073	0.138258	0.136978	0.119341	0.16783	0.0498263	0.135344	0.225979
GeneID:102084613	2.53946	2.20093	3.1398	10.1723	14.8188	0.866898	3.14425	10.5847	6.8281
GeneID:102084615	33.6458	32.2776	34.4319	37.9195	53.4317	27.7059	16.0704	32.0292	27.1977
GeneID:102084617	11.025	6.27742	12.4696	7.42085	10	5.73865	2.84424	6.45728	6.18525
GeneID:102084619	115.994	45.3692	74.9866	47.6809	48.0296	26.6491	16.5995	30.0717	36.6862
GeneID:102084621	20.4833	10.4298	17.3665	18.0957	17.8697	11.5149	6.63966	13.825	10.7036
GeneID:102084622	10.4789	6.6647	8.54568	12.6829	15.9615	6.22807	3.13726	9.89931	6.9271
GeneID:102084623	1.32807	1.29331	2.41929	2.5002	3.25432	1.42818	1.60612	2.61488	2.47365
GeneID:102084624	82.7594	33.5224	54.3267	79.3163	87.4143	52.4863	21.4653	52.8163	37.4431
GeneID:102084626	22.8839	15.2782	46.3969	28.3991	55.106	21.5766	15.442	35.7079	13.0208
GeneID:102084627	15.0705	9.19286	38.0222	18.5015	25.7616	22.0375	12.0303	20.1398	15.8992
GeneID:102084628	4.65869	3.04679	6.0527	4.93979	10.8892	6.81727	1.77636	4.15223	7.49061
GeneID:102084630	14.8442	6.4311	11.39	12.7027	12.9393	6.47301	1.56998	6.33004	8.39736
GeneID:102084631	21.475	11.1509	17.0063	32.982	47.1354	19.066	8.83986	23.6152	14.9745
GeneID:102084633	2.72149	2.81063	2.00135	1.10734	2.4977	1.84996	1.53582	2.5623	2.44512
GeneID:102084634	18.376	16.8774	17.5279	11.4581	13.3289	9.3085	5.87507	8.23693	9.84907
GeneID:102084635	12.8923	8.34796	10.7072	4.34679	5.66606	3.93362	1.80705	3.53702	8.59972
GeneID:102084636	58.8698	40.1976	67.8618	42.6605	51.4524	36.9328	34.8104	40.7933	36.5673
GeneID:102084637	15.953	15.0587	6.37259	7.80845	5.46708	5.40892	2.29826	4.95396	6.00107
GeneID:102084643	8.88699	4.60589	4.94259	4.36914	5.17972	2.08544	1.08832	3.46791	2.65119
GeneID:102084644	19.7032	10.6783	10.7772	26.936	17.9764	12.7242	8.54253	12.5674	12.7471
GeneID:102084645	0.40838	0.0969315	0.34984	1.54646	2.34956	1.06679	0.744233	0.752002	0.600421
GeneID:102084646	3.5777	0.968071	3.4702	2.38751	2.85104	1.77501	0.665079	1.59623	2.55009
GeneID:102084647	10.0424	9.87776	8.7683	12.2935	10.5009	7.46906	5.74472	11.8426	10.3
GeneID:102084648	0.917901	0.901145	1.208	1.82726	2.45581	0.850908	0.571105	2.02279	1.09085
GeneID:102084649	3.39066	3.31488	4.73588	5.14733	8.71394	4.84369	3.34463	4.51687	5.49897
GeneID:102084651	142.372	73.2135	115.114	80.146	104.699	65.6963	57.2435	80.1874	77.3555
GeneID:102084652	21.3062	12.0032	13.4273	8.79636	7.82424	3.70402	1.35413	3.39089	7.15928
GeneID:102084654	164.646	81.9425	85.1477	125.843	100.686	81.1622	73.8216	78.4988	88.6223
GeneID:102084655	0.38498	0.736762	0.640801	1.49431	2.90712	1.11297	0.810321	0.977741	0.703748
GeneID:102084656	0.312732	0.257456	0.511747	0.84933	0.23727	0	0	0	0.381244
GeneID:102084658	22.2423	12.2212	19.7133	22.4448	22.3033	12.0564	5.75357	13.5702	13.1769
GeneID:102084659	61.2805	40.3299	64.0017	131.518	128.318	82.2563	63.806	94.1959	51.8598
GeneID:102084660	6.14415	1.1241	4.30913	3.33272	1.07179	0.376811	0.183305	0.274189	1.71009
GeneID:102084661	14.667	11.8511	9.54833	13.9554	16.5781	7.73193	6.12434	9.03075	7.33485
GeneID:102084662	66.3677	34.7904	46.5703	60.0114	61.0749	34.1799	18.3589	40.6213	39.768
GeneID:102084664	40.4161	27.7307	31.2597	49.2531	48.4629	32.0483	25.3457	33.3064	31.6428
GeneID:102084665	3.57002	1.85655	1.23575	1.99376	0.678817	0.896796	0.174893	0.728105	0.81512
GeneID:102084666	30.1713	15.5464	20.6324	29.9202	39.4276	25.4093	11.1354	21.8387	25.1506
GeneID:102084668	9.21141	1.79467	6.69914	4.22823	6.03357	2.09173	0.455792	1.86934	2.24014
GeneID:102084669	10.7733	5.95774	6.79542	7.70207	8.1209	3.47246	1.50163	4.23376	5.2357
GeneID:102084671	1.91386	0.653941	1.97922	1.1128	1.55801	1.24905	0.633713	1.08456	0.76536
GeneID:102084672	5.17051	3.33486	4.35993	4.06603	5.28622	2.31603	1.35015	3.45699	2.48507
GeneID:102084673	25.2503	9.96833	19.3783	68.7041	53.6952	25.84	14.1389	29.9205	33.1583
GeneID:102084676	55.1717	32.9556	37.6478	65.4642	75.0432	38.2126	15.3292	48.3479	45.5741
GeneID:102084677	13.0542	9.57842	10.6623	17.0109	19.5242	8.63544	5.28779	9.07516	11.2438
GeneID:102084678	64.0197	36.7307	58.7756	24.7874	15.7633	11.2066	6.03277	12.583	34.2123
GeneID:102084679	1.45152	0.719992	1.80936	1.16389	1.56154	0.932506	0.395464	1.1821	0.987162
GeneID:102084680	36.8243	18.6129	34.6363	3.34912	4.23466	1.6066	0.482089	1.45182	5.42867
GeneID:102084681	7.38381	4.19339	3.13211	4.63901	3.97594	4.21434	2.62202	3.15329	7.10637
GeneID:102084683	2.35459	1.7446	1.56024	1.52076	1.72038	1.52616	0.930304	1.68662	1.3646
GeneID:102084685	857.543	804.623	813.939	1095.02	1165.88	770.471	690.613	637.005	716.553
GeneID:102084688	14.0274	6.38025	10.3663	25.4128	21.3892	10.4186	6.84618	13.1234	11.5723
GeneID:102084689	45.7236	20.6746	17.8298	16.297	15.7284	8.72552	3.48781	8.2111	12.4249
GeneID:102084690	14.1961	6.98327	17.2579	21.31	20.6748	11.8579	7.68558	15.3938	8.80591
GeneID:102084691	4.75635	5.33989	10.3914	9.61994	12.0693	10.4621	7.19732	9.77552	5.96175
GeneID:102084692	34.0863	17.7766	24.7281	40.6734	37.9722	20.629	11.6478	23.307	24.217
GeneID:102084693	2.31926	0.767171	1.12729	0.491851	0.544487	0.660894	0.0405954	0.299596	0.0912741
GeneID:102084694	0.324547	0.410865	0.537498	1.11599	1.65389	0.298693	0.182534	0.708105	0.697
GeneID:102084695	2.06476	0.461026	1.19864	0.513033	0.17762	0.192497	0.185981	0.279167	0.763464
GeneID:102084696	28.1974	14.3562	30.0327	62.2968	66.02	31.5675	15.9314	27.4272	14.865
GeneID:102084699	43.2673	28.004	33.1671	52.6386	57.1659	33.8214	16.1604	34.1672	35.2839
GeneID:102084701	80.0181	41.0405	51.5459	75.3743	72.0262	53.0177	28.5569	53.3353	47.2026
GeneID:102084702	18.1623	13.2672	16.6649	23.5087	24.5254	17.0429	9.06391	17.5814	16.6588
GeneID:102084703	62.643	40.7552	49.7063	67.9812	57.9375	44.8311	29.8523	48.1532	46.6164
GeneID:102084704	9.49325	4.71207	7.42705	8.88527	9.96788	5.48484	2.70145	6.10634	5.5744
GeneID:102084705	18.974	9.90472	13.0467	17.1355	16.2224	9.65957	5.97507	11.6735	13.5464
GeneID:102084706	36.6586	28.4543	35.166	71.9475	74.3602	30.0539	25.0039	67.5461	34.7847
GeneID:102084707	4.87641	0.511971	2.83854	0.143439	0.139717	0.380676	0.0318159	0.0908487	0.435048
GeneID:102084708	87.5139	37.0031	16.1844	10.3645	6.06347	11.9845	4.00661	3.6024	12.4252
GeneID:102084709	23.4336	9.21006	27.0247	13.044	19.0219	13.0695	6.0009	11.8974	11.044
GeneID:102084711	84.1927	39.8977	91.8316	126.815	138.517	95.5626	49.4048	83.2322	59.8219
GeneID:102084712	328.364	184.145	243.709	296.906	265.489	218.115	141.952	166.651	270.383
GeneID:102084713	559.446	476.161	574.333	602.845	743.085	599.255	554.7	531.28	604.247
GeneID:102084714	0	4.12037	1.04588	1.02242	0	0.655869	0.480583	0	0.62362
GeneID:102084715	14.7198	3.39193	6.28791	3.23773	1.41728	1.21424	0.267604	0.776357	3.6834
GeneID:102084716	3.98326	1.6513	5.00157	4.70984	5.77576	2.80261	1.36942	3.16306	2.4742
GeneID:102084717	3.03764	1.50387	2.5707	6.98086	1.91251	3.46219	1.01522	3.15527	1.84745
GeneID:102084718	5.02247	2.70448	3.7348	5.54338	4.69014	2.62117	1.88885	3.17275	2.06102
GeneID:102084719	5.76669	1.80449	1.4348	1.52198	1.33185	1.43198	0.668312	1.71691	1.8208
GeneID:102084720	6.42622	3.71089	6.73313	5.59265	4.61039	5.72626	3.5095	5.68033	5.63011
GeneID:102084721	10.9336	3.61444	5.69328	9.58291	9.01903	3.82424	1.85529	3.27492	3.86973
GeneID:102084722	1.91805	0.999398	1.07103	0.71939	0.649444	0.472485	0.038156	0.271035	0.660385
GeneID:102084723	65.3723	41.849	60.4867	65.0363	69.9695	80.4883	87.5272	52.8092	79.7176
GeneID:102084724	0.420203	0.193309	0.280202	0.735523	0.618725	0.162021	0.310099	0.300444	0.369239
GeneID:102084725	6.31084	4.41835	6.39916	7.51296	8.23785	6.35034	2.99006	5.56238	4.20011
GeneID:102084726	17.1236	15.099	17.775	20.4649	32.1242	18.6582	11.9514	21.4112	14.5321
GeneID:102084727	30.3172	27.3007	19.3752	7.3868	8.66286	8.02473	2.27645	5.59999	11.9321
GeneID:102084728	18.9762	11.5394	24.6194	12.1967	16.3761	9.77031	4.71084	10.2131	10.1292
GeneID:102084729	4.33378	5.42617	6.25289	2.11407	4.21938	2.43653	2.60637	3.16823	3.27798
GeneID:102084730	0.303505	0.0465048	0.642442	0.323855	0.0808471	0.053893	0.0381755	0.114715	0.13001
GeneID:102084731	15.2198	12.1082	13.9065	15.6936	14.2099	12.0113	6.26165	15.5842	12.2003
GeneID:102084733	1.35544	2.02957	0.773149	0.338034	0.480278	0.377581	0.222237	0.156219	0.312765
GeneID:102084734	10.42	7.17888	5.42861	2.69974	3.51235	1.78694	0.660998	2.03437	1.93292
GeneID:102084735	11.58	5.33046	12.2373	18.8863	18.0485	12.3319	5.44248	9.71696	8.29184
GeneID:102084736	2.58885	1.10913	1.86216	2.70081	2.22454	2.14168	1.04317	1.57728	3.32609
GeneID:102084737	9.7454	5.13465	5.6285	10.5456	10.3491	4.8414	2.66541	6.41343	6.49703
GeneID:102084738	0.504876	0.543628	0.302894	0.156253	0.177819	0.176594	0.00745471	0.0662653	0.100879
GeneID:102084740	8.81989	8.49092	2.2453	1.45282	0.723745	0.927653	0.285587	0.264379	0.912261
GeneID:102084741	6.38918	5.72916	8.40837	7.16207	9.04814	5.22759	5.39692	5.14017	7.26258
GeneID:102084742	14.43	9.06775	8.33347	13.4178	12.2581	8.0378	2.93895	10.1039	11.3587
GeneID:102084743	5.04364	6.14039	2.77021	0.605172	0.739283	0.992015	0.278676	0.564192	1.01076
GeneID:102084744	32.9029	29.7679	26.4032	35.0507	41.6777	25.3011	18.938	28.5943	29.2008
GeneID:102084746	5.47365	2.58294	3.63018	2.53316	5.53081	2.00634	2.05894	2.47715	8.03753
GeneID:102084749	54.6281	72.6151	45.6601	52.2033	77.2632	50.4881	30.4265	56.4274	77.7777
GeneID:102084750	69.0131	45.5921	48.4588	84.2149	76.6927	46.9785	31.6538	56.2138	51.3203
GeneID:102084751	22.2591	11.3905	15.2373	21.9713	21.4627	10.8125	6.28603	10.5552	13.4131
GeneID:102084752	39.3026	19.7945	31.6162	22.812	55.1885	23.3169	13.924	22.2715	18.1953
GeneID:102084753	68.8617	31.9336	28.8317	36.9388	32.0983	19.7712	9.08547	21.1322	29.5508
GeneID:102084754	15.2547	12.1226	28.5013	8.64284	20.5972	17.6542	5.64079	17.3149	20.8313
GeneID:102084757	10.2743	7.86642	4.59469	8.79957	6.56077	8.61799	4.25867	7.53059	11.3128
GeneID:102084758	7.36686	2.74523	5.51892	8.8264	7.65536	3.79958	2.0409	4.57865	3.17772
GeneID:102084759	4.11563	10.9422	5.54128	2.73997	5.74978	4.05252	2.08375	2.88233	6.51156
GeneID:102084760	19.0489	13.6545	19.419	21.0845	26.0352	13.4257	7.30809	16.5404	18.4289
GeneID:102084761	67.2461	31.8304	50.519	80.8787	62.8832	62.3518	30.8987	64.8076	52.437
GeneID:102084762	22.7916	23.5856	29.5928	19.4046	24.1943	16.2184	7.35434	17.1588	18.4652
GeneID:102084763	4.88135	0.0405386	0.0392172	0.0654684	0	0.60485	0	0	0
GeneID:102084765	19.6361	11.3042	9.86091	10.9281	10.9024	7.16725	4.32218	9.46392	8.15156
GeneID:102084766	54.4266	24.9785	29.8645	49.3345	58.8045	31.7981	15.9407	33.2972	38.2525
GeneID:102084767	23.8914	18.8105	13.7987	56.4686	75.5613	25.7115	28.684	46.2693	35.025
GeneID:102084768	50.8752	24.5051	32.2211	80.0958	65.9073	42.5531	15.5541	51.3486	43.7714
GeneID:102084769	145.685	46.0093	90.8232	82.4897	93.6996	45.6508	19.8106	53.9322	54.3418
GeneID:102084770	36.0351	37.1399	42.4148	39.122	36.3514	39.5748	29.7525	32.9703	40.7725
GeneID:102084771	1894.75	1707.8	1092.1	2031.85	1905.68	1725.93	712.66	1615.15	1782.75
GeneID:102084772	0.0557541	0.464875	0.849409	0.817127	0.424405	0.214488	0.232107	0.284297	0.174515
GeneID:102084773	0.318117	0.195029	0.727165	0.420018	0.514165	0.328941	0.356292	0.305596	0.273944
GeneID:102084774	3.40732	0.671149	0.811264	0.879451	0.744464	1.18948	0.201427	0.446826	0.502117
GeneID:102084775	3.33739	2.23285	2.63848	2.36558	3.19737	1.9557	1.1757	2.1928	2.63507
GeneID:102084776	15.6327	9.80479	12.3789	15.2751	12.1906	19.3408	4.89342	18.6799	17.0895
GeneID:102084777	33.0924	22.3785	22.4559	32.1731	36.0573	15.9713	10.4329	22.4293	22.3572
GeneID:102084778	16.6697	8.78619	15.2388	19.2828	23.2201	11.0438	5.59329	13.8104	11.8808
GeneID:102084780	5.97132	3.54554	5.24841	6.53372	7.73225	2.68133	1.38231	4.32851	3.62586
GeneID:102084781	39.5122	16.1215	35.6628	32.6708	35.2683	20.6338	14.8294	23.3449	20.6399
GeneID:102084782	4.92408	2.01549	5.17017	4.49375	5.19146	2.59996	1.32566	2.28651	3.02168
GeneID:102084783	44.6041	29.8934	17.0955	122.978	103.153	79.4098	22.0475	35.9084	83.3305
GeneID:102084784	15.0513	4.93777	11.316	10.0316	12.7949	5.82726	1.90034	6.55661	5.31511
GeneID:102084785	6343.18	5330.79	4988.89	8953.45	10460.9	6274.79	6395.96	6460.7	4344.97
GeneID:102084787	9.41964	6.81308	12.1723	5.67327	5.64918	4.2682	2.21427	3.47347	5.62031
GeneID:102084789	0.666519	0.424761	0.638529	0.823662	0.18718	0.1922	0.0883335	0.622569	0.262415
GeneID:102084790	0.0193509	0.0565909	0.0856405	0.877353	0.151169	0.423154	0.233225	0.0917419	0.336978
GeneID:102084791	8.14538	5.15933	9.34276	11.5108	11.9675	7.89079	5.00758	10.3061	5.92016
GeneID:102084792	11.2231	4.8426	8.43639	3.6222	3.66472	2.18743	1.76518	2.47028	3.89295
GeneID:102084793	36.6007	29.5151	27.8902	45.8475	37.1862	26.671	20.2475	31.5549	31.9044
GeneID:102084794	24.4855	9.43169	40.639	32.3081	46.8175	22.7481	18.3406	26.3887	19.1164
GeneID:102084795	6.26563	4.52464	3.56793	10.9469	13.638	8.34009	6.5995	10.7865	8.40722
GeneID:102084796	0.450957	0.73311	1.19648	0.45574	0.918085	0.618232	0.695982	0.606073	0.690486
GeneID:102084797	17.648	8.92785	6.06465	7.64198	6.34857	4.48666	1.82384	4.27009	7.74672
GeneID:102084799	4.54638	1.87145	3.90696	6.38291	9.22611	1.93781	2.44906	0.422869	3.82578
GeneID:102084800	14.3894	9.68155	11.6329	5.39915	4.39084	4.58801	2.87166	3.0668	5.98834
GeneID:102084801	1.03798	0.415064	2.61131	2.04222	2.44288	1.08242	0.699848	1.09647	0.971677
GeneID:102084803	2.70667	2.43579	5.3903	2.14219	4.5073	3.03821	1.55377	2.9015	2.34129
GeneID:102084804	92.5415	70.4608	276.691	81.8813	170.522	252.542	240.86	186.612	165.637
GeneID:102084805	18.3095	4.15835	23.6884	13.9203	14.9655	12.583	4.32899	15.7002	9.31018
GeneID:102084806	5.10339	1.47876	3.01168	4.57353	4.06973	2.69088	0.91196	2.09816	1.81721
GeneID:102084807	2.06122	1.09778	1.22063	1.20013	0.774713	0.923763	0.460113	0.794686	0.452269
GeneID:102084808	41.5139	21.829	34.3541	46.9111	48.528	30.2933	13.5614	31.289	29.3611
GeneID:102084809	9.41092	3.73696	12.2726	5.86088	6.83302	3.34629	3.62401	4.07364	4.8365
GeneID:102084810	12.1701	10.8226	15.6152	17.6879	24.407	12.3247	7.88265	16.2214	11.7062
GeneID:102084811	25.8871	14.5418	31.681	35.7511	40.2614	19.1408	12.3346	25.0783	22.6856
GeneID:102084812	2.85853	1.85923	3.73799	3.04019	3.77788	1.8006	0.863526	2.51127	2.03293
GeneID:102084813	104.301	58.1742	62.4409	95.3065	84.5437	63.969	29.7457	67.2625	68.592
GeneID:102084814	0.990581	0.39101	1.05181	0.204774	0.196682	0.408698	0.0883309	0.0789644	0.263273
GeneID:102084815	2.59307	0.605955	1.40391	0.0907232	0.0295776	0	0.0199076	0	0.397174
GeneID:102084818	18.4353	10.5437	7.39651	5.70718	5.49245	2.97277	1.36867	2.85508	5.7122
GeneID:102084819	12.5274	3.5303	8.21668	16.3261	20.2012	10.577	6.83359	11.3711	10.8991
GeneID:102084822	5.6635	5.08783	7.05302	4.31959	4.90521	3.63619	2.35688	4.32388	4.2301
GeneID:102084824	72.3771	39.3829	52.1779	78.1744	85.1332	46.2225	26.0177	54.3495	46.1726
GeneID:102084825	20.1964	13.103	13.2788	13.6133	15.5313	13.4062	9.16454	9.09244	15.3926
GeneID:102084827	10.3519	1.56189	6.65642	1.07071	4.48166	2.19767	1.55667	2.67817	1.80028
GeneID:102084828	1.68033	0.250626	0.825184	0.0692112	0.0931495	0.138531	0.0665358	0.112912	0.153254
GeneID:102084829	4.20857	1.25875	0.894615	1.69027	0.435151	0.285338	0.102996	0.451603	0.261492
GeneID:102084830	4.94585	1.96728	2.83879	2.27233	2.93283	1.19069	0.504624	1.63578	1.3972
GeneID:102084831	3.05966	2.23267	4.20233	3.70932	4.09086	2.48072	1.08719	2.39437	2.55219
GeneID:102084833	4.76345	2.58771	2.21121	3.74795	3.90521	5.23531	4.6893	7.50451	16.1032
GeneID:102084834	140.367	62.5747	120.351	215.034	232.319	154.545	57.7849	148.96	101.396
GeneID:102084835	27.74	28.7565	16.6785	22.5364	39.5974	16.8468	5.82006	13.5084	18.7338
GeneID:102084836	0.67213	0.287363	0.188914	0.447749	0.442093	0.263416	0.118231	0.272722	0.170714
GeneID:102084837	66.3955	32.763	77.009	69.8043	83.6065	47.871	29.5443	78.5467	62.0567
GeneID:102084838	1.63458	0.988477	2.27781	1.87772	1.9865	1.38785	0.997276	1.347	1.1252
GeneID:102084840	0.343957	0.646117	0.368469	0.38624	0.244999	0.174918	0.147308	0.178699	1.02566
GeneID:102084842	8.67939	6.99853	7.10397	12.3969	15.4943	8.3167	4.38707	9.73938	8.15942
GeneID:102084843	19.2887	7.53641	12.9322	16.0493	15.1517	7.83691	3.51063	6.5232	11.1844
GeneID:102084844	6.06338	3.95222	3.19737	4.0512	3.62504	1.83071	3.61075	3.58448	2.14158
GeneID:102084845	0.509357	1.39926	1.31203	1.42519	0.848061	1.59783	1.51729	2.58839	1.37082
GeneID:102084847	30.5958	7.6408	22.2464	4.51657	3.06146	1.88342	1.17689	2.99981	4.61769
GeneID:102084848	18.4774	14.2199	14.2513	21.693	29.2312	13.9182	9.6291	20.8459	15.2584
GeneID:102084849	25.2787	14.6256	18.7686	23.9667	25.821	16.9625	9.17571	20.5105	16.0861
GeneID:102084850	95.0786	46.6867	61.4593	114.571	133.111	58.6431	23.2184	83.1905	60.9866
GeneID:102084851	35.6083	37.1642	21.8892	12.8027	16.3979	12.6267	6.238	11.9073	19.1667
GeneID:102084853	62.1815	61.0988	43.5583	64.8629	62.9618	54.6725	34.8173	59.5784	47.4839
GeneID:102084858	12.6176	4.43311	3.69322	16.8978	9.61019	5.52876	2.47707	7.71975	5.79722
GeneID:102084861	14.77	3.51671	6.9364	16.3517	15.0553	7.77805	4.10229	9.45433	6.38557
GeneID:102084864	5.21139	2.00542	4.07699	4.0884	4.2592	1.40784	0.599718	3.06532	2.6605
GeneID:102084865	41.8228	15.5761	23.3229	13.8408	9.60143	11.9143	4.57214	11.8351	8.86269
GeneID:102084866	1.2979	0.869973	2.34258	1.72396	1.4977	1.80167	0.658702	1.11659	0.811635
GeneID:102084867	219.644	113.868	93.8787	71.9967	61.8838	44.9781	19.1514	39.1919	60.4029
GeneID:102084868	5.92625	3.35814	4.39322	4.22223	5.65815	2.26985	0.995593	2.64498	2.15082
GeneID:102084869	20.5842	7.77068	22.5979	19.5897	24.0269	14.437	4.4793	15.3154	13.1408
GeneID:102084870	40.529	29.9534	35.1916	41.2391	46.0098	27.093	27.1259	30.5281	32.7415
GeneID:102084872	21.3754	11.1053	10.2592	11.4313	18.003	8.63219	6.51255	11.3215	10.2816
GeneID:102084873	35.0195	13.0075	24.2794	40.2236	36.4446	21.6507	6.46571	24.0738	18.4454
GeneID:102084874	3.30505	1.95967	3.75736	1.89594	2.52709	1.16446	0.47148	1.42077	1.33647
GeneID:102084875	6.87636	9.19611	8.05635	5.7941	4.90884	3.16637	1.77286	3.13837	4.12094
GeneID:102084876	30.6743	16.9145	33.7574	11.7971	16.2054	9.72478	4.13413	10.2069	19.3814
GeneID:102084877	265.304	592.19	137.47	329.521	219.434	241.84	264.332	237.429	339.953
GeneID:102084879	159.91	95.9728	76.4442	93.666	78.53	51.2618	29.8865	57.7519	76.1209
GeneID:102084881	11.7078	7.3576	5.51074	5.29569	3.26005	3.65623	1.15567	2.34485	4.96855
GeneID:102084882	0.410825	0.96127	0.324194	0.953807	0	0	0	0.261876	0.289925
GeneID:102084883	10.3124	5.1666	7.51061	11.4101	10.9612	5.96216	2.8919	7.18153	7.01316
GeneID:102084884	3.14188	2.13528	1.56953	3.20005	2.29172	0.798456	0.57574	2.04292	1.25414
GeneID:102084885	10.3586	5.60172	4.12539	5.63667	3.12055	1.37082	1.04331	1.58459	2.92277
GeneID:102084886	36.9587	56.7254	10.1823	10.7398	2.57792	8.84419	2.66853	6.19622	13.5376
GeneID:102084887	0.779918	0.313346	0.439732	0.105572	0.172126	0.0596756	0.0560959	0.0709359	0.0824795
GeneID:102084888	19.4256	7.93141	13.3064	26.1067	21.0941	12.4908	6.38666	14.2024	11.4126
GeneID:102084889	0.0745421	0	0.0802278	0.336783	0.0412461	0.0386713	0.831697	0.213447	0
GeneID:102084890	5.10508	3.80275	9.9376	5.2792	4.94088	4.23356	2.77217	5.13092	4.22227
GeneID:102084891	226.314	64.8341	125.721	237.187	242.066	115.802	83.9399	134.32	120.301
GeneID:102084892	48.294	25.5967	36.3998	56.076	58.2651	33.3736	14.6864	41.3779	33.6278
GeneID:102084893	9.43306	4.58778	5.27982	4.6658	2.65124	5.61212	0.685787	2.40932	3.0933
GeneID:102084894	13.9249	30.2831	8.80159	8.66287	8.72983	6.17721	8.23229	11.0376	12.7856
GeneID:102084895	6.75532	6.48562	4.38155	7.63233	6.9701	4.46837	1.88383	3.9168	4.53984
GeneID:102084896	22.0507	8.41647	11.8607	9.42702	10.4022	8.10216	2.25743	7.57186	11.0207
GeneID:102084897	56.6172	34.1888	29.4055	64.8194	54.4709	28.1429	24.6879	32.9908	37.7356
GeneID:102084898	7.19774	5.87425	17.0663	6.5071	7.73239	9.08954	5.81719	7.8924	9.14007
GeneID:102084899	0.251936	0.10972	0.342896	0.891105	2.50577	2.15742	2.30414	1.4518	0.557853
GeneID:102084901	0.619464	0.364135	0.704036	0.456883	0.564432	0.262411	0.0982893	0.310576	0.193438
GeneID:102084902	31.6395	23.4981	33.0539	87.4089	98.1045	52.3962	49.8614	83.2227	50.9184
GeneID:102084904	9.39875	3.53992	13.3973	7.68934	10.1866	3.9291	2.01145	4.62352	4.56621
GeneID:102084905	3.47588	2.21771	2.41795	0.588352	0.876613	0.376603	0.130644	0.250243	0.693525
GeneID:102084906	1.43889	0.879497	1.17712	0.703456	1.43277	0.97356	0.468612	0.703978	0.977619
GeneID:102084907	1.32185	0.453383	1.07673	0.270843	0.147031	0.102707	0.152128	0.138878	0.370905
GeneID:102084908	39.4723	19.0241	26.2992	44.6387	41.2159	25.1584	14.6177	26.7178	24.9236
GeneID:102084909	12.5044	7.4575	4.95232	12.6019	13.0715	8.16909	3.10237	6.45739	12.2236
GeneID:102084911	3.93322	2.03475	2.51558	3.94634	3.24433	2.58778	1.41941	2.32782	2.67446
GeneID:102084912	14.4669	7.57711	9.51003	7.92551	6.55422	3.14872	1.35093	3.14359	3.8034
GeneID:102084913	2.5902	1.21481	2.15763	0.512361	0.713671	0.395121	0.160504	0.230278	0.927973
GeneID:102084914	0.537597	0.924505	0.210954	0.543711	0.368565	0.238582	0.111943	0.294888	0.497038
GeneID:102084915	19.1229	14.9486	23.0389	20.6296	23.2568	14.6256	11.9179	19.3068	23.2271
GeneID:102084918	58.6456	33.1506	29.9166	54.7201	68.0808	34.4648	22.4818	34.4434	35.9527
GeneID:102084919	15.105	4.63918	11.5293	7.84778	9.30777	3.90978	2.094	4.35531	5.54713
GeneID:102084920	74.9127	27.0319	68.0285	62.371	64.8156	35.7997	14.0845	41.6155	41.7787
GeneID:102084921	0.966873	0.465616	0.420255	0.801295	0.184012	0.601252	0.327299	0.402664	0.666371
GeneID:102084922	7.09958	4.68174	1.5806	2.94842	1.78306	1.87955	2.8604	1.31661	1.37646
GeneID:102084923	19.4369	6.8053	15.9053	20.7505	18.3209	9.82915	4.13835	11.5366	9.86467
GeneID:102084924	0.254201	0.337079	0.530183	0.566841	0	0.78868	0.641959	0	0.151461
GeneID:102084925	23.9056	13.9501	18.7474	20.2668	23.747	12.2539	7.36733	14.6201	14.0629
GeneID:102084927	8.49267	2.62498	4.61857	0.750255	0.906124	1.39016	0.352747	1.0691	0.811598
GeneID:102084928	107.869	54.8507	119.834	148.267	163.489	124.01	98.4507	112.325	79.3179
GeneID:102084929	9.69907	4.36129	13.5497	13.1069	19.2071	7.38403	3.34622	8.69726	7.10749
GeneID:102084930	0.776318	0.119661	0.14076	0.0943675	0	0.125977	0.0102425	0	0.0879044
GeneID:102084931	1.60957	1.17032	3.368	2.52026	3.32286	1.6318	0.983157	1.65118	1.35154
GeneID:102084933	4.36436	1.9609	2.21926	6.63939	7.23383	3.67888	0.7434	4.76759	3.24265
GeneID:102084934	19.1186	7.14493	12.2567	23.9679	19.7749	9.81196	4.22457	10.311	9.84749
GeneID:102084935	3.2459	2.88206	4.92631	2.30086	3.95577	1.41076	0.799298	1.8334	2.24644
GeneID:102084937	27.5967	3.12337	17.362	17.9986	12.7852	7.4193	4.25141	4.94753	4.98112
GeneID:102084940	6.62567	2.43272	5.10701	2.80793	2.66215	1.84648	0.597394	1.61404	2.76597
GeneID:102084942	848.376	483.363	945.862	808.388	953.24	612.138	205.507	557.516	1187.97
GeneID:102084943	0.530136	0	0.0872157	0	0	0	0.0222336	0.069379	0.18951
GeneID:102084944	7.01342	5.60753	5.62528	7.52507	7.69983	5.01094	2.44316	6.77643	5.93011
GeneID:102084945	2.2256	0.517685	1.05169	2.41544	3.77916	0.820912	0.626033	1.18978	1.96841
GeneID:102084946	23.9795	12.1297	15.1854	29.4947	25.4377	13.7579	6.48601	19.0822	17.2083
GeneID:102084947	472.439	249.158	319.209	479.649	466.245	286.267	165.55	324.652	285.883
GeneID:102084948	2.1017	0.767367	2.86652	1.13883	1.52385	1.21649	0.356698	1.43975	2.28128
GeneID:102084949	36.0282	23.3073	24.3606	26.6014	22.874	18.2886	10.4694	18.8464	18.3989
GeneID:102084950	2.7791	1.35153	2.48241	2.22664	1.60605	1.16235	0.843738	1.53485	1.73409
GeneID:102084951	29.3849	15.6157	25.9378	27.8719	32.6138	18.9309	9.4394	20.4698	19.1704
GeneID:102084952	32.3375	23.4814	16.7904	30.8993	39.1628	20.0335	10.287	23.8903	25.9341
GeneID:102084953	5.16784	6.30891	4.39196	4.16494	8.30951	6.20811	2.4321	3.4366	11.1672
GeneID:102084955	9.53962	5.6375	8.12515	8.68345	9.18624	6.94062	2.18052	7.14042	8.1774
GeneID:102084956	9.16945	8.33357	4.14146	5.10703	3.73916	4.1845	1.76079	2.71566	3.63061
GeneID:102084957	44.0822	40.0193	38.7812	46.2791	46.8665	43.9902	46.3127	47.3917	44.8923
GeneID:102084958	0.678755	0.339347	0.500637	0.273711	0.171488	0.0547845	0	0.0679805	0.127884
GeneID:102084959	24.3319	12.7906	21.3943	20.7898	20.9423	12.6749	5.69784	14.5166	13.5796
GeneID:102084962	16.4523	9.5946	10.2976	15.8306	15.6414	13.2882	5.9731	11.2813	14.934
GeneID:102084963	9.5863	3.64682	5.55081	3.30494	3.88185	1.94803	0.830316	1.59192	2.35893
GeneID:102084964	0.835129	0.327301	0.265245	0.254112	0.123518	0.165504	0.0510327	0.082874	0.0460408
GeneID:102084965	4.96479	2.28591	5.51479	3.65887	5.37744	2.69161	1.04508	2.5317	2.66259
GeneID:102084966	88.509	53.0222	88.7191	119.049	126.789	95.0104	52.0429	92.5794	81.1152
GeneID:102084967	31.8371	11.2384	13.2154	37.9901	28.1646	15.656	11.4562	14.0693	17.1735
GeneID:102084968	59.7485	36.4125	18.0334	87.9681	48.7936	29.6084	25.1995	35.3957	31.1121
GeneID:102084969	0.806007	0.387356	0.773465	1.28366	1.66361	1.5199	0.27635	0.528147	0.495366
GeneID:102084970	8.95648	4.20416	6.09462	13.7581	10.5322	6.04741	2.87439	7.31131	6.54395
GeneID:102084971	71.796	30.8739	35.3073	61.2713	62.916	27.3547	10.2843	28.9014	34.3825
GeneID:102084972	7.46106	3.49401	12.0209	8.63532	9.028	6.00024	2.0416	7.19763	5.38259
GeneID:102084973	31.3873	19.0646	21.1383	39.2111	51.2293	18.2037	19.8007	25.359	20.134
GeneID:102084975	3.64136	1.14325	1.42517	0.969865	0.522104	0.865772	0.504057	0.357256	1.13988
GeneID:102084978	2.92085	1.14377	4.44541	3.13463	3.96273	2.3412	0.867217	2.04523	1.79243
GeneID:102084979	2.34468	1.27457	1.10409	0.956921	0.848475	0.56229	0.154048	0.536557	0.666748
GeneID:102084980	82.4076	59.4468	39.4337	42.1288	30.8537	26.5639	18.0958	24.6053	42.2189
GeneID:102084981	38.4712	26.9076	121.941	42.1614	50.8605	68.757	37.0842	71.1296	86.2754
GeneID:102084982	51.7207	61.7228	21.6635	71.0111	28.0245	19.1368	30.5736	22.2161	37.4417
GeneID:102084984	84.6006	20.3918	58.7315	143.964	122.905	93.5962	53.6024	93.3386	74.1694
GeneID:102084985	24.4811	19.4941	20.3082	34.606	35.7705	20.9897	11.5946	18.1818	16.3787
GeneID:102084986	41.262	26.4869	65.1847	68.4048	126.085	52.4397	39.1673	62.7523	45.5852
GeneID:102084988	4.03395	3.70498	2.46986	0.952865	1.15619	0.779586	0.71778	0.523516	1.21011
GeneID:102084989	2.99706	2.85958	6.21804	2.98666	6.92934	3.37869	3.00066	4.10517	2.62952
GeneID:102084990	2.06418	0.45261	2.34081	1.93483	7.19865	6.10893	2.60513	5.67563	1.34439
GeneID:102084991	7.64247	5.45934	8.30789	4.1182	4.76686	3.10161	1.63355	4.02633	4.96363
GeneID:102084992	10.7998	3.29826	10.4722	8.37838	13.1953	4.15365	1.42406	5.83136	6.42392
GeneID:102084993	12.1666	9.97114	12.8424	12.6817	12.1977	7.98176	6.92702	11.3352	10.4321
GeneID:102084996	62.7774	27.6863	40.4589	70.2999	67.2951	39.9236	28.348	47.1291	39.815
GeneID:102084997	4.09852	3.36404	4.00783	4.02677	5.01007	3.337	1.14578	4.24823	3.79658
GeneID:102084999	1.1221	0.411158	0.881552	2.92646	0.838611	0.71361	0.350155	0.568764	0.601802
GeneID:102085000	33.1745	15.8244	29.9905	42.2354	41.9334	19.3956	6.58078	26.8957	21.768
GeneID:102085001	15.0213	11.9425	5.11328	10.8574	17.3237	9.56883	4.16294	15.0058	10.0894
GeneID:102085003	76.5329	68.2891	56.0469	78.5716	106.935	54.5088	32.8971	58.9357	59.1923
GeneID:102085004	10.3756	5.61114	4.6846	7.65197	6.7212	5.29677	4.09497	8.51446	16.9391
GeneID:102085005	8.20792	20.0053	29.8119	9.47684	13.262	4.99519	16.6272	38.7383	56.1505
GeneID:102085007	28.3782	14.1044	21.9834	33.3963	29.2395	17.788	6.31689	19.6627	17.3072
GeneID:102085008	0.737224	0.0623856	2.5408	0.464936	0.859296	0.692795	0.465138	0.862979	0.586988
GeneID:102085009	30.0412	12.2438	28.5285	27.4742	23.7616	15.831	6.67411	16.7518	13.3567
GeneID:102085011	36.5749	18.1618	21.6331	18.1989	21.6745	14.056	10.6965	14.0733	16.4307
GeneID:102085012	3.15391	2.14003	2.89025	2.17614	1.2484	1.70773	0.335265	1.6254	2.15775
GeneID:102085013	10.3237	1.16289	1.82513	6.52185	2.99506	3.96217	1.48158	3.68308	3.47784
GeneID:102085014	1.08125	0.56873	0.390519	0.954441	0.360029	0.532704	0.0217161	0.487629	0.577623
GeneID:102085015	45.5471	22.7997	27.6705	38.4305	49.6359	25.8454	13.6704	27.0875	27.2771
GeneID:102085016	26.7634	11.3139	19.0094	29.4373	27.922	12.6211	5.40207	14.1577	11.6695
GeneID:102085017	8.56492	5.82558	11.2324	10.6654	13.4794	6.49129	3.33227	9.86983	6.40187
GeneID:102085020	143.966	68.6151	107.166	163.566	151.195	99.5296	51.857	111.645	103.08
GeneID:102085021	49.9588	35.7333	27.272	32.9955	31.3442	17.1454	11.5639	21.4263	23.0884
GeneID:102085023	18.4005	15.9263	13.9141	23.9863	19.4256	12.1121	8.23585	15.5932	16.2266
GeneID:102085024	3.76652	1.47633	14.7266	5.19881	2.59831	1.91477	0.702424	1.42736	1.60411
GeneID:102085025	14.8694	5.94538	12.0765	15.1361	12.2496	7.74035	2.64115	9.40567	8.01351
GeneID:102085026	28.1955	14.067	29.1059	28.8928	36.8869	15.413	9.90364	21.5911	17.1885
GeneID:102085027	27.2599	13.0114	13.5246	25.3295	24.7478	12.4015	8.05129	16.4949	19.7966
GeneID:102085030	51.9579	39.2613	37.146	46.676	46.528	44.6516	25.3192	38.9011	49.2048
GeneID:102085031	5.98154	2.86034	3.53896	3.32782	3.30002	1.59323	0.767964	1.87385	2.28175
GeneID:102085032	34.8527	16.1771	23.3146	9.18374	5.65063	6.19162	1.90661	4.11778	14.6173
GeneID:102085034	1.4936	1.44025	2.2053	1.59936	1.61541	1.50894	0.697777	1.77185	1.11508
GeneID:102085035	3.0482	1.12291	1.95221	1.99385	1.96273	1.09511	0.390695	0.933476	1.55909
GeneID:102085036	61.6184	31.9188	31.4571	31.9835	32.8652	19.5347	8.46716	19.6738	20.2824
GeneID:102085037	166.359	67.3447	84.3999	134.123	131.037	59.7491	28.9797	72.5553	74.2558
GeneID:102085038	41.3411	23.0297	23.9941	39.5337	34.8134	21.2416	15.851	25.1368	25.2879
GeneID:102085039	68.8726	39.6196	49.9094	54.7121	61.9053	43.1909	29.0531	44.2207	48.2132
GeneID:102085040	10.7067	9.20255	6.23746	4.63332	4.07413	2.05097	0.911096	0.944959	3.93081
GeneID:102085042	12.3404	7.51191	8.06502	5.5071	6.13133	3.78302	1.39732	3.09546	5.73045
GeneID:102085043	24.6866	16.1011	18.8034	46.4017	47.1591	23.0047	13.8075	32.8842	21.8911
GeneID:102085044	9.32378	7.794	2.09749	3.74513	1.90903	2.33372	1.50325	1.61139	2.72344
GeneID:102085045	15.7251	6.72428	11.9721	18.2895	15.0082	11.0798	3.8148	10.7751	5.43271
GeneID:102085046	5.23925	3.12711	4.4212	11.3717	15.1809	6.40032	3.71217	8.09868	6.18741
GeneID:102085047	4.1415	2.52067	4.7144	3.50411	4.38225	3.00348	2.14805	2.69077	2.94794
GeneID:102085049	51.6223	33.8634	47.0009	87.6334	90.6458	49.2225	26.7922	64.0145	48.0738
GeneID:102085050	19.1414	6.79688	13.1654	14.166	17.5468	8.06523	2.81699	9.36578	8.07156
GeneID:102085051	41.7033	30.9506	38.1274	80.2904	69.9968	41.3681	26.1991	63.4218	42.0306
GeneID:102085053	0.0628767	0.139658	0.0153683	0.04772	0.0292446	0.611878	0.00365759	0.0583711	0.126889
GeneID:102085054	8.37776	2.72198	8.92472	5.82964	7.68885	3.60445	2.31847	3.78753	3.66372
GeneID:102085056	1.22962	0.36847	0.855552	0.428451	0.544798	0.0926676	0.28971	0.33214	0.328399
GeneID:102085057	12.4296	8.33937	16.9097	20.9538	18.3104	19.9318	13.0073	14.7944	18.9633
GeneID:102085058	20.3552	8.09081	14.128	15.9713	17.1909	9.39616	3.80822	11.9947	10.5496
GeneID:102085059	3.01679	1.30863	2.56997	1.34102	1.47244	1.03828	0.315621	0.978987	0.960482
GeneID:102085060	12.2341	6.39835	12.7411	13.0959	14.9198	6.91549	1.9371	8.00722	6.47213
GeneID:102085061	7.65617	5.87084	15.5163	11.3173	16.5856	10.5581	9.02839	9.91752	9.06472
GeneID:102085062	7.19627	3.01508	7.21562	2.2825	3.9655	1.76486	0.456919	2.2329	2.13995
GeneID:102085063	5.39898	3.18287	4.97475	4.33096	4.71159	3.08799	1.462	2.96988	4.54012
GeneID:102085064	2.11004	4.14858	1.27501	3.68362	1.17823	1.78914	1.85798	1.627	1.46015
GeneID:102085066	20.2792	13.886	17.9513	21.4235	26.4661	10.6463	7.52532	15.0461	14.1484
GeneID:102085067	62.7145	73.5763	33.0482	52.3774	61.6848	32.2193	18.1629	35.2179	54.5695
GeneID:102085068	3.29327	1.67367	2.53736	6.09016	6.50469	3.31121	1.27565	3.15145	4.19418
GeneID:102085070	3.19105	3.67436	5.3679	4.65653	5.95443	3.86208	3.09438	3.68525	4.15798
GeneID:102085073	0.701604	0.126194	0.211701	0.185018	0.0429039	0.0818495	0.0710685	0.0630284	0.0589573
GeneID:102085076	13.1881	6.43462	7.58853	3.98055	3.67502	2.53324	0.742188	1.74632	3.85976
GeneID:102085078	120.967	66.1238	93.0213	171.916	162.104	121.037	91.9857	167.98	108.984
GeneID:102085080	3.62369	1.91457	4.37002	1.39827	0.671237	1.73149	0.649987	1.01651	1.22845
GeneID:102085081	11.1956	3.87498	8.55729	10.9695	10.843	6.76734	2.30101	8.32513	6.29449
GeneID:102085082	20.1686	9.38236	1.43438	1.49836	1.11214	0.861797	1.19314	1.14445	5.22022
GeneID:102085083	40.2762	9.63321	44.673	58.1235	48.1382	41.9836	20.7482	37.3154	33.832
GeneID:102085084	40.9353	28.904	32.2355	35.5292	39.6181	27.1034	17.2114	29.8366	34.4835
GeneID:102085085	1.15116	0.435223	0.446609	0.237582	0.183912	0.131767	0.0533113	0.0475969	0.318822
GeneID:102085086	0.919387	0.291055	0.834116	0.446542	0.869723	0.490367	0.173359	0.354062	0.215495
GeneID:102085087	17.2366	8.19374	10.1162	10.7629	13.2443	5.47059	2.79601	7.19164	6.15846
GeneID:102085088	1.0556	0.435919	0.452858	0.102953	0.259831	0.0776787	0.0177379	0.00976815	0.0216011
GeneID:102085090	6.30949	1.74871	8.61715	5.99688	5.77018	4.8964	2.21362	4.0001	3.08574
GeneID:102085092	9.34192	3.75175	5.6289	3.88482	3.67285	2.49593	0.75193	5.43775	4.25301
GeneID:102085094	5.30969	2.57301	5.47006	8.57286	7.24391	4.19228	2.55282	4.08561	4.82332
GeneID:102085095	11.1188	2.59257	6.04865	4.52636	2.69888	4.52659	2.02652	2.42263	2.17465
GeneID:102085096	16.1884	12.1914	13.5633	18.6269	19.3487	12.1008	5.37606	14.7408	12.7372
GeneID:102085097	36.8143	15.9284	29.2202	22.1199	26.8928	17.6631	10.515	19.2372	20.3493
GeneID:102085098	36.1503	20.4869	25.4835	44.1137	45.6741	24.2219	14.4069	30.0326	26.5404
GeneID:102085099	1.30691	0.596532	2.04763	1.08304	1.03219	0.44546	0.169113	0.306026	1.08255
GeneID:102085101	1.92696	0.790919	2.83395	1.65253	2.95845	1.24172	0.59671	1.38943	1.04223
GeneID:102085103	6.42946	4.04253	9.4595	8.13398	10.134	5.18549	2.34728	5.95406	6.34633
GeneID:102085104	0.096269	0.522202	0.79366	0.324401	0.42394	0.246218	0.142039	0.166052	0.23963
GeneID:102085105	1.62344	1.28993	0.567343	0.793254	0.515714	0.35315	0.148583	0.232458	0.163906
GeneID:102085106	1.51191	1.27018	0.999882	0.722842	0.938795	1.37088	0.117256	0.183174	0.133411
GeneID:102085107	5.00304	2.82738	6.61025	6.38555	7.57557	4.48779	2.87449	4.02255	4.67457
GeneID:102085108	18.486	8.30095	11.899	19.5331	13.9176	9.79132	3.66952	10.3104	9.73733
GeneID:102085109	1.74033	1.1991	2.35922	0.960212	0.830928	0.871452	0.44644	0.379981	0.868079
GeneID:102085111	6.47167	18.5133	13.799	1.77262	1.44768	0.854773	0.446585	1.09847	11.3354
GeneID:102085113	4.77452	2.0925	8.59398	4.8271	6.13869	3.87438	1.95812	4.37987	5.17472
GeneID:102085114	9.03524	4.04432	4.82249	3.49603	3.74078	1.91574	0.995578	1.60115	3.09838
GeneID:102085115	27.2717	10.8674	13.8939	22.7334	23.162	11.4389	4.81359	12.8452	16.6079
GeneID:102085116	0.811717	0.727129	2.05175	0.692222	1.19788	0.713455	0.41894	0.859517	0.766543
GeneID:102085118	30.5562	19.1116	26.8297	28.3713	27.7651	12.6267	14.908	21.0798	27.5714
GeneID:102085119	78.8509	40.0192	72.8301	89.1633	84.7042	63.6709	53.7674	72.1092	61.4876
GeneID:102085120	2.99165	1.58569	3.92886	3.01474	3.96408	2.26619	0.847728	2.61953	2.03444
GeneID:102085122	3.94448	2.52742	6.2536	4.39475	6.03302	3.84433	2.89096	3.7635	4.37353
GeneID:102085124	17.3982	9.77028	12.5829	9.97693	10.3504	5.54296	1.74119	5.12612	8.73368
GeneID:102085125	115.623	69.2566	101.795	161.653	147.678	98.5366	64.1897	98.1994	97.7683
GeneID:102085126	1.77536	0.648563	2.20238	2.70076	2.85478	1.14367	0.790623	1.34101	1.1464
GeneID:102085128	31.574	10.0944	19.3733	33.2151	28.0945	17.3031	4.08713	20.3496	18.3897
GeneID:102085129	31.4435	34.7135	20.8059	26.0057	31.6973	17.2242	16.0048	22.013	18.0211
GeneID:102085130	43.5906	40.4465	26.3422	44.4802	41.0324	21.6245	12.4644	23.4786	30.9169
GeneID:102085131	9.98227	5.74397	4.04755	10.4217	8.46268	5.29561	2.58698	5.31539	10.6496
GeneID:102085132	10.8613	8.65748	7.65261	7.34022	6.51677	5.31703	2.60726	5.82842	4.47635
GeneID:102085134	7.08165	3.48032	3.0849	1.6071	1.5346	1.13792	0.476808	0.905527	1.48402
GeneID:102085135	21.7193	8.84446	14.4791	6.60176	2.14824	2.98356	0.889598	1.88098	6.64002
GeneID:102085136	1.06232	0.81113	0.939199	0.751004	0.537458	0.324404	0.129611	0.247181	0.240425
GeneID:102085137	36.8915	25.1973	30.6373	50.1072	49.8182	31.8849	24.8039	38.6238	38.3354
GeneID:102085138	15.584	8.07296	14.1293	9.71433	11.6678	4.52519	2.76276	6.48558	9.55358
GeneID:102085141	34.9678	25.2815	19.8866	12.4715	14.4782	8.89459	4.40207	8.2296	11.9593
GeneID:102085143	13.3118	3.49659	8.22044	7.79689	8.36639	3.969	0.910438	3.89588	4.34403
GeneID:102085145	8.09651	6.96334	2.73505	2.63546	2.05185	2.82155	0.460462	1.59423	0.926045
GeneID:102085146	5.69125	4.77841	8.93855	4.38914	3.91767	3.69633	2.42684	2.9066	4.12711
GeneID:102085147	18.9861	12.3044	12.0086	8.47608	8.25075	4.29988	2.42352	6.04174	5.65835
GeneID:102085148	29.6999	16.2694	12.0088	35.1842	27.2677	12.6196	9.69886	10.9067	15.8116
GeneID:102085149	0.231788	0.681928	0.136093	0	0.0788727	0	0.018895	0	0.0361935
GeneID:102085150	2.38578	0.760023	1.93405	0.778736	0.965306	0.534853	0.216531	0.559867	0.713806
GeneID:102085152	12.1528	3.94308	12.9743	9.27152	8.69435	5.47381	1.8833	5.25202	6.71108
GeneID:102085153	4.12276	5.19839	4.39721	0.600955	1.38682	0.501717	0.0246431	0.135905	0.870321
GeneID:102085154	15.8081	11.5684	18.8417	19.8828	26.077	17.5321	10.3844	20.2291	14.7185
GeneID:102085155	9.71072	2.5105	8.32548	2.81898	2.65266	1.26968	0.747059	0.886435	4.55809
GeneID:102085156	1.4711	0.786751	1.6181	0.659792	1.04087	0.671934	0.14383	0.498254	0.412644
GeneID:102085157	0.94223	0.480111	0.941324	5.75993	4.75397	3.79736	6.51596	8.27917	7.05271
GeneID:102085158	0.785634	1.99262	3.06847	1.07488	0.206496	0.514464	0.45904	0.81433	0.859468
GeneID:102085161	1.4683	1.42193	1.69326	2.77848	2.02062	1.36488	0.704037	1.46652	1.1477
GeneID:102085162	63.1916	32.6736	84.0902	116.637	154.559	85.999	31.68	91.6426	59.5501
GeneID:102085163	33.9721	16.8746	9.86847	38.2664	18.8012	10.4476	9.99008	12.8419	12.153
GeneID:102085164	15.3483	6.63892	12.8035	8.10199	9.89954	6.26563	3.5768	6.0763	8.20462
GeneID:102085165	29.2577	15.2464	20.9761	12.3846	11.6479	7.82702	5.08437	9.37204	13.8417
GeneID:102085166	24.8695	14.6076	15.5914	29.8586	25.2027	13.2415	6.03799	17.2842	15.5149
GeneID:102085167	16.5119	7.05478	21.5833	41.0494	38.8039	34.0532	18.5173	35.5514	31.0561
GeneID:102085168	2.22836	1.66897	4.39996	2.67195	3.27295	2.07956	1.60569	2.20951	1.92347
GeneID:102085169	61.8384	35.3982	41.4115	24.157	24.9981	13.2272	3.55861	6.54224	12.6014
GeneID:102085170	145.555	56.714	93.243	30.6938	15.0792	11.8745	4.27407	9.97973	31.6211
GeneID:102085171	13.3829	9.24196	7.79949	6.1697	7.58944	5.6813	2.67058	4.59434	5.64375
GeneID:102085172	7.02581	4.02475	8.44557	7.38634	8.72365	5.95421	2.49771	5.54037	5.88073
GeneID:102085173	41.629	31.5535	30.6344	49.4183	45.2248	31.9331	20.3229	30.8109	31.4664
GeneID:102085174	1.3254	1.04573	0.892605	0.83525	0.69664	0.984555	0.191032	0.762208	0.620495
GeneID:102085178	123.055	63.4928	108.9	150.335	170.201	80.4348	36.7428	118.587	89.9995
GeneID:102085179	1.53402	0.700615	3.23377	1.71007	1.57396	0.89464	0.374241	1.15757	1.14857
GeneID:102085180	0.800998	0.477162	1.5496	1.15011	1.37781	1.06919	0.648721	1.47138	0.733813
GeneID:102085181	8.46586	5.67566	7.29343	4.43326	7.30102	3.90497	3.61996	4.01534	6.28167
GeneID:102085182	0.239284	0.0594721	0.52261	0	0.13155	0.0649076	0.0151086	0	0.147489
GeneID:102085183	11.502	2.96501	2.35092	2.52468	1.0142	1.04033	0.363446	0.624789	0.615698
GeneID:102085184	3.60085	0.919917	1.42027	0.551823	0.175823	0.117423	0.290828	0	0.899986
GeneID:102085185	41.0294	20.237	28.0567	53.3343	50.6209	27.7972	13.6854	28.52	30.3667
GeneID:102085186	19.695	18.8928	23.2061	27.6286	33.3471	13.1448	10.8485	23.9296	15.9461
GeneID:102085187	1.32199	0.81282	2.29829	1.03378	1.45716	0.638147	0.325903	0.700527	1.24742
GeneID:102085188	2.78192	0.89202	0.755435	0.242347	0.207438	0.126708	0.0583662	0.0138215	0.121671
GeneID:102085189	0.776335	0.542896	1.27242	0.957119	1.07797	0.523802	0.353847	0.914809	0.730921
GeneID:102085190	8.09648	2.57688	4.2322	2.84727	2.4475	1.85692	0.518757	1.29925	3.57416
GeneID:102085191	22.7408	14.3354	22.2743	26.4541	31.7376	20.1698	13.5591	23.0218	21.2176
GeneID:102085192	17.9813	11.2832	10.395	15.6776	13.6632	10.2846	5.40266	12.1804	11.9552
GeneID:102085194	98.6721	49.9118	70.5675	85.8674	84.6238	49.0713	35.0419	57.3757	43.5683
GeneID:102085195	13.5787	4.50692	9.42536	3.61235	3.69909	1.89333	0.601294	1.79015	2.83434
GeneID:102085196	29.5145	7.54421	18.9508	12.6219	11.6797	8.12493	3.40526	8.58759	9.30215
GeneID:102085197	43.9817	26.4675	33.8573	35.8186	52.0912	22.1276	14.3996	28.2747	31.0783
GeneID:102085198	13.5598	7.08413	7.38926	18.4105	6.90706	6.65985	10.5348	5.79741	3.0209
GeneID:102085201	72.1756	44.9976	45.5426	57.5358	80.1676	40.1045	28.8073	52.8101	62.6309
GeneID:102085202	1.57509	0.97126	0.825342	0.585543	0.584419	0.527771	0.0738536	0.245145	0.310364
GeneID:102085203	0.876421	0.307216	0.837901	0.12736	0.136648	0.0577096	0.0162066	0.039188	0.0568269
GeneID:102085204	14.1686	5.98168	9.80799	15.4258	20.8703	8.09922	5.75656	9.17353	8.53228
GeneID:102085205	8.74575	4.96355	8.42724	8.79805	10.6696	4.20851	3.02452	5.08636	5.69778
GeneID:102085207	10.005	6.1087	8.32998	9.79696	10.001	5.87079	3.27017	6.11962	5.64011
GeneID:102085208	2.32611	2.37519	3.03222	2.8155	4.38595	2.66282	1.86543	2.50528	2.97236
GeneID:102085209	107.915	61.0776	91.1899	94.6253	116.17	92.2787	80.8166	74.9031	94.8211
GeneID:102085210	34.9033	21.7068	23.5495	40.5953	42.3731	19.4264	9.19078	31.9109	32.42
GeneID:102085212	7.17066	11.5057	5.45087	4.15352	3.04394	5.10746	2.07392	2.36709	7.87151
GeneID:102085213	0.427018	0.565643	0.465292	0.0926891	0.0904987	0.050842	0.0322561	0.0860955	0.0498665
GeneID:102085214	2.53182	0.561064	1.91163	4.39451	7.79172	2.04676	3.25719	10.9557	5.17117
GeneID:102085216	6.73922	1.10608	8.90541	3.60138	3.07799	1.50447	0.350069	1.43405	2.26131
GeneID:102085217	25.4347	14.9149	21.5124	34.283	32.0883	19.5013	10.1331	21.7543	16.0014
GeneID:102085218	0.336157	0.329718	0.478125	0.433259	0.36654	0.366272	0.15391	0.240886	0.773776
GeneID:102085220	0.568141	0.15096	0.488307	0.171951	0.183156	0.0741975	0.028219	0.127847	0.0994256
GeneID:102085221	28.526	27.0233	25.8985	30.8473	25.3617	25.6516	32.5893	28.5385	27.7613
GeneID:102085222	0.725982	0.371736	0.109329	0.21707	0	0.147289	0.106089	0	0.0720582
GeneID:102085223	186.685	73.538	203.518	305.228	244.979	153.529	123.668	143.102	105.668
GeneID:102085224	35.3421	25.2715	24.79	41.3959	44.2976	26.134	12.6188	27.9989	28.481
GeneID:102085226	8.18135	4.3236	5.30154	4.67211	3.80124	3.08094	2.17215	2.74343	3.33173
GeneID:102085227	32.817	16.9342	34.405	35.8277	46.3777	22.4023	8.60023	25.7612	22.5523
GeneID:102085228	0.57905	0.159388	0.186094	0.374784	0.386117	0.226668	0.0448243	0.268465	0.222526
GeneID:102085229	1.46286	0.344548	2.0453	2.12083	1.81925	0.480815	0.602011	0.985194	1.61096
GeneID:102085231	1.86884	1.02888	0.300899	0.681197	0.0991666	0.0967162	0.195946	0.1227	0.399958
GeneID:102085232	19.8924	10.0982	10.1098	11.4267	10.5721	6.22061	3.0353	7.09452	8.60225
GeneID:102085233	9.04053	4.29549	9.005	12.8639	16.5795	6.81257	3.44791	8.37277	5.34659
GeneID:102085234	0.727455	0.0986967	0.234477	0.0534952	0.0350506	0.0223772	0.00534686	0.0278797	0.0552088
GeneID:102085235	8.4183	2.29945	11.381	2.21744	2.72927	1.33497	1.1249	1.66185	2.16532
GeneID:102085236	63.2578	26.0726	28.9107	13.9408	13.6077	9.58214	3.48124	8.66212	13.6153
GeneID:102085237	12.7161	9.6274	10.194	14.1649	20.9178	8.83241	5.52602	11.9499	10.1747
GeneID:102085238	4.43861	2.25357	4.11292	2.37129	3.00041	1.60555	0.811141	2.07516	1.88328
GeneID:102085239	11.6019	5.9659	10.9421	6.89963	9.15457	5.68919	3.35993	6.73115	7.22194
GeneID:102085240	44.0326	22.4826	31.6926	61.0883	59.026	31.9318	16.7396	37.976	32.693
GeneID:102085241	17.9932	8.12369	12.3168	18.527	17.4561	7.20333	4.7211	10.6844	9.94409
GeneID:102085242	2.2297	2.24378	4.6266	3.59673	6.40817	2.95471	1.51148	2.37637	2.85763
GeneID:102085244	3.28746	1.32752	2.9816	2.01632	2.35213	1.15938	0.35296	1.3255	1.87748
GeneID:102085245	0.490285	0.328502	1.31074	0.363989	1.67691	0.678723	1.1215	1.2543	2.06804
GeneID:102085246	49.236	25.109	41.6043	77.7149	75.7877	39.053	23.161	43.3664	37.9876
GeneID:102085247	161.038	90.1784	125.579	233.407	263.898	113.441	59.9974	146.178	124.826
GeneID:102085248	58.478	14.857	36.8398	36.5831	39.1791	18.0316	5.70719	19.0664	19.8563
GeneID:102085249	0.893587	0.433277	0.47584	0.487947	0.412726	0.545633	0.226215	0.643827	0.511236
GeneID:102085250	2.08435	1.10108	2.6995	2.44818	2.66861	1.5606	0.922973	1.93302	1.2135
GeneID:102085251	1.36592	0.605714	1.49296	0.638001	0.728168	1.2133	0.541919	1.10932	0.329625
GeneID:102085253	349.593	184.676	224.464	380.516	373.071	198.137	141.233	222.966	312.914
GeneID:102085254	9.83284	4.62879	4.20289	10.7158	6.19942	3.21043	2.30511	3.7844	4.35044
GeneID:102085255	45.8163	17.9028	26.244	26.063	26.3019	14.4789	6.67619	17.8216	19.284
GeneID:102085256	9.87802	4.06234	7.85122	9.3851	9.18608	4.70267	1.86932	4.47337	6.3874
GeneID:102085257	10.4776	4.33985	3.8673	1.52419	1.77396	1.60357	0.41425	0.879112	1.7521
GeneID:102085258	27.9469	12.1224	14.1797	23.1902	28.5998	14.3039	5.30382	12.6811	16.7281
GeneID:102085259	1.07443	0.56558	0.499641	0.450325	0.378689	0.318803	0.16316	0.374116	0.409968
GeneID:102085260	7.10189	3.41404	6.18902	4.87092	5.05423	2.3466	1.25964	2.92618	2.47473
GeneID:102085261	5.82941	19.654	2.85204	2.24248	1.68662	1.66655	0.846252	1.53684	1.9209
GeneID:102085262	10.6046	5.89192	8.39621	15.5523	10.3956	6.17882	6.09719	11.5375	8.31088
GeneID:102085264	99.635	65.7929	75.0887	147.535	142.048	71.9505	44.3023	105.869	82.6265
GeneID:102085265	90.9061	58.742	63.0841	66.9535	73.0053	54.8996	31.5492	53.5374	66.2103
GeneID:102085267	74.2014	30.6921	46.6149	73.7386	64.1339	38.2192	17.8276	40.1849	37.4331
GeneID:102085268	9.67371	9.10135	16.4739	15.306	23.3734	9.55229	5.35143	14.3332	8.72059
GeneID:102085271	0.536571	0.041203	0.334678	0.19788	0.322511	0.188597	0.0433124	0.165818	0.0727741
GeneID:102085272	9.32874	6.69689	8.2583	7.19475	7.71318	2.92888	1.51264	4.0789	6.54217
GeneID:102085275	1.83059	2.5253	1.92011	1.27633	2.30906	1.26738	1.05379	1.21366	1.85622
GeneID:102085276	119.137	48.3037	52.1239	57.3397	60.8884	38.7459	42.4371	43.1016	91.9554
GeneID:102085277	70.8378	64.0038	40.3467	86.7726	94.0442	50.3159	27.7617	59.6115	58.0624
GeneID:102085278	83.2353	1.76239	45.7368	0.885052	0.962063	0.394138	0.24345	0.557171	0.386664
GeneID:102085279	34.0073	20.614	28.7944	43.8612	54.2458	30.5356	21.2501	31.842	33.3123
GeneID:102085280	18.4447	13.9687	39.1245	14.9451	20.969	21.3333	13.4879	15.7665	22.6783
GeneID:102085282	3.22729	2.40374	4.49599	3.03471	7.49059	2.59958	1.01012	2.44685	2.62099
GeneID:102085283	20.4564	12.3527	12.1723	13.4689	13.7885	7.55094	4.22437	8.20205	9.61115
GeneID:102085285	3.64932	1.87988	3.25653	1.48343	2.14669	1.19761	0.566145	0.837281	4.8628
GeneID:102085287	28.3947	13.4223	23.6412	31.1364	32.0114	14.9434	5.44241	18.8048	16.889
GeneID:102085288	10.2709	6.56183	5.71209	10.5161	7.19791	6.79288	3.09917	7.52759	7.88154
GeneID:102085289	18.6761	11.2562	10.5575	4.29493	5.14846	3.4311	1.53148	3.195	7.91364
GeneID:102085290	27.5602	9.21838	22.4431	30.5302	30.7373	15.0685	6.60897	18.5025	16.3745
GeneID:102085291	22.174	15.1336	25.2316	32.79	40.7617	16.6293	7.4204	20.3021	18.6004
GeneID:102085292	138.067	100.741	116.239	98.8377	86.9678	56.0934	35.9039	44.196	113.252
GeneID:102085293	3.09426	2.41709	4.09622	3.97039	3.14635	1.89327	2.70205	3.47106	4.46686
GeneID:102085294	22.2543	10.7825	14.0239	29.1194	18.6152	13.6977	7.01029	15.1514	17.647
GeneID:102085295	0.379915	0.213039	0.504193	1.00077	0.819941	0.206447	0.0790263	0.475052	0.292155
GeneID:102085296	3.86555	1.52015	3.34952	3.63529	5.37441	1.55659	1.36468	2.43502	1.6112
GeneID:102085298	2.76247	1.6712	2.62442	1.2887	0.865596	2.75347	0.417777	4.14019	2.46876
GeneID:102085300	89.0176	64.085	145.62	64.9202	81.0665	85.8257	54.1205	77.8451	83.233
GeneID:102085301	2.76249	0.681083	2.75568	0.682792	0.662184	0.721155	0.198196	0.481815	1.03191
GeneID:102085302	16.3483	13.5501	21.0176	23.0709	27.7374	18.3593	15.766	21.6032	18.5219
GeneID:102085304	51.4052	37.2446	39.1927	77.4305	82.0975	46.2147	24.9268	52.0879	51.2276
GeneID:102085305	48.1651	26.74	36.8925	63.6007	63.3445	29.2127	13.6397	35.0012	30.6923
GeneID:102085306	35.6679	25.3288	19.2728	33.6708	22.5176	17.1627	10.8186	22.9275	21.7033
GeneID:102085307	9.52366	12.1593	5.97807	3.46375	4.73779	2.89316	1.34722	3.30598	4.26698
GeneID:102085308	6.35246	2.8589	3.43633	3.22172	3.70419	2.05989	0.617195	2.41999	3.19587
GeneID:102085309	32.6154	19.2059	13.3834	20.3104	20.9454	9.18699	4.80426	14.5923	11.1096
GeneID:102085310	58.2279	31.1381	35.858	70.4544	62.2497	32.0954	17.852	47.4379	43.8162
GeneID:102085311	149.851	43.5482	133.026	37.8066	52.5361	22.8946	6.87138	12.2769	10.4854
GeneID:102085312	31.1597	22.4215	26.0585	32.9694	36.3597	20.982	14.6038	21.6712	20.7907
GeneID:102085313	2.22012	0.609131	0.932537	0.173229	0	1.14567	0	0.373521	0.373252
GeneID:102085314	41.594	20.0593	31.3509	43.6452	45.3411	27.2384	17.1637	33.3323	30.8859
GeneID:102085315	22.8337	10.8817	17.0376	36.5231	36.681	13.3483	7.0008	16.3105	15.511
GeneID:102085319	6.11109	4.01318	3.35104	6.5257	4.24979	2.8195	2.71253	3.59581	3.3183
GeneID:102085320	4.65527	1.83407	2.20228	0.837006	0.971295	0.600377	0.106092	0.320703	0.694916
GeneID:102085321	117.387	121.019	79.2689	134.245	147.107	96.1681	102.701	116.156	96.6813
GeneID:102085322	5.57733	1.46783	3.40633	2.82711	2.72888	1.53632	0.529983	1.49325	2.26239
GeneID:102085324	70.7295	44.2811	20.1221	50.8428	28.3011	19.8834	18.7889	19.6664	26.3934
GeneID:102085326	19.3427	13.8075	6.12633	13.1501	7.23879	4.96741	6.04661	4.53901	5.42134
GeneID:102085327	241.276	121.618	204.728	238.477	248.597	165.063	116.431	167.713	172.305
GeneID:102085328	103.917	79.0647	81.7658	92.3327	97.7922	73.8626	53.7587	76.1575	71.2167
GeneID:102085329	14.1536	10.6142	11.2533	2.06769	1.99954	0.981908	0.464597	1.80446	1.54296
GeneID:102085330	0.836509	0.853184	0.344997	0.412367	0.123998	0.179037	0.0956919	0.226105	0.2112
GeneID:102085331	19.4276	16.1207	22.2188	24.4798	25.1416	17.9924	9.60134	14.9982	11.8516
GeneID:102085332	7.00812	2.00505	2.78287	4.07102	3.53967	2.49116	0.858147	1.62026	2.24892
GeneID:102085334	16.468	16.9428	9.90217	10.3767	7.84011	7.05823	4.62901	6.70589	11.4106
GeneID:102085335	31.1011	15.1623	34.2766	36.9047	54.993	29.6124	15.951	37.3162	18.1188
GeneID:102085336	0.931732	1.27511	1.29723	0.138504	0.0902107	0.259928	0.150735	0.0470668	0.204284
GeneID:102085338	4.5751	2.26876	5.48544	4.3617	5.62969	2.20181	0.899051	2.77079	2.5281
GeneID:102085340	80.2041	45.5724	33.9601	44.6234	34.5154	25.8473	10.9806	22.9823	35.0496
GeneID:102085341	32.5591	23.6695	19.6092	45.6988	26.2972	21.333	15.3065	22.6546	23.3023
GeneID:102085342	67.0191	50.6407	188.301	73.9972	126.22	204.096	168.787	132.871	111.447
GeneID:102085343	23.9409	23.1575	21.2515	28.1848	24.0017	16.43	13.9052	17.4715	17.3663
GeneID:102085344	463.297	350.253	206.156	283.79	282.257	200.501	145.166	203.341	345.512
GeneID:102085345	21.8688	10.1924	24.3361	23.9376	24.6321	13.801	6.13632	16.1374	15.0791
GeneID:102085346	3.93163	2.48547	2.61996	2.80417	3.47825	2.61155	2.2815	4.20269	3.98592
GeneID:102085348	33.2826	9.50501	25.2816	17.495	19.4853	12.183	3.80832	17.0292	14.7165
GeneID:102085349	18.3469	15.3109	15.3722	14.0087	15.3072	9.10602	4.84412	11.4577	12.236
GeneID:102085353	11.2857	5.73705	9.71285	7.79486	8.33802	5.42409	1.81335	5.41932	6.64647
GeneID:102085354	5.63332	6.51976	12.1713	9.75614	15.7445	12.245	11.0146	13.8796	10.3405
GeneID:102085355	2.09879	1.16832	1.93989	0.856883	1.3862	1.28387	0.688418	0.855792	0.97707
GeneID:102085356	78.3981	43.9693	37.7272	28.0467	23.5889	15.1058	7.20745	14.9562	27.9449
GeneID:102085357	20.1614	9.23477	15.2113	19.1829	22.5415	12.5698	4.53209	13.329	15.1041
GeneID:102085358	97.4268	75.0108	98.1466	140.811	155.907	96.2173	64.3006	103.053	113.75
GeneID:102085360	144.952	65.5973	88.5801	122.14	129.029	64.4961	47.249	80.0895	77.1391
GeneID:102085361	20.7037	15.7947	42.8813	21.4708	28.0136	23.9392	22.5741	23.6332	36.4818
GeneID:102085362	15.0976	21.8071	28.3928	22.6554	24.128	18.6762	17.8558	28.3281	28.8068
GeneID:102085363	0.660493	0.573151	0.448286	0.269273	0.263642	0.0829392	0.311406	0.431337	0.436264
GeneID:102085364	0.815092	0.194168	0.428485	0.211384	0	0.0145786	0.0154851	0.0658213	0.158013
GeneID:102085365	8.17036	6.41804	6.00764	4.2368	4.43355	2.48628	0.439822	1.38615	2.19116
GeneID:102085367	4.35136	4.12775	6.05497	6.57732	8.70607	4.31864	3.98815	5.46713	3.86546
GeneID:102085368	1.11642	0.588047	0.853132	1.32063	0.804237	0.434799	0.220009	1.11558	1.06817
GeneID:102085369	27.8	17.0046	21.6264	25.3868	32.8421	19.0665	8.30826	19.8942	18.3411
GeneID:102085370	1.26013	0	0	0	0	0.686277	0.0721786	0	0
GeneID:102085371	3.35092	1.23261	3.35819	0.586199	0.453733	0.326888	0.065449	0.200565	0.742628
GeneID:102085372	75.2096	39.8754	45.2237	69.1441	87.359	42.7791	20.8168	46.3484	49.5225
GeneID:102085373	16.7338	8.61428	4.99388	16.5708	7.08795	4.91843	6.50973	5.8875	5.99871
GeneID:102085374	1.68377	0.94932	2.75355	0.599635	0.728417	0.521688	0.343923	0.425022	1.39133
GeneID:102085375	25.8022	13.2952	26.8208	31.8022	31.478	18.8129	14.2634	27.8186	20.2186
GeneID:102085377	196.732	138.56	108.226	120.167	104.842	89.4796	44.7555	83.2797	113.972
GeneID:102085379	4.46887	6.21546	1.9771	1.86113	2.2176	1.84329	1.46023	1.73637	4.35238
GeneID:102085380	15.3841	8.99107	15.7345	11.3877	12.3604	6.39349	4.22545	7.98676	9.1177
GeneID:102085381	7.55333	5.48539	6.5001	4.23742	3.84031	2.30495	1.33247	2.44297	5.31673
GeneID:102085383	195.46	181.426	193.58	181.025	215.497	170.433	200.52	190.676	210.582
GeneID:102085384	0.419172	0.956628	0.3327	0.210861	0.102443	0.250911	0.180532	0.337564	0.341164
GeneID:102085385	17.5047	20.2853	13.2192	12.4301	12.5261	8.31474	5.13709	10.8637	11.4132
GeneID:102085386	13.2504	4.94648	12.9889	10.1412	15.8752	5.81928	1.64785	6.19372	5.62517
GeneID:102085387	25.3854	25.6215	25.6501	31.9947	32.2894	20.6301	13.9238	25.6564	26.3665
GeneID:102085389	64.67	32.8068	24.467	26.9504	30.8041	29.7178	14.0062	17.2262	19.0617
GeneID:102085390	6.24785	3.33253	3.36894	1.58751	1.36893	1.67449	0.656836	1.20494	2.70662
GeneID:102085391	3.4602	2.46677	1.06007	4.56549	15.673	6.44628	6.06822	15.5523	3.72335
GeneID:102085392	34.0223	29.7707	17.9027	8.3231	9.92255	5.33544	3.2784	5.48725	7.02853
GeneID:102085393	0.508668	0.366504	0.130017	0	0.138996	0.0751791	0.0559733	0.0330085	0
GeneID:102085395	0.334158	0.166648	0.577469	0.109233	0.160026	0.273105	0.0646828	0.272667	0.178665
GeneID:102085396	75.4956	57.192	59.7962	91.7385	106.427	64.2843	56.1402	59.1937	60.898
GeneID:102085397	22.7202	9.11057	8.67598	16.0444	19.2841	6.57241	5.62999	10.6749	17.6079
GeneID:102085398	127.726	61.712	102.499	182.569	176.018	111.468	56.5477	108.221	91.8747
GeneID:102085399	6.89603	1.01018	1.60408	0.511299	0.438613	0.865638	0.225978	0.636906	2.28927
GeneID:102085400	10.7386	3.35511	5.71793	6.82061	3.00344	1.86856	1.75837	1.4201	3.69588
GeneID:102085402	2.10849	1.67378	1.8133	1.09325	1.74255	0.958697	1.017	0.757938	1.16639
GeneID:102085404	10.9712	4.74162	9.86047	12.4129	13.7845	7.00803	3.30915	7.55551	6.85772
GeneID:102085405	60.0033	52.1636	42.4634	70.245	64.8963	36.3882	27.4703	41.4694	62.1385
GeneID:102085406	55.6201	32.4648	50.0104	56.7443	68.9528	41.9994	21.8899	41.7923	32.9781
GeneID:102085409	22.7938	18.8804	11.5018	9.67943	10.3034	6.56667	3.56928	5.36863	10.2601
GeneID:102085410	9.04378	2.83571	8.10943	2.32013	2.6211	1.99146	0.841986	1.24558	4.10031
GeneID:102085411	5.94842	4.24713	2.55647	1.7939	1.25783	1.03131	0.359587	1.0074	2.7677
GeneID:102085413	10.9833	6.81345	25.9682	19.6429	28.8393	14.3881	8.64095	17.3594	10.4856
GeneID:102085414	9.06411	3.66747	7.69045	8.79729	10.6087	4.44547	3.90443	5.834	6.22017
GeneID:102085415	8.712	3.61077	9.89772	6.80315	7.55296	4.48969	2.86608	4.52206	5.74437
GeneID:102085416	2.60795	1.01987	2.06609	1.00547	1.25752	0.759092	0.350891	0.988663	1.21369
GeneID:102085418	14.7169	9.25149	33.7807	17.2665	26.1598	22.9079	11.3248	14.0028	15.5045
GeneID:102085419	4.79964	2.01455	7.07745	5.01543	5.8431	4.28546	2.76634	2.96573	3.86268
GeneID:102085420	53.4172	44.1281	46.246	58.2557	51.6513	29.0224	25.0065	36.7688	43.1163
GeneID:102085421	0.211035	0.17614	0.875591	0	0.938138	0	0.0602676	0.364393	0.139318
GeneID:102085422	27.3925	33.0794	8.94471	7.34872	3.9921	2.02819	1.91099	1.7331	3.52845
GeneID:102085423	269.234	191.409	400.733	90.6781	83.0083	143.084	90.3438	112.602	147.83
GeneID:102085425	31.6881	9.02305	59.2055	39.6158	39.7968	29.4685	13.1489	28.5328	19.3902
GeneID:102085426	35.6717	34.4387	28.5234	56.9997	64.0649	29.2753	22.8906	53.3245	39.1238
GeneID:102085427	26.7445	20.2944	28.9824	36.1209	49.337	25.1588	13.3667	32.2484	23.9543
GeneID:102085428	0.821015	0.354634	0.402961	0.0285641	0.161027	0	0	0.0601206	0.324532
GeneID:102085429	2.55469	2.73749	2.42362	1.0873	1.47039	0.925627	0.467699	0.673893	1.87664
GeneID:102085431	2.99678	0.98082	1.89644	1.41914	1.24698	0.692129	0.256625	0.346494	0.92491
GeneID:102085432	11.2658	5.39785	9.13218	12.2189	10.5123	5.28627	3.1978	6.86666	6.875
GeneID:102085433	2.53663	1.26169	2.83888	1.6159	3.31705	0.7942	0.52202	1.51442	1.10037
GeneID:102085434	20.9049	7.33766	12.5429	23.5202	22.2777	11.4328	5.97723	14.9165	12.4659
GeneID:102085435	6.04149	6.05021	5.26471	6.87993	8.79674	4.3541	6.27544	10.7781	9.39723
GeneID:102085437	14.044	5.18113	12.446	5.82402	3.83141	2.67711	1.2976	1.80164	4.70513
GeneID:102085439	3.80835	1.39769	4.31591	4.04111	5.61197	2.18529	0.784092	2.35357	2.25326
GeneID:102085441	2.0512	0.837009	2.11611	1.82597	1.50523	0.984166	0.330006	1.16377	0.767676
GeneID:102085442	21.3631	11.0008	17.821	15.8654	17.7002	10.0837	5.89745	11.1471	11.9178
GeneID:102085443	37.8689	30.4088	23.8089	33.7633	26.6602	23.501	17.7656	25.7579	27.8053
GeneID:102085445	1.8098	3.19686	0.737236	0.684644	0.400185	0.248194	0.136444	0.299304	0.573702
GeneID:102085446	1.53791	0.510721	1.52341	0.778782	0.651294	0.572794	0.309865	0.795608	0.611457
GeneID:102085447	12.6917	6.39134	6.11401	12.9361	10.4785	5.66199	3.03131	6.37985	10.0634
GeneID:102085449	30.7462	22.3344	24.819	37.627	30.2372	23.8752	26.4632	28.4287	26.2838
GeneID:102085450	7.34559	2.87822	11.1274	8.57096	11.0635	6.70455	3.84232	5.82672	7.06415
GeneID:102085452	41.272	42.6594	43.154	77.4451	78.3589	33.7518	26.8632	64.347	47.4766
GeneID:102085453	0.313401	0.149192	0.0621755	0.454411	0.881969	0.135784	0.0139899	0.218155	0.0533721
GeneID:102085456	2.16459	0.628918	3.1665	1.72489	5.29765	1.72261	1.53102	2.34278	2.15721
GeneID:102085457	15.6778	10.7857	9.23483	16.6852	11.2167	8.12705	7.08514	7.80131	12.4724
GeneID:102085458	16.0338	9.25086	15.1222	24.5329	27.8084	14.3542	8.09218	18.221	14.7336
GeneID:102085459	57.5261	34.4207	29.0027	51.9442	50.3247	27.2507	13.756	32.0641	35.6469
GeneID:102085460	5.1832	2.24586	4.45713	5.69396	3.813	3.28427	1.10618	2.88065	7.16719
GeneID:102085461	10.424	6.08915	15.0191	11.1492	19.4399	11.1024	6.49571	10.1849	12.9247
GeneID:102085462	4.86716	2.99079	6.87218	4.69363	7.71473	3.9392	2.56583	4.64482	3.93935
GeneID:102085463	11.334	10.2947	11.639	30.5649	25.2279	12.7984	6.68141	23.3602	12.5652
GeneID:102085464	2.43454	0.859254	0.712769	0.492498	0.416162	0.324372	0.114674	0.353107	0.301491
GeneID:102085465	30.9198	16.611	35.624	32.2888	13.1077	18.9342	11.4581	19.9736	32.7648
GeneID:102085466	6.98265	1.56715	3.93945	1.74435	1.47609	0.788313	0.183643	0.78003	1.94286
GeneID:102085467	0.187508	0	0.0183224	0.0142201	0.333708	0.629412	0.134245	0.230375	0.0242052
GeneID:102085468	2.4673	1.30977	1.19185	1.14401	1.28321	1.18545	0.373014	0.661578	2.37041
GeneID:102085469	9.09994	5.99304	11.8743	9.0176	12.7203	6.46778	7.01342	8.975	5.34184
GeneID:102085470	10.9848	8.56656	11.1577	11.723	11.7417	7.01929	5.00748	8.52872	9.55077
GeneID:102085471	42.6079	18.6518	20.9888	18.49	12.5964	10.9876	4.82719	7.74044	19.0023
GeneID:102085472	52.5021	45.1876	117.044	83.4034	109.67	92.8928	96.0433	91.9203	69.3336
GeneID:102085473	8.94035	9.19726	11.2584	9.93827	11.0236	6.67531	3.26076	7.17213	6.88601
GeneID:102085474	165.397	255.827	280.943	271.887	192.145	268.466	261.359	184.392	200.164
GeneID:102085475	12.8421	6.6972	28.7419	15.7542	12.5335	15.45	5.74673	13.7632	12.6609
GeneID:102085476	41.9452	24.201	31.3158	43.7768	45.9858	22.8903	14.1452	25.7125	29.1693
GeneID:102085477	2.2136	0.946803	2.36647	2.48782	2.61745	1.23598	0.309632	1.18995	0.96484
GeneID:102085478	12.2785	28.1856	7.64604	5.42364	3.49892	4.07	3.88422	2.65482	3.8855
GeneID:102085479	1.50446	0.541754	1.61403	0.262134	0.128914	0.0374854	0.019542	0	0.291876
GeneID:102085480	1.78031	0.641659	1.23948	0	0	0	0	0	0.0934783
GeneID:102085481	13.3446	8.79609	14.0361	10.6504	13.5666	13.7739	11.1065	16.0466	4.83532
GeneID:102085482	125.703	82.5709	78.2693	130.109	117.778	77.5807	61.2347	80.7059	77.707
GeneID:102085483	22.0399	19.8415	13.4025	14.1576	17.1063	7.32118	4.35659	9.12531	11.8946
GeneID:102085484	27.0186	16.256	20.6066	24.6356	20.7854	13.8157	8.70191	16.4184	18.1341
GeneID:102085485	16.4638	8.81289	10.6773	20.164	36.4903	6.95181	4.56074	12.6083	11.7188
GeneID:102085486	12.2371	6.04626	11.029	8.86944	15.4516	7.40731	3.99372	7.70085	7.08548
GeneID:102085487	23.6879	11.826	16.7207	18.2145	19.6907	13.5118	5.14492	13.0222	11.5531
GeneID:102085488	26.4213	12.3877	8.59057	9.22893	7.86443	5.76587	2.71075	6.06086	12.813
GeneID:102085492	32.6092	15.5441	22.8592	39.214	48.173	21.9752	11.44	28.3554	21.5726
GeneID:102085495	1.39796	0.76032	1.2759	0.615502	0.649954	0.34327	0.249489	0.412435	4.32457
GeneID:102085499	3.19299	2.91603	1.16518	2.14652	3.36731	0.98706	0.958035	0.643282	0.766968
GeneID:102085500	30.2654	11.5279	20.0293	55.7819	46.0504	20.7595	11.65	30.7051	30.9153
GeneID:102085501	20.9317	8.76107	16.9904	19.2298	19.1528	11.0043	6.06388	8.66969	11.0018
GeneID:102085502	33.3005	18.3127	18.2995	30.8296	28.9056	15.9099	11.0761	18.5782	20.2713
GeneID:102085503	1.4622	0.420846	1.49446	3.16275	1.25154	2.07483	1.62994	2.11537	1.96585
GeneID:102085504	9.03473	6.07295	5.28325	7.49435	8.28776	5.45693	2.02559	5.48248	8.56677
GeneID:102085505	28.6382	18.7555	27.5337	27.4791	29.5604	20.9654	11.255	24.1347	21.0589
GeneID:102085506	9.02282	3.75633	5.57708	7.27792	11.4591	7.49984	3.42191	5.89537	5.92203
GeneID:102085507	8.2495	3.35756	3.30739	4.89603	3.83451	2.78687	1.1685	1.92552	3.33185
GeneID:102085508	10.5393	4.35736	6.86339	3.88377	2.07447	1.78042	0.686239	1.56174	3.54051
GeneID:102085509	40.712	24.9785	35.4938	54.3294	63.277	24.8162	10.5319	31.8544	27.4332
GeneID:102085510	199.161	93.0804	172.009	289.002	380.391	201.209	113.663	209.394	127.298
GeneID:102085512	0.816065	0.676643	0.661236	0.837004	1.83115	0.435547	0.36708	0.172373	0.410752
GeneID:102085513	0.898829	0.811949	2.06912	1.13293	1.24239	1.46687	0.614624	1.03494	1.33509
GeneID:102085514	1.84719	1.54915	2.35206	1.73984	2.28963	1.32642	1.0074	1.58012	1.47468
GeneID:102085517	107.367	46.8499	82.5432	72.2746	76.9422	33.9419	15.2329	43.2688	44.0507
GeneID:102085518	12.2032	12.2722	7.17522	6.49397	7.87962	3.98871	4.36358	4.66192	9.24574
GeneID:102085519	9.20747	9.01218	1.38596	3.24703	2.32783	1.90832	2.04306	1.7585	6.00254
GeneID:102085520	0.55818	0.919226	0.99131	0.18636	0.27136	0.212039	0.0368544	0.0350175	0.0386341
GeneID:102085521	42.3716	29.6497	27.9898	30.4488	33.7383	16.8704	7.52331	16.3469	18.2915
GeneID:102085525	6.25428	2.44387	5.10603	4.25425	5.06933	2.48598	1.35992	3.32876	3.55883
GeneID:102085526	35.7275	18.2939	29.2757	38.8463	54.6591	30.1633	16.6318	32.2107	32.839
GeneID:102085527	19.036	14.2004	15.0861	23.6857	19.8724	18.5276	16.8088	21.3106	21.43
GeneID:102085528	29.5222	32.2129	41.7217	42.3121	55.965	42.3671	29.8643	41.3489	50.1626
GeneID:102085529	6.48912	3.80094	8.82763	5.50004	8.11508	4.38303	2.53347	5.59504	5.45538
GeneID:102085531	16.5695	11.8195	24.445	13.5578	22.3486	15.7429	11.4242	13.9697	17.2287
GeneID:102085533	0.850215	0.826108	1.58612	1.67514	1.37724	0.545801	0.385109	0.583359	0.527571
GeneID:102085535	17.4222	9.60831	14.9598	20.1955	25.7697	10.8736	5.06562	14.1339	10.9749
GeneID:102085536	2.19482	2.23341	2.97188	4.42676	3.42186	2.75855	2.3117	2.73715	2.45638
GeneID:102085537	30.7965	16.7038	18.1478	22.8401	24.4133	11.2403	4.72846	14.5747	14.5755
GeneID:102085538	85.343	53.8707	53.3947	63.3667	78.7115	42.5242	30.1978	43.7776	54.1474
GeneID:102085540	0.607149	0.639682	0.661547	0.0842212	0.109849	0.0396062	0.0303904	0.00708243	0.0924417
GeneID:102085542	9.51439	3.55536	9.71414	12.9566	12.9475	8.04094	5.37349	6.13501	6.49663
GeneID:102085543	7.61877	4.32536	10.5677	9.62893	9.28479	8.53618	4.58045	5.00548	2.77856
GeneID:102085546	1.01498	0.339539	0.904825	0.843625	1.28424	0.734226	0.323967	0.908308	0.904114
GeneID:102085547	0.976532	0.546965	1.70437	1.22088	1.65339	0.772446	0.480992	1.0323	0.634982
GeneID:102085548	29.4075	24.1434	29.0687	29.8439	53.5554	20.3585	11.7663	22.4964	23.1881
GeneID:102085549	3.13289	2.30245	1.23398	1.03464	1.34807	0.994891	0.486145	0.397313	1.1873
GeneID:102085550	1.69607	1.63561	0.651657	0.581483	0.690184	0.640338	0.395832	0.411619	0.812777
GeneID:102085551	54.4159	37.7868	41.5671	34.1821	29.6412	19.3633	8.80021	19.7101	32.2284
GeneID:102085554	5.78542	1.99436	6.80112	3.14779	3.47636	1.1113	0.567924	1.37182	2.80283
GeneID:102085555	9.30387	13.449	13.5605	0.982366	0.789658	3.09855	1.13559	0.906778	3.35155
GeneID:102085556	1.47707	0.626845	3.08372	1.39245	1.93561	0.42604	0.32527	0.781761	1.25226
GeneID:102085557	3.03712	2.1792	3.21577	1.6176	1.5468	1.30556	0.62744	1.54296	2.55254
GeneID:102085558	13.8841	3.85318	10.3737	9.64707	8.09139	5.91298	4.49953	9.27189	7.79076
GeneID:102085559	27.5576	14.5562	20.8441	29.6786	29.0134	19.4237	10.7588	21.4067	17.2771
GeneID:102085560	2.08905	0.963061	2.35975	2.23544	7.68344	3.85152	1.68248	2.32131	3.2103
GeneID:102085561	118.717	50.8527	71.9966	111.887	100.409	63.7337	38.6469	72.93	69.9261
GeneID:102085562	5.8032	2.42361	4.05579	8.78237	8.36602	5.0378	2.03119	7.45689	6.27526
GeneID:102085564	49.243	30.7252	24.1296	34.1346	30.7357	18.8782	11.5884	22.7923	34.0991
GeneID:102085565	92.302	29.535	80.8919	23.6001	33.43	31.2141	6.81307	13.436	16.335
GeneID:102085567	3.794	2.58766	8.07098	3.93186	9.89533	2.09325	1.51252	6.6768	6.37938
GeneID:102085568	3.22552	1.53382	3.37664	3.12713	3.41292	2.00305	0.732361	2.6601	2.26859
GeneID:102085571	11.6333	8.789	7.17877	12.3772	20.0793	18.3048	8.51319	7.99388	6.63132
GeneID:102085572	20.4418	10.7649	9.09625	19.1296	21.6885	14.9436	9.82101	14.1077	12.6299
GeneID:102085573	0.390814	0.181644	0.464779	0	0.516408	0.451198	0.0253607	0.0963784	0.54356
GeneID:102085574	1.15564	1.20823	0	0.559714	0.179779	0.668655	0.374951	0.39168	0.214216
GeneID:102085575	1.81679	0.214637	0.1989	0	0.0404627	0.154396	0.0125589	0	0.0846426
GeneID:102085576	9.23647	4.9428	5.951	11.5383	13.9843	5.84051	3.89315	9.25957	7.93604
GeneID:102085578	30.0545	22.4828	22.8849	50.3518	47.9828	31.8403	15.6404	35.9635	31.8612
GeneID:102085579	18.6747	17.258	16.0006	19.5075	24.0929	22.8139	13.8174	15.3068	15.3891
GeneID:102085580	41.9737	29.4067	34.87	36.3906	31.4146	24.999	14.8563	21.6873	35.502
GeneID:102085581	8.67865	9.67239	11.5861	7.62168	6.41893	6.06919	4.76576	6.22285	6.91028
GeneID:102085582	17.735	9.42182	13.7531	23.9023	27.3792	12.4991	6.97539	18.047	11.3097
GeneID:102085583	189.963	92.3567	136.028	319.083	245.409	213.981	113.717	200.15	174.35
GeneID:102085585	96.4079	22.7962	165.076	54.2391	55.8034	38.2223	28.3743	46.9055	69.6517
GeneID:102085587	12.0762	7.32765	3.906	14.1348	6.48717	2.24211	3.74875	3.94385	2.80429
GeneID:102085588	0.94557	0.654675	0.396555	2.67406	0.677795	0.35142	0.249241	0.637873	0.879399
GeneID:102085589	152.863	87.7153	181.551	168.901	229.447	156.65	122.938	148.195	142.14
GeneID:102085592	7.34981	9.94014	2.57536	2.83887	1.71184	2.61718	1.15426	1.79756	3.16164
GeneID:102085593	63.1647	33.7824	36.7724	32.9803	34.4837	23.122	13.4222	27.4491	26.4946
GeneID:102085594	31.9368	15.8646	29.5501	28.495	41.5749	22.1289	10.0237	21.7122	19.501
GeneID:102085595	2.5912	1.47303	1.50272	0.361539	0.543501	0.444072	0.234611	0.141723	0.824158
GeneID:102085596	0.567158	0.0449075	0.227044	0.209848	0.370634	0.020396	0.0579803	0.0894949	0.138383
GeneID:102085597	8.37975	3.03278	6.34903	4.49424	4.31405	1.98147	0.692476	1.19641	2.19986
GeneID:102085598	10.2299	12.6494	4.28211	16.5295	4.07278	2.60853	3.54556	2.51491	3.74821
GeneID:102085601	4.1078	2.10809	6.97789	7.84277	5.04184	8.54018	4.62828	6.2945	6.94575
GeneID:102085602	1.01802	0	1.21748	2.35863	0	0	0.627278	0.325942	0.363072
GeneID:102085603	48.6141	24.7179	31.3849	52.2594	45.9998	36.5397	12.3998	46.7128	34.5057
GeneID:102085604	19.7844	8.416	16.5794	22.1606	23.1185	16.4652	7.23728	14.9284	12.1112
GeneID:102085605	0.90363	1.086	0.484808	0.153685	0.210606	0.267766	0.0321803	0.0667373	0.0532039
GeneID:102085606	8.88051	7.88216	19.6083	0.886595	0.900571	0.930448	0.0495824	0.442587	0.445699
GeneID:102085607	0.791195	0.29056	0.799975	0.311094	0.392898	0.248466	0.0405775	0.124513	0.236906
GeneID:102085608	24.3564	13.3124	15.0824	34.4474	28.0972	16.9153	11.4559	18.9968	18.2591
GeneID:102085609	3.91497	3.38383	6.93754	10.2765	8.25034	6.81673	4.22716	7.91991	4.39606
GeneID:102085610	5.85862	3.15292	5.35335	2.58782	2.36922	3.60326	2.02793	2.62009	4.17019
GeneID:102085611	37.1437	10.7884	21.5543	30.8898	21.8574	14.255	5.23144	12.791	11.6291
GeneID:102085612	1.15063	1.15886	1.38878	0.616011	0.933291	0.555118	0.29627	0.59368	0.480678
GeneID:102085613	23.7013	16.6959	19.4582	21.4077	22.3161	12.5744	9.53469	16.0068	15.3713
GeneID:102085617	22.5339	8.45036	20.9079	13.1773	9.32687	10.2833	4.08659	9.28666	11.8151
GeneID:102085618	27.393	14.3836	24.911	25.6401	28.6714	16.5811	9.28494	19.9083	15.8852
GeneID:102085619	4.482	2.25887	1.33759	2.50376	1.07165	1.06281	0.526915	0.593996	1.11922
GeneID:102085620	4.59691	14.9408	2.00224	1.79986	0.67423	1.70185	0.3253	0.697841	0.486018
GeneID:102085624	8.93073	4.70072	7.72632	11.6063	12.1025	6.04403	1.86486	8.08139	6.84883
GeneID:102085625	20.0461	8.93502	13.3002	19.4023	24.6311	10.899	7.92628	14.892	15.3422
GeneID:102085626	0.964067	0.686548	0.925667	0	0.372729	0.0173031	0.0153847	0.0130743	0.135562
GeneID:102085627	58.9371	28.0879	35.7382	57.1504	53.1304	29.8763	18.3608	30.9127	40.2668
GeneID:102085628	1.32702	0.771833	3.67163	4.43777	0.428645	1.2366	0.615103	1.15526	4.35499
GeneID:102085629	58.2394	39.8221	41.8869	57.026	66.2901	33.6361	31.7525	42.8633	37.9387
GeneID:102085630	33.3331	25.4902	21.7532	38.0628	42.4867	20.7061	12.3343	28.3768	29.0862
GeneID:102085631	53.3556	27.6481	36.1831	68.6507	63.8048	38.137	18.8842	43.9019	39.4385
GeneID:102085632	8.59542	4.07721	6.23461	6.83927	8.49863	4.36108	2.77413	4.72776	9.84729
GeneID:102085633	6.30807	6.74907	15.9564	10.5868	11.4579	5.05977	3.5025	12.4436	11.7909
GeneID:102085634	49.7233	17.0363	43.3693	16.4594	22.9194	9.04717	5.93407	11.3575	20.3038
GeneID:102085635	78.8037	56.1823	55.5684	76.6515	75.5863	54.0437	41.6572	60.3353	59.771
GeneID:102085637	8.78508	6.38989	3.09574	6.29973	5.82399	5.26367	2.06045	4.6983	10.1535
GeneID:102085638	24.3864	11.4366	22.5085	17.2118	18.2215	13.3727	8.00644	14.5938	17.4537
GeneID:102085639	41.642	14.8965	97.925	58.7741	81.0261	84.0619	58.7139	63.8417	62.1541
GeneID:102085640	2.86564	1.5496	1.89202	2.02573	1.53539	1.50499	0.394729	1.139	3.00244
GeneID:102085641	0.87517	0.552094	0.874871	0.937172	1.12465	0.604701	0.249557	0.819978	0.649189
GeneID:102085642	9.44885	3.2736	4.19262	4.32545	3.53411	2.32021	0.910059	2.20362	6.80947
GeneID:102085644	21.9232	14.7325	15.5	22.2536	24.931	14.4303	5.46652	16.7428	14.3777
GeneID:102085645	16.4273	12.414	13.4526	19.3227	23.6545	12.7334	8.57487	12.5488	10.6433
GeneID:102085646	0.8492	0.0438077	0.0337165	0.00297683	0.00291171	0.148037	0.00629595	0.00594955	0.0244219
GeneID:102085647	0.632643	0.289253	1.19595	0.869764	1.0195	0.51342	0.437767	0.588173	0.426394
GeneID:102085648	5.38092	3.50194	8.74335	1.85733	0.416351	0.37833	0.359549	0.47569	1.36021
GeneID:102085651	22.8176	12.8612	13.4153	18.8897	17.5854	9.54942	6.53257	12.5927	11.1652
GeneID:102085652	31.759	17.2703	18.3706	38.2196	31.3997	16.761	7.85633	22.9219	21.6337
GeneID:102085653	8.84656	3.71305	4.2181	8.63726	6.39582	2.87077	1.51078	4.58703	5.22044
GeneID:102085654	4.36218	1.89645	3.5322	1.17269	1.58229	0.599907	0.415493	0.829246	1.56862
GeneID:102085655	21.6385	14.9869	16.3959	22.124	18.4097	10.948	7.28085	10.4489	12.8439
GeneID:102085656	49.6542	33.3301	28.276	44.2155	48.3321	29.0295	18.8377	34.6267	30.5633
GeneID:102085657	1361.09	2337.64	2017.44	1613.65	2544.93	2907.72	4407.17	1863.43	2347.09
GeneID:102085658	23.5363	10.3974	18.8194	23.7082	21.8624	10.6062	3.75741	14.2234	19.0014
GeneID:102085659	2.2821	0.755856	1.42063	1.17473	1.05724	1.50817	0.359882	1.20212	8.80465
GeneID:102085660	22.5264	10.5055	14.3547	10.7049	12.3412	6.613	3.4553	5.54627	8.32278
GeneID:102085661	15.6734	7.65249	8.02612	7.74038	8.1185	3.92065	1.51259	3.65425	7.22112
GeneID:102085662	71.59	34.9283	45.1568	85.2309	89.5897	44.2149	15.0661	49.8207	43.5392
GeneID:102085663	13.0017	6.1952	6.47351	3.75788	2.97155	2.2177	1.07986	2.65829	5.42761
GeneID:102085665	6.03394	3.61531	12.6437	6.27881	7.33389	4.90167	2.45887	2.84875	7.49832
GeneID:102085666	12.2342	5.64613	8.16908	7.18869	9.16459	5.97125	3.97812	7.7774	8.36199
GeneID:102085667	794.66	909.478	803.221	869.129	989.923	974.507	1165.61	745.649	822.959
GeneID:102085668	28.9389	22.0478	16.12	24.5941	18.2439	12.857	7.83199	14.8526	22.1584
GeneID:102085669	25.2961	15.2243	16.5029	28.3334	27.0831	15.8161	8.53878	21.1	17.3986
GeneID:102085670	0.245841	0.843082	0.0721435	0.117465	0.0565992	0.230998	0.0340558	0.147531	0
GeneID:102085671	22.5194	3.15176	5.48389	6.81249	3.6662	3.70399	1.9918	3.0587	6.03309
GeneID:102085672	4.19472	1.11835	1.63184	0.37005	0.494492	0.0820414	0.0135999	0.149136	0.555807
GeneID:102085673	38.2939	22.3214	21.3738	38.4991	35.418	21.3767	11.322	26.3656	21.9886
GeneID:102085674	30.8925	33.4819	28.4134	92.9721	82.5334	45.2973	35.0615	60.4131	40.7197
GeneID:102085676	294.201	158.875	291.104	294.995	275.813	210.867	201.839	231.091	234.225
GeneID:102085677	3.9584	1.52869	4.86437	3.0495	4.20436	3.01685	1.70354	2.44514	2.0589
GeneID:102085679	4.93381	3.72491	3.45388	4.45856	2.90533	1.45278	1.86003	2.26443	4.90383
GeneID:102085680	4.65216	1.26066	2.8076	0.492742	0.604371	0.519945	0.169425	0.268737	4.96506
GeneID:102085681	74.2665	36.673	72.2746	58.8321	72.4316	46.4561	24.3144	58.5011	46.3025
GeneID:102085682	37.949	13.1795	38.7842	48.0061	50.0834	37.5492	25.6015	30.225	23.4445
GeneID:102085683	8.71968	2.12176	3.49669	1.51617	1.57554	1.01416	0.332489	0.67901	0.637079
GeneID:102085685	46.1899	42.1489	28.2099	36.8709	39.2563	24.2302	15.266	29.9154	30.4078
GeneID:102085686	5.70815	1.38455	11.7965	14.1872	23.6093	8.65749	7.97205	4.9815	12.4311
GeneID:102085687	9.41106	39.29	5.40964	7.36301	7.5785	3.34293	1.73411	3.59275	4.25938
GeneID:102085688	39.4296	22.2746	24.0866	27.7329	26.9215	12.744	8.28658	15.6514	14.6085
GeneID:102085689	36.7412	23.8781	11.1692	50.3004	33.4888	11.8435	15.4858	14.734	20.6432
GeneID:102085691	8.61481	6.83673	6.16772	1.71989	1.60272	1.05986	0.51391	1.15487	2.1545
GeneID:102085692	6.75804	2.56819	5.1854	3.96891	6.52098	2.66291	1.51365	2.69176	2.95506
GeneID:102085693	26.3522	11.0709	22.2177	30.1539	39.0015	14.9512	5.54534	20.4803	15.3801
GeneID:102085694	0.495381	0.928051	0.52421	2.1642	0.862805	0.586357	0.239137	0.482384	1.12678
GeneID:102085695	16.5458	9.49777	6.76095	9.9652	9.25184	5.49434	4.02706	6.18141	14.3689
GeneID:102085696	30.9931	15.932	16.5737	7.24019	6.24483	4.84522	2.06979	4.70771	6.75853
GeneID:102085697	2.91472	1.13929	7.2002	6.00399	8.66648	3.68648	3.97522	3.96572	3.70819
GeneID:102085698	3.45707	1.50999	3.45805	3.23956	5.06646	1.50428	2.66562	2.46578	4.92028
GeneID:102085699	56.1267	28.5341	34.3904	50.0243	40.9842	27.2583	15.6422	28.5789	34.3299
GeneID:102085700	14.0322	10.108	4.80219	5.19176	7.19794	3.36841	2.12712	3.364	4.61753
GeneID:102085701	39.2581	25.4626	17.7692	10.5535	10.6267	5.73418	1.90769	4.84684	8.68497
GeneID:102085702	36.2185	12.828	29.1411	35.8282	39.0083	22.4434	9.7079	19.2403	17.6428
GeneID:102085703	26.1899	13.5337	15.8784	29.4773	22.9925	19.4407	8.81121	20.4449	17.7889
GeneID:102085705	32.0173	19.0819	24.4346	26.2494	23.109	14.9478	7.48694	15.0411	20.0117
GeneID:102085707	17.7875	8.47704	8.50818	21.3814	14.4736	14.1049	9.40327	13.1936	12.8322
GeneID:102085708	5.97735	2.66695	4.08019	2.96421	2.74546	2.69752	1.7464	1.99132	2.36175
GeneID:102085709	9.38462	4.7574	14.9338	16.4455	16.5447	11.6637	5.5823	13.5317	11.7078
GeneID:102085710	24.1146	29.2933	26.2383	22.3231	31.7442	22.007	12.029	29.2811	50.3446
GeneID:102085711	5.20914	1.74607	2.84072	1.86708	2.73284	1.2349	0.475633	1.37565	1.97986
GeneID:102085712	247.926	106.203	154.338	166.335	169.639	145.936	98.8245	125.74	127.289
GeneID:102085714	2.03963	0.936956	3.15762	1.46024	2.59862	1.2019	0.476002	1.12907	1.31575
GeneID:102085716	14.1398	9.2625	14.6263	11.0693	12.0087	6.94149	3.22706	7.70731	7.85717
GeneID:102085717	3.01074	1.54427	4.14828	6.40465	5.35931	3.69702	2.39185	7.11096	3.62832
GeneID:102085718	16.25	10.5811	10.8291	9.9833	12.8563	7.2873	4.1686	8.59791	9.04533
GeneID:102085719	2.41628	1.71108	1.81625	0.738578	0.889695	0.670167	0.204175	0.781959	0.569199
GeneID:102085720	45.5252	61.4175	50.6826	33.9468	49.9903	35.6588	38.221	34.3049	34.0172
GeneID:102085721	50.1917	35.0626	50.0078	96.6815	120.356	70.1838	47.8149	100.843	65.2879
GeneID:102085722	53.355	24.7108	31.0122	63.0643	60.0672	26.3657	9.85701	35.7201	28.0686
GeneID:102085723	4.82173	3.72633	3.76437	4.01363	4.38032	4.06195	3.27948	4.87141	4.20448
GeneID:102085724	1.26764	0.743858	0.40592	2.30345	2.83448	1.35743	1.01886	0.786771	1.44751
GeneID:102085729	4.49624	7.71045	4.2289	3.33376	4.76164	5.08948	3.12033	5.55597	5.45556
GeneID:102085730	13.8812	9.12044	8.54554	12.7032	15.3302	7.49298	5.88152	11.0523	11.8798
GeneID:102085731	132.255	107.429	99.0098	128.851	100.824	113.715	91.7544	103.889	100.182
GeneID:102085732	26.6341	14.1066	14.0399	19.0198	15.1908	9.54223	6.86867	10.1648	12.2019
GeneID:102085733	0.927879	0.305799	0.291346	0	0	0	0	0	0.0531205
GeneID:102085734	0.0892561	0.0471687	0.0122289	0.0200476	0.0196045	0.010701	0.0165225	0	0.647458
GeneID:102085735	23.4146	8.62534	27.1563	40.4727	44.5684	33.9094	9.71774	31.7695	11.3566
GeneID:102085737	3.67348	1.46299	4.84416	2.95538	3.20529	1.42453	0.610802	2.07506	1.72469
GeneID:102085738	46.7734	30.8794	40.4745	42.5499	53.4321	29.896	15.1572	37.7245	30.4998
GeneID:102085739	3.52584	0.832133	3.26326	0.759975	0.669548	0.444481	0.136056	0.315166	0.846621
GeneID:102085740	15.154	10.4233	9.12806	12.779	10.9557	7.74178	3.2227	6.11713	8.16271
GeneID:102085741	5.10069	6.02262	4.79853	7.85117	13.774	4.7195	2.30408	8.96483	4.97669
GeneID:102085742	131.808	83.2783	104.556	169.753	190.125	99.509	109.691	131.886	106.569
GeneID:102085743	64.4501	48.9096	52.488	63.9128	62.4501	48.1303	35.3388	50.9968	58.6046
GeneID:102085744	14.1486	6.88408	10.0479	16.7855	15.5237	8.59791	7.00721	10.8939	11.1861
GeneID:102085745	12.7981	6.05248	8.36937	4.1173	3.47318	2.34088	1.01815	3.08661	3.48505
GeneID:102085746	65.1633	23.9309	47.4946	85.2278	89.3426	42.0575	14.9639	39.9599	28.5307
GeneID:102085747	15.825	7.04666	22.158	15.1995	18.504	11.2668	6.15041	10.4724	10.6559
GeneID:102085748	44.9481	34.3626	52.8355	82.3149	111.807	49.8681	40.1175	54.5329	39.5727
GeneID:102085749	12.0186	3.66763	3.99413	3.33286	1.0842	1.98096	0.902913	1.78277	1.48195
GeneID:102085751	44.3978	35.2632	31.4633	45.8883	33.0507	16.8812	11.9289	33.9483	46.1817
GeneID:102085752	8.5615	0.519543	7.16662	4.31669	2.43354	3.96293	0.550663	1.60767	3.41506
GeneID:102085753	26.4503	17.9341	21.0192	32.4607	32.5733	22.4372	10.4817	18.8533	21.6723
GeneID:102085754	41.5517	27.3164	32.9524	33.5101	30.835	25.4613	16.8155	27.1662	34.3092
GeneID:102085755	0.488183	0.539805	0.406614	0	0	0	0.0346473	0.0540328	0.174993
GeneID:102085756	53.1975	59.7073	67.0212	22.5784	20.8386	16.4751	6.0898	12.4368	28.6443
GeneID:102085757	25.5029	35.4162	13.4168	13.6579	16.6803	17.6669	8.20024	9.49052	19.6882
GeneID:102085759	13.5572	6.18436	4.92449	6.7034	7.47156	5.49502	1.41517	4.56249	4.24175
GeneID:102085760	26.1094	24.5298	26.0107	9.50521	12.4404	10.6742	7.73708	7.23805	14.6804
GeneID:102085761	7.5663	1.43824	3.83747	1.51897	0.926941	1.07758	0.538937	1.06857	1.2151
GeneID:102085763	15.4367	7.04957	13.1914	14.7108	15.5824	10.1737	6.76569	11.4608	11.4597
GeneID:102085765	8.49215	2.24199	4.29794	2.17246	1.94789	1.10049	0.425116	1.02572	1.69311
GeneID:102085766	3.2101	1.91275	4.02198	4.16622	3.77967	2.78719	1.0098	2.41272	2.59705
GeneID:102085767	1.95886	1.9675	1.77062	0.416584	1.41012	0.471012	0.2039	0.356212	0.507711
GeneID:102085768	4.25841	3.87343	2.24811	4.77353	2.96479	1.88851	1.50179	1.97428	0.845507
GeneID:102085770	27.6223	14.1288	17.5134	26.4951	26.5896	13.3209	9.21518	16.9721	17.48
GeneID:102085771	0.745146	1.06239	2.60121	2.7997	2.01645	0.825819	0.797585	1.72957	1.26495
GeneID:102085772	38.4152	17.1351	43.3957	44.7766	47.4083	31.7345	15.2185	32.6137	24.3622
GeneID:102085773	67.6457	40.5944	85.3445	26.0934	46.8154	31.194	18.0472	23.4469	48.6891
GeneID:102085775	19.5701	8.55396	20.575	24.8867	26.1817	13.6202	6.20896	18.0792	11.931
GeneID:102085776	3.38536	0.991126	1.37381	0.213865	0.564093	0.0307146	0.0167941	0.371412	0.444201
GeneID:102085777	0.422866	0.169057	0.65462	0.327465	0.281929	0.0579368	0.117663	0.0855952	0.318747
GeneID:102085778	8.50395	0.230036	0.733856	0	0	1.64174	0	0.255323	0.142076
GeneID:102085780	11.1788	5.30446	8.57119	9.6081	10.6421	5.50592	3.66015	6.96415	6.88686
GeneID:102085781	1.2649	0.270806	1.24274	1.80527	0.990283	1.38846	0.634275	0.961142	1.34656
GeneID:102085782	6.08987	2.70655	5.69896	9.91645	9.02137	6.18905	5.47074	6.1138	5.47404
GeneID:102085783	16.3084	4.11748	19.7224	27.1648	31.5343	20.8762	6.04328	18.293	11.9682
GeneID:102085784	11.0811	7.37896	6.75516	8.57499	8.21291	4.78308	2.96022	3.97921	6.13493
GeneID:102085785	15.2554	5.13897	11.9066	11.7363	14.2377	6.68208	3.07821	7.8557	8.53086
GeneID:102085786	315.706	373.873	391.262	98.5258	93.9755	71.4868	45.9677	66.0394	92.6505
GeneID:102085787	0.407257	0.754454	0.519287	0.276219	0.450977	0.228312	0.169923	0.660107	0.99085
GeneID:102085788	0.312777	1.02291	0.534474	0.376062	0.300006	0.115421	0.0496874	0.110204	0.303162
GeneID:102085789	31.591	19.5099	27.681	41.1112	44.7438	17.007	22.0448	37.0163	27.4903
GeneID:102085791	15.6054	12.7163	23.9096	22.8363	32.7083	13.2496	14.3095	22.6714	20.1965
GeneID:102085792	3.27549	1.14434	1.23277	0.347645	1.0613	1.67987	1.39593	1.49421	1.09951
GeneID:102085793	2.65841	0.038526	0.039111	0	0	0.17656	0	0.0634115	0
GeneID:102085794	0.459428	0.466201	0.702608	0.0813481	0.111327	0.0327703	0.00981604	0.029545	0.139494
GeneID:102085797	18.5505	32.3284	25.263	38.2603	47.3663	51.555	33.8279	22.8425	18.1731
GeneID:102085799	106.82	87.3874	70.7265	108.21	101.414	100.323	109.012	81.6236	74.1885
GeneID:102085800	1.21309	0.603311	1.11984	1.26345	1.03963	0.540277	0.339719	0.741044	1.09017
GeneID:102085803	28.7823	16.59	18.5531	4.25051	5.66632	3.3374	2.01354	2.63167	3.50715
GeneID:102085804	7.21658	4.24086	5.27162	2.50652	3.81487	1.95972	0.848435	2.01833	2.16502
GeneID:102085805	16.9953	15.0509	7.06278	2.91586	2.50558	0.921103	0.822095	1.52645	1.92836
GeneID:102085806	58.6543	48.0244	35.7617	40.5745	42.8915	18.2405	11.8781	23.3694	28.0744
GeneID:102085807	10.5575	8.76017	6.74523	9.43864	7.81863	3.76255	5.19999	6.79872	11.22
GeneID:102085808	9.45161	7.81368	6.19816	4.86955	5.18289	5.04641	2.40159	5.11055	6.38482
GeneID:102085809	39.4639	9.78672	21.0487	50.1882	56.2479	37.4789	18.4796	22.0575	68.3029
GeneID:102085810	46.0083	31.7048	36.8689	47.1239	39.3313	26.0275	22.0119	33.0115	31.5969
GeneID:102085811	22.7981	18.3586	7.62215	8.65376	10.6462	6.02636	3.09517	5.88876	14.0564
GeneID:102085812	0.42165	0.0645271	0.359674	0.529051	0.465954	0.613327	0.678122	0.704113	0.284035
GeneID:102085814	0	2.482	0.356943	0.133225	0.258759	0.0251398	0.0268767	0.0431559	0
GeneID:102085815	122.263	44.9396	38.8419	133.088	61.024	42.2926	43.4812	39.4827	32.8126
GeneID:102085816	0.0813484	0.0604961	0.153704	0.739993	0.181208	0.71827	0.124346	0.197844	0.0540683
GeneID:102085818	1.252	1.80143	3.09056	2.24613	2.38839	1.84983	1.36241	2.1241	1.71704
GeneID:102085819	20.6389	8.09958	21.6829	37.2105	39.5976	19.1256	8.95027	27.4223	17.1454
GeneID:102085820	52.7392	35.3506	36.5524	62.8146	61.2766	37.4476	23.7126	39.4204	42.2391
GeneID:102085821	28.1354	20.7171	16.8037	52.4172	49.1019	26.447	16.7437	35.3391	29.9239
GeneID:102085822	24.0854	13.638	11.7952	13.6761	10.4493	10.5988	4.43243	8.99967	14.537
GeneID:102085823	1.60674	0.654092	0.928198	1.65619	2.85174	1.13627	0.294596	0.880159	0.767486
GeneID:102085824	19.6075	10.7863	13.818	11.0806	12.5362	8.55205	5.69597	8.36024	8.31845
GeneID:102085825	0.923402	0.139107	0.19805	0.144964	0.26892	0.0905686	0.0562127	0.0997662	0.0796165
GeneID:102085826	15.3312	5.32015	11.5913	7.28181	8.64761	4.38508	1.0392	4.82768	6.29801
GeneID:102085827	2.36028	1.07193	3.0343	2.44438	4.26759	2.19994	0.705725	1.79515	1.5232
GeneID:102085828	54.0397	38.43	49.6065	83.2347	92.7433	54.5818	34.4619	63.3298	48.5665
GeneID:102085829	18.0951	12.521	11.428	13.2607	14.1087	8.07644	5.33925	8.15359	8.32458
GeneID:102085830	33.8883	27.2881	27.3741	53.4388	58.7425	33.7908	17.6375	36.0137	28.0144
GeneID:102085831	11.5876	4.39486	8.00655	15.0993	15.7546	8.14459	3.59807	8.3844	7.46742
GeneID:102085832	66.9967	69.105	76.8604	91.8589	106.898	91.8987	57.0042	64.5802	83.5796
GeneID:102085833	20.3658	9.27428	13.1789	16.7767	17.6568	10.9345	3.48154	8.54964	11.6338
GeneID:102085834	1.18608	0.69439	0.52572	0.509993	0.484883	0.163063	0.171644	0.379559	0.446554
GeneID:102085835	229.523	68.587	182.531	333.294	269.555	166.86	74.7978	171.329	123.902
GeneID:102085836	0.4637	0.214282	0.514538	0.443379	0.821267	0.439446	1.05892	1.54476	0.208835
GeneID:102085837	26.5277	6.79879	25.6048	42.2196	38.3442	30.6271	14.6697	29.0244	19.843
GeneID:102085838	22.8474	12.967	35.5376	23.1253	29.5959	15.4787	11.8452	18.0495	17.4621
GeneID:102085839	29.0252	20.9515	23.614	50.935	57.8426	29.7717	13.878	32.9904	25.8826
GeneID:102085840	0.799707	0.197666	0.705216	0.303604	0.0990257	0.0827393	0.0539609	0.182115	0.164214
GeneID:102085841	1.74033	1.7113	0.937998	0.475539	0.990642	0.468163	0.144644	0.460296	0.788382
GeneID:102085842	14.0127	8.45393	5.11578	17.6599	10.0163	5.03659	5.88287	5.95089	7.00287
GeneID:102085843	50.7984	26.2184	26.3469	61.2536	53.6192	29.1351	13.1061	34.8657	32.9029
GeneID:102085844	41.3294	23.4427	30.9628	55.4223	57.4863	30.5922	19.4554	35.6335	28.1082
GeneID:102085846	16.7696	9.6059	12.736	16.7953	17.1813	11.4806	7.20483	13.1136	11.7559
GeneID:102085847	0.973626	0.706194	0.597159	0.635159	1.89957	1.79768	0.114319	0.949895	1.92434
GeneID:102085848	8.01918	2.53101	3.55756	3.96689	2.39071	1.36895	0.361435	1.08654	1.87531
GeneID:102085849	34.285	16.7627	27.2866	35.8575	35.893	23.3789	12.9106	23.2869	23.0545
GeneID:102085850	56.2164	41.9728	50.3204	53.481	38.2188	43.477	32.3591	37.2623	46.4112
GeneID:102085852	38.7341	17.4367	26.8661	32.942	34.4388	20.7988	9.423	20.6762	21.9792
GeneID:102085854	3.70389	2.27797	3.21866	2.40156	2.63312	2.35429	0.747415	1.80477	2.25268
GeneID:102085855	49.4827	31.4346	63.9799	41.3013	55.2644	44.9515	28.2886	52.6467	45.1361
GeneID:102085857	99.655	20.8031	53.0537	20.0514	16.5139	9.64149	2.02742	7.29586	11.2888
GeneID:102085858	22.2634	9.95112	6.12357	7.31641	6.0033	4.06693	2.61488	3.63458	4.05749
GeneID:102085859	12.9118	6.35854	18.6936	11.3369	13.3141	12.3122	6.30968	15.259	11.3659
GeneID:102085860	28.313	14.2904	19.8368	34.2453	29.1108	16.5987	7.7796	19.2367	17.5616
GeneID:102085861	10.0942	4.9192	6.77088	12.3831	15.3664	5.59096	2.79115	7.94785	5.97027
GeneID:102085862	0.555745	0.27852	0.362512	0.371943	0.875801	0.322702	0.123705	0.28355	0.182458
GeneID:102085863	53.3216	35.2972	30.0654	33.4869	54.703	21.8881	12.4985	28.9567	23.9097
GeneID:102085864	28.2945	21.728	24.9609	55.4049	54.1009	32.8888	23.491	39.4488	31.0388
GeneID:102085865	37.7632	16.4266	28.1872	39.5689	40.2852	20.1249	10.4338	23.9753	22.734
GeneID:102085867	18.4384	18.6065	10.8146	11.1128	11.42	6.09271	6.57918	8.99858	10.4515
GeneID:102085868	0.04074	0.280705	0.384018	0.635851	0.961352	0.314214	0.0866279	0.181146	0.452409
GeneID:102085869	18.2287	11.4105	16.6342	22.0529	13.6674	12.5013	5.13191	11.6869	10.1651
GeneID:102085870	8.32625	2.70802	7.59063	13.4628	10.5549	7.14605	2.32316	7.05006	8.65694
GeneID:102085871	50.4344	32.6569	37.5468	7.89862	9.96464	3.32625	1.01627	2.96047	3.00038
GeneID:102085873	1.91491	1.00878	2.02014	1.72236	3.26609	3.5113	1.37076	3.00466	3.28283
GeneID:102085874	21.2234	11.5391	11.6501	9.01367	9.83932	6.89441	3.74568	4.69149	7.3119
GeneID:102085875	1.59998	0.601378	1.11618	0.757567	0.409539	1.01682	0.119215	0.450764	1.17562
GeneID:102085876	103.23	60.3497	68.7269	95.9431	98.0297	73.8246	58.7665	76.1696	74.273
GeneID:102085879	50.0144	32.1534	27.6965	44.0219	39.7365	25.8117	11.8691	31.7054	36.2001
GeneID:102085880	67.9235	39.077	60.6257	98.4579	80.4727	63.6215	35.1877	66.5803	56.0809
GeneID:102085881	2.56093	1.10082	1.57447	2.38794	1.94469	1.15546	0.831509	1.2519	1.59288
GeneID:102085883	36.6638	9.7852	20.4651	16.8397	17.122	9.48558	3.5066	10.57	9.93516
GeneID:102085885	12.3566	2.8658	13.9484	18.0515	25.2022	12.4516	4.67304	10.4403	9.68221
GeneID:102085886	4.72444	2.43205	5.15092	3.39671	4.39186	2.8229	2.10488	3.13744	3.45101
GeneID:102085887	21.5854	12.609	16.2763	31.3415	33.2695	17.4904	11.1051	23.1664	17.1343
GeneID:102085889	20.5323	9.50923	16.8359	43.2868	56.4243	24.2228	8.11873	22.54	27.2029
GeneID:102085890	11.6411	5.13836	9.68538	6.05703	7.69824	3.48963	2.03418	3.70681	5.119
GeneID:102085891	167.069	207.073	215.133	212.653	305.146	196.145	272.397	159.168	189.122
GeneID:102085892	47.5973	22.2478	35.183	62.4484	67.648	30.6184	15.3908	36.6002	28.3235
GeneID:102085893	12.4859	9.24978	21.5548	16.3714	12.9206	14.6808	8.03775	12.6317	17.3288
GeneID:102085894	128.242	66.1781	153.003	206.317	125.503	164.029	139.704	171.976	95.6682
GeneID:102085895	25.2561	16.5448	14.9411	19.896	20.9456	11.7221	6.17143	12.3305	13.9021
GeneID:102085896	8.61212	6.98459	6.95065	9.96668	12.4021	4.92477	2.8251	7.91108	7.57132
GeneID:102085897	38.4142	31.0257	24.9733	25.0884	24.2602	12.1419	4.76872	12.9426	12.7958
GeneID:102085898	42.2074	29.2328	39.3279	45.4728	64.6053	28.3454	18.1945	38.2315	37.767
GeneID:102085901	3.17418	0.94946	0.649477	0.35568	0.332756	0.540104	0.0762816	0.169576	0.458896
GeneID:102085904	0.298998	0.179226	1.15889	0.241834	0.186468	0.111522	0.260128	0.34265	0.21715
GeneID:102085905	9.74332	3.67294	6.87263	6.30557	7.67378	2.92379	1.50533	4.22999	4.039
GeneID:102085906	59.2692	50.0283	56.7602	57.1921	69.0296	48.6901	33.071	66.9908	70.1263
GeneID:102085907	8.24515	3.63362	4.25002	8.59862	9.39078	4.12823	2.18872	3.99359	4.83153
GeneID:102085909	11.3168	3.41885	9.17871	7.444	11.0567	4.93441	1.54685	4.23197	3.30952
GeneID:102085910	20.5392	13.5921	14.0714	21.9185	18.8877	13.0282	8.31503	14.9512	16.2145
GeneID:102085911	19.609	7.91954	13.4512	14.3257	17.9327	7.92403	3.06833	11.1286	7.92671
GeneID:102085912	8.75926	4.28689	8.40285	6.50712	8.52048	3.97995	3.12512	5.02566	4.49844
GeneID:102085913	68.3488	33.9421	71.5953	91.3631	100.161	64.8136	41.5301	57.9598	40.597
GeneID:102085914	4.56482	3.10898	9.10288	4.35976	7.02897	5.36432	2.73392	4.25901	3.74675
GeneID:102085915	2.6103	0.685802	0.831587	1.05296	0.641297	0.525433	0.222545	0.633216	0.998892
GeneID:102085916	1.49016	0.398509	1.96945	1.05903	0.94953	0.511911	0.255731	0.794445	0.637841
GeneID:102085917	55.0494	29.5012	33.15	41.875	45.5121	24.648	15.0065	30.6015	29.0968
GeneID:102085918	14.4399	4.76213	10.5495	6.47153	7.63844	4.03102	2.73676	4.85004	6.13779
GeneID:102085920	5.53081	3.87957	7.29803	6.28197	5.13863	3.63701	1.69529	4.40608	5.91893
GeneID:102085921	26.6212	12.6857	18.3447	37.7236	40.3095	19.3319	7.3553	23.1834	17.8308
GeneID:102085922	19.8792	6.63544	13.3431	9.1523	9.03338	4.26728	1.75653	6.55041	6.39447
GeneID:102085923	4.0424	5.9343	7.32493	4.15606	4.86508	6.04274	4.47275	4.00914	6.23397
GeneID:102085924	18.2819	7.69567	15.4817	20.4997	24.7399	9.88783	3.5078	13.4039	9.92658
GeneID:102085925	11.975	2.12995	3.56252	0.313373	0.133781	0.108998	0.103424	0.13776	0.334241
GeneID:102085927	44.6795	43.8784	30.3979	36.4748	36.1959	31.0442	22.3884	29.8942	35.2272
GeneID:102085928	179.593	85.8608	92.5345	146.294	122.558	85.5958	67.066	93.3763	105.335
GeneID:102085930	18.3793	10.6242	12.0165	14.5602	18.0941	7.57677	3.86738	10.6534	10.3204
GeneID:102085931	61.9445	42.852	52.3871	72.8825	74.3265	53.1189	27.2175	58.5915	57.4006
GeneID:102085933	39.1019	30.9165	17.9755	37.6483	30.7618	17.439	10.5394	23.0529	20.3588
GeneID:102085934	148.49	112.434	156.668	399.171	434.296	223.681	173.747	351.127	172.189
GeneID:102085935	8.89351	9.22689	4.31281	2.05181	2.13506	1.71405	1.00372	2.22662	1.54197
GeneID:102085936	39.1177	20.9345	26.0505	51.9918	40.9248	29.1508	15.9104	34.8222	29.2971
GeneID:102085937	96.5054	105.816	74.0679	92.1818	81.7266	88.9148	67.383	89.5781	92.0965
GeneID:102085938	0.858813	0.642394	1.24718	0.227497	0.266178	0.120469	0.0221822	0.0637361	0.23413
GeneID:102085939	15.955	8.8155	11.1492	15.268	16.0021	8.60836	5.84727	9.87104	9.9341
GeneID:102085940	3.75151	1.19004	4.15287	1.56801	1.85436	1.02139	0.374954	1.0502	1.79546
[truncated: 11,073 more rows]

## Sheet: Identified lncRNAs
id	1D_1	1D_2	1D_3	13D_1	3D_2	13D_3	26D_1	26D_2	26D_3
G10	2.08936	1.58256	1.83952	1.85729	2.38169	0.838801	0.312028	1.03042	1.08817
G1000	1.08741	0.0230726	0.033513	2.97134	0.0268432	0.00878674	0.00156556	0.0211622	0.01438
G10000	0.333092	0.23104	0.356532	1.71286	1.11588	0.527249	0.0282223	0.191615	0.368312
G10002	0.0573046	0.0710869	0.152055	0.453868	1.00445	0.198045	0.0333543	0.382898	0.0986322
G10003	0.269353	0.0636809	0.194859	0.712838	0.600727	0.201624	0.110537	0.421382	0.371991
G10004	0.258928	0.107706	0.182806	0.360497	0.419202	0.0503674	0.0542397	0.236981	0.14633
G10005	0.15486	0.184917	0	0.584084	0.340017	0.199095	0.057419	0.21009	0.0324448
G10006	0.376146	0.10528	0.213044	0.942744	0.500023	0.118398	0.0907271	0.32162	0.163958
G10007	0.520738	0.237691	0.558804	0.896706	0.608695	0.374876	0.115195	0.415077	0.389847
G10009	0.271502	0.125181	0.203603	0.749006	0.755236	0.132897	0.0499975	0.299274	0.247637
G10010	0.192061	0.0853256	0.207294	0.338868	0.497649	0.0981229	0.0586254	0.207345	0.141177
G10011	0.247372	0.0633952	0.176869	0.428631	0.497932	0.0868341	0.0562511	0.18049	0.206886
G10014	0.548763	0	0.285595	0.785281	0.694556	0.125113	0	0.269519	0.12365
G10015	0.0523328	0.0724091	0.0371834	0.119197	0.201553	0.0489151	0.0343959	0.162883	0.128385
G10016	0.187556	0.0900081	0.198451	0.331664	0.485336	0.106531	0.109143	0.160734	0.20182
G10017	0.105135	0.148963	0.0384305	0.300515	0.116351	0.202007	0.0175047	0.121804	0.101023
G10018	0.21649	0.0204367	0.173027	0.451434	0.345519	0.129933	0.031344	0.132777	0.198855
G10019	0	0	0.406855	0.285958	0.422254	0.492193	0.0330461	0	0.13597
G10020	0.13326	0.0416656	0.0314041	0.317667	0.179729	0.0374306	0.0312998	0.11749	0.109473
G10021	0	0	0.0587343	0	0.199349	0	0	0.0906787	0
G10022	0.172832	0.166763	0	0.19544	0.127119	0.0751854	0.0862273	0.136014	0.073885
G10023	0.175789	0.0793935	0.109357	0.439885	0.238776	0.0237483	0.0590165	0.0218336	0.0712653
G10024	0	0	0.0745162	0.685403	0.168262	0	0.0563271	0.0897669	0.0325858
G10025	0.171414	0.395578	0.132145	0.196026	0.378815	0	0.0673378	0.109729	0
G10026	0.569046	0	0	0.42748	0.629552	0	0	0	0.122795
G10027	0.106857	0.0990883	0.0981678	0.361178	0.762475	0.138806	0.0734433	0.120184	0.17345
G10028	0.269904	0.197133	0.239034	0.465258	0.45303	0.217755	0.0281326	0.17352	0.223805
G10029	0.514209	0.153277	0.0806215	0.3642	0.351551	0	0.0751691	0.131089	0
G10033	1.77031	1.27181	2.16951	2.43782	3.45781	1.65467	0.64466	1.70736	0.753238
G10042	3.60443	1.68174	4.35264	7.67355	9.36443	3.18775	0.454114	4.60249	1.45957
G10043	1.39811	1.91897	4.09577	5.016	9.50805	1.68105	0.516482	5.13035	2.36626
G10044	3.4281	1.68065	5.94931	9.46238	13.555	4.80199	0.811648	3.82478	2.37306
G10045	3.60923	1.61552	5.43326	7.05637	9.81002	3.80242	1.14057	5.54868	2.29977
G10046	4.62149	2.49134	6.49101	10.9741	12.1668	4.60915	0.874308	7.29907	3.7267
G10047	1.42694	0.976638	1.07988	2.74265	2.6891	0.878015	0.64222	2.33845	1.17704
G10049	0.894449	0.313765	0.645471	1.71486	0.982535	0.494878	0.0495811	0.881913	0.329161
G1005	0.664026	0	0.153679	1.394	1.51883	1.43969	0	0.74924	0.118866
G10050	0.5201	0.231458	0.455247	0.90511	1.0519	0.265804	0.0836972	0.789102	0.251701
G10059	1.56512	0.518532	2.10756	1.90688	1.85206	0.615387	0.191053	0.607903	1.38117
G1006	0.734769	0.837859	0.29291	0.685149	0.890884	0.19595	0.321014	0.0784467	0.31987
G10063	0.839453	0.325411	0.70652	1.20648	1.3272	0.494674	0.120918	0.400411	0.453281
G10067	0.198831	0.237892	0.0974255	0.452646	0.553412	0.151957	0.0364921	0.522911	0.275517
G10069	0.324079	0.162077	0.193096	0.647436	0.785619	0.361319	0.101591	0.359231	0.205477
G1007	0.0293219	0.0354664	0.0503494	0.118182	0.237573	0.0486231	0.0180542	0.153187	0.0364165
G10070	3.20138	0.376436	2.05011	3.8665	3.98351	1.84634	0.50847	3.20008	0.967068
G10071	2.17675	0.736997	1.87689	3.18341	2.96969	1.24125	0.190189	1.19223	1.08335
G10072	0.813683	0.372124	1.42644	1.07111	1.33906	0.487077	0.0812384	0.531122	0.372477
G10073	0.963994	0.404522	2.71768	3.08223	1.26786	0.666397	0.291568	1.33859	0.247348
G10076	7.92066	5.82937	4.82685	2.80097	4.46431	3.75617	3.05751	1.18391	2.60097
G10079	3.73149	2.77116	2.09739	13.5041	11.3785	2.27736	0.955598	4.93782	2.66057
G10081	0.826921	0.400689	0.255535	1.00082	0.511287	0.186723	0.1338	0.293447	0.171758
G10088	11.6862	12.4523	3.99777	10.3451	11.1728	6.26111	1.73537	5.28051	10.8617
G1009	0.222837	0.259985	0.406693	0.280621	0.49633	0.174685	0.174146	0.510976	0.171378
G10090	8.67516	8.96926	3.31392	7.52511	7.56255	4.45	2.0751	4.05308	8.93198
G10093	0	0.54757	0.568565	0	0	0	0	0.905247	0
G10094	0.145052	0.102437	0.137088	0	0	0	0	0	0.0298789
G10095	0.149942	0.0425663	0.0966312	0.0170419	0.0332815	0.00951951	0.0104633	0.00865459	0.0376607
G10096	0.133342	0.145026	0.146162	0	0.223385	0	0	0	0.0426169
G101	15.8673	11.2392	10.3225	12.81	10.1789	7.93479	4.93143	8.92347	8.20903
G1010	0	0	0	0.13523	0.131889	0	0	0.20537	0
G10100	8.29085	2.85777	6.51653	8.96139	9.16573	4.90341	4.9999	3.619	3.43945
G10101	8.98663	3.40135	6.50296	13.0494	15.5746	9.5392	7.74871	12.1765	5.11261
G10106	1.66908	1.4183	2.80614	1.8958	4.38838	1.26077	0.342344	2.1447	1.55833
G10107	1.9251	1.47516	1.97631	3.16592	3.57503	2.08465	0.526876	1.48102	2.23337
G1011	0	0	0	0	1.16823	0	0.0744021	0.114072	0.124942
G10111	1.71934	0.128382	0.927099	0.393383	0.961529	0.12046	0.0643974	0.106842	0.344852
G10114	21.8681	11.1375	12.0169	16.0545	27.3801	14.3101	10.4277	14.549	16.1229
G10115	9.83538	8.55429	6.97774	13.9336	15.3842	13.7776	20.1387	5.54128	9.82192
G1012	0	0	0	0	0.249197	0	0	0.285367	0
G10120	3.6109	1.42862	1.6641	1.30765	0.349499	0.337809	0.142243	0.529668	0.289281
G10122	5.30838	1.63435	2.34427	1.28602	1.19564	0.451069	0.13756	0.672266	0.646243
G10123	3.72907	1.81186	1.83	1.02132	0.75112	0.594194	0.0316172	0.059366	0.77068
G10124	4.68531	0.83881	1.40641	0.478465	0.545036	0.377518	0.0414897	0.298394	0.409331
G10125	7.7617	1.32907	1.08717	2.12335	0.69791	0.443686	0	0.392466	1.07423
G10126	4.74328	2.02685	1.80848	0.609437	0.882282	0	0.424181	0.327877	0.722364
G10127	4.67179	1.60962	1.0628	1.41356	0.427896	0.495398	0.13792	0.336415	0.493465
G10128	7.79197	2.13722	1.45864	1.07724	0.77313	0.421117	0.173518	0.605524	0.358805
G10129	3.96568	1.48263	1.04821	0.758618	0.454487	0.248665	0.10567	0.306835	0.36298
G1013	0	0.034563	0.141459	0.0565067	0.0551288	0.0621236	0.0510756	0.252157	0
G10130	7.32934	2.87654	1.84729	0.910666	0.324959	0.370062	0.224532	0.507423	0.417027
G10131	1.33591	0.429636	0.601425	0.267357	0.182496	0.0962576	0.0324751	0.134725	0.133517
G10137	0.284539	3.83886	1.69082	1.12041	0.6828	0.352251	1.11414	0.950492	1.06508
G1014	0	0	0	0.173466	0.0846332	0.132815	0.0226821	0.196503	0
G10144	2.21161	2.29231	2.98037	0	1.64868	1.13355	0	0.473126	0
G10145	1.27783	0.353433	0.543581	0.36321	0.290509	0.112589	0.0527268	0.152811	0.27594
G10146	0.875316	0.132727	0.842904	0.109247	0.485105	0.0600935	0.0341312	0.0543959	0.176146
G10147	0.570461	0.197747	0.828767	0.0716211	0.349969	0.106515	0	0.0321055	0.24405
G10148	1.21467	0.232044	0.570606	0.379617	0.311143	0.0549216	0.0120312	0.0892586	0.162247
G10149	0.674412	0.101339	0.925388	0.0403028	0.117952	0.0229907	0.0132403	0.0830199	0.0678836
G10150	0.291548	0.19795	0.819304	0.109465	0.215038	0	0.0345797	0	0.0592914
G10151	0.292109	0.208496	0.323929	0.16641	0.161025	0	0.0994277	0	0
G10153	2.0584	0.560466	1.42528	0.829787	1.28178	0.635028	0.112456	0.779307	0.586694
G10154	1.59297	0.319121	1.36294	0.359382	0.560624	0.364699	0.0564163	0.247738	0.344265
G10155	1.25312	0.311977	0.912427	0.167632	0.38334	0.136781	0.0235368	0.107288	0.191532
G10156	1.09651	0.262436	0.669678	0.159005	0.281971	0.0740628	0.0120188	0.0932904	0.156721
G10157	1.00173	0.206278	0.650027	0.164436	0.133655	0.0496489	0.0106313	0.098922	0.136876
G10158	0.602622	0.259777	0.528604	0.129905	0.286365	0.0182521	0.0206989	0.0651254	0.0177269
G10159	0.580014	0.151793	0.48176	0.120448	0.156416	0.0430348	0.0152956	0.071366	0.113029
G1016	0	0.0382023	0.156645	0.185583	0.120929	0.0346561	0.020296	0.307681	0
G10160	0.652357	0.219491	0.741413	0.0821057	0.137022	0.0940888	0.0257354	0.0777154	0.133194
G10161	1.57186	0.38949	1.33394	0.140215	0.412738	0.141208	0.0160242	0.166114	0.219035
G10162	0.579795	0.129176	0.526276	0.125645	0.199831	0.0484695	0.0232305	0.0838153	0.10102
G10163	1.01545	0.289418	0.964554	0.198536	0.364788	0.140535	0.024149	0.142582	0.169044
G10164	0.237297	0.122872	0.407415	0.118292	0.0792881	0.0158286	0.00647264	0.0283298	0.0772296
G10165	0.354189	0.0699471	0.293945	0.077467	0.0498182	0.0150091	0.0118298	0.0260527	0.0412478
G10166	0.447745	0.150851	0.382065	0.033593	0.13134	0.0534246	0.00186394	0.0481705	0.0910941
G10167	0.288374	0.0679998	0.281103	0.0574243	0.0749038	0.0206172	0.0219869	0.0462395	0.0202171
G10168	0.942188	0.311114	0.523994	0.294105	0.382106	0.110134	0.0160432	0.145522	0.184495
G10169	0.790296	0.302725	0.62335	0.371617	0.27774	0.11775	0.0492677	0.232508	0.191384
G1017	0.0996585	0.0671961	0	0	0.220627	0	0	0.276024	0
G10170	1.12859	0.323641	0.416017	0.399963	0.156572	0.171408	0.0335033	0.203006	0.105277
G10173	0.541775	0.2009	0.588153	0.554243	0.925411	0.33328	0.207355	0.107714	0.118143
G10174	0.593365	0.172329	0.415516	1.07133	1.14135	0.367098	0.0856014	0.426898	0.103568
G10175	0.531406	0.491486	0.515621	1.56627	1.05454	0.252016	0.136846	0.312249	0.246427
G10176	0.765373	0.212407	0.207539	0.989612	1.03411	0.257025	0.0915173	0.392279	0.141777
G1018	0.106891	0.0871599	0.0542522	0.150345	0.527614	0.0470277	0.016079	0.154908	0.0460646
G10182	0.742699	0.11288	0.0384705	0.0605581	0.11787	0.033982	0.0184567	0.153228	0.133372
G10183	0.554582	0.199007	0.258596	0.407525	0.0887803	0.103807	0.0591325	0.164277	0.126421
G10187	0.739334	0.92601	0.341727	0.826605	0.57424	0.52404	0.151876	0.0951162	0.736645
G10189	9.30497	3.32056	2.55127	3.61365	1.87908	0.509899	0.675522	1.19171	1.4758
G1019	0.0875501	0	0.0318523	0.0991628	0	0	0.0317192	0.328891	0.0275711
G10190	0.918416	0.970259	0.714917	0.696702	0.22988	0.863701	0	0.14079	0.300304
G10195	0.0265153	0.0862591	0.0819745	0.0802434	0.128104	0.0218832	0.00551867	0.0247343	0.0484336
G10197	0.74158	0.913935	1.43216	2.19216	1.88596	0.709618	0.636116	1.41094	0.592355
G10199	0.901389	0.832452	1.16968	1.38289	1.45274	0.228924	0.279098	0.390521	0.304969
G102	10.3261	7.39029	6.51078	5.80103	7.94929	3.71621	2.23776	4.9027	4.81975
G1020	0.0345176	0.0450118	0.0921668	0.272354	0.191189	0.0818672	0.0227034	0.220133	0
G10204	3.35561	1.84624	1.53177	5.44541	1.54817	2.00298	1.00885	2.51385	2.8475
G1021	0.0374849	0.0253648	0.050928	0.0766899	0.240786	0.0962683	0.0496486	0.246443	0.119624
G10210	0.899048	0.868988	1.03693	0.70376	0.252113	0.0388216	0.0676518	0.175734	0.152716
G10212	2.97356	2.12665	3.26035	1.7749	2.29346	1.1294	0.397584	0.716273	2.59612
G10218	0.889907	1.04719	1.31606	1.32232	1.77212	0.265261	0.23939	0.40903	0.210951
G10225	0	0.0625908	0.151115	0	0	0	0.00964643	0	0
G10226	0	0.0159284	0.180843	0	0.0531762	0	0	0.0255727	0.0139105
G10227	0	0.0722204	0.884706	0.111019	0.107884	0.266533	0	0	0
G10234	0.98375	6.86588	11.9685	7.89281	4.42252	15.3356	18.3138	3.14165	1.41571
G1024	0	0.0587315	0.123168	0.338745	0.245508	0.0540593	0	0.39782	0.0523314
G10241	2.0187	0.431735	1.70526	1.27765	1.33572	0.363329	0.148517	0.443895	0.644218
G10242	0.497331	0.343551	0.366621	0.581302	0.663443	0.0531353	0.04871	0.209131	0.302393
G10243	0.107489	0	0.567328	0.369567	1.19483	0.29143	0.118097	0.319937	0.422316
G10244	0.251785	0.169326	0.235605	0.284597	0.276503	0.155308	0	0.277744	0.102343
G10245	0.226752	0.213634	0.246013	0.42421	0.328528	0.130995	0.0297124	0.19451	0.101432
G1025	0.144722	0	0	0.0809424	0.235183	0	0	0.29281	0.119999
G1026	0	0.027686	0.0562352	0.136678	0.177676	0	0.0143083	0.20094	0
G10260	0.558047	0.269643	0	0	0.202123	0.133238	0	0	0.63182
G10270	1.6044	0.599894	1.25413	0.730263	0.567543	0.394578	0.194622	0.529129	0.193616
G10271	0.647021	0.0129795	0.0131426	0	0	0.418046	0	0	0
G10272	0.681539	0.00580602	0.00600312	0	0	0.695347	0	0	0.00510725
G10277	5.50025	4.53824	5.19738	10.2264	10.5852	4.93144	2.18425	6.96994	5.03707
G10286	2.09467	1.27511	2.68667	2.3574	2.44026	1.05044	0.651182	0.885097	0.730791
G10289	0.240344	0.407785	0.705625	0.991628	0.790222	0.389026	0.482835	0.253788	0.414397
G1029	0.0653382	0.0439073	0.135242	0.290552	0.280304	0	0	0.320754	0.155757
G10291	3.10193	4.06664	4.24175	3.50433	7.21231	3.02253	0.590405	2.12437	3.98809
G10299	5.89465	2.2917	3.16904	2.56542	3.2916	0.270564	0.451428	0.935511	2.84103
G103	8.91944	6.88027	4.03553	4.14735	8.80712	2.35503	1.3725	4.18301	3.38328
G10310	0.411045	0.232635	0.368942	0.577974	0.696761	0.180323	0.130705	0.252909	0.176984
G10314	0.459497	0.425917	1.02959	0.937581	1.27398	0.411638	0.227556	0.730143	0.493237
G10321	1.1083	0.843456	0.934408	0.764544	0.656753	1.05269	0.490973	0.995386	1.1624
G10324	2.51612	0.719186	1.31777	1.47001	2.01252	0.954484	0.463513	0.699212	1.24593
G1033	0.143933	0.0565806	0.256579	0	0.0664389	0.0291386	0.00791619	0.0262762	0.0570832
G10332	0.0240392	0.0506935	0.247023	0.0179311	0.0870641	0.018495	0.00732135	0.0329197	0.0721466
G10336	0.199948	0.0135303	0.498432	0.134594	0.131188	0.0369309	0.0137419	0.0656649	0.131357
G10337	0.14729	0.545184	1.00159	1.00493	0.329088	0.0988036	0	0	0.0979269
G10338	0.318947	0.187524	0.482074	0.20116	0.118415	0.279478	0.0117465	0.0388297	0.0634209
G10339	1.05213	0	0.511167	0.233717	0.115879	0.126256	0.0892765	0.338211	0
G1034	0.611312	0.155562	0.212996	0.231051	0.0282293	0.0777601	0	0.0418787	0.0454761
G10340	0.699141	0.194637	0.395271	0.403339	0.269206	0.10327	0.0313561	0.0624105	0.102119
G10341	6.37533	1.43077	1.82399	2.15033	0.296435	1.32456	0.320759	1.81878	1.27494
G10342	4.60285	1.52486	2.82514	3.36019	2.63984	1.29769	0.489029	1.45947	1.51681
G10343	3.04048	0.948377	0.760678	1.55772	1.07299	0.851049	0.390503	0.682416	1.07243
G1035	0.536359	0.167704	0.182414	0.121478	0.153186	0.0376727	0.00496361	0.0847599	0.0739683
G10352	5.62426	1.70062	3.49348	3.60815	3.75137	2.90138	0.960875	3.16321	2.89764
G10353	5.2313	1.8905	3.0266	4.6436	5.21344	2.02964	0.545793	2.96888	2.07417
G10354	6.95713	2.70758	3.73855	6.88659	6.09886	3.70122	0.695874	2.33053	2.26077
G10355	0.834674	0.523617	0.2798	0.950358	1.23155	0.287629	0.214525	0.358861	0.298553
G10359	5.58149	2.36454	3.6324	3.55154	2.80295	3.19512	2.02628	3.13365	2.68609
G1036	0.407263	0.159144	0.494604	0.199154	0.194111	0	0.0374577	0	0
G10361	0	0	0.120458	0.0972801	0	0	0	0	0
G10365	0.085737	0.0244211	0.0723188	0.1373	0.132674	0.0528689	0.0109313	0.0479732	0.0521242
G10367	0.200523	0.0827442	0.220596	0.205163	0.48066	0.251729	0.0553814	0.302417	0.134927
G10368	0.616102	0.116901	0.485095	0	0.173587	0	0.242985	0.196404	0.108097
G10375	1.79235	0.88794	0.519139	0.49577	0.539169	0.342934	0.0528198	0.308116	0.121609
G10379	0.814076	0.3702	0.498599	1.33084	0.321706	0.299015	0.170273	0.337183	0.470338
G10380	5.76484	0	7.44525	16.2459	16.7458	6.16756	1.40707	10.3758	6.5841
G10382	1.15354	0.31781	1.29175	0.247102	0.172026	0.0959975	0.0591192	0.121652	0.321607
G1039	3.73916	0.370796	2.20667	1.13213	0.985653	0.761117	0.0904796	0.843223	1.4612
G10395	0.82283	0.642239	1.34549	0.97276	1.5541	1.63329	1.17515	0.879807	0.658972
G10398	1.9864	0.510284	1.4936	0.934549	1.49047	0.467275	0.167837	0.705074	0.538645
G10399	0.821798	0.184326	1.32358	0.929711	0.807605	0.112455	0.0300453	0.250868	0.165492
G104	4.77452	4.38671	4.15389	4.98503	3.9561	1.73922	0.367479	2.60454	1.89135
G10400	1.06606	0.21185	1.01125	0.741116	1.12876	0.35515	0.0930701	0.242996	0.222338
G10401	1.20535	0.631096	2.25192	0.781853	1.90112	0.590644	0.131027	0.728919	1.04319
G10402	3.54166	4.55615	10.4154	9.20758	8.89607	7.7583	3.57956	7.02187	4.276
G10403	0.0702905	0.183999	0.119309	0.197893	0.579433	0.208151	0.554879	0.411777	0.24516
G10404	0.130466	0.0606121	0.275629	0.788481	0.921119	0.286769	0.191942	0.555271	0.333966
G10405	0.398282	1.35383	1.38961	0.750074	1.30925	2.15231	2.80161	1.81921	1.3832
G10406	0.0603415	0.0802994	0.0840197	0.274591	0.801469	0.294325	0.0737197	0.294338	0.250504
G10407	0.147878	0.100684	0.14196	0.263575	0.329615	0.37315	0.12083	0.385669	0.207399
G10410	14.5146	7.42046	11.3793	35.1557	38.6813	14.7124	2.80149	17.8734	9.48205
G10411	9.0346	3.02758	4.74404	22.962	15.9113	7.52605	3.52588	8.68556	6.53924
G10412	11.5876	6.45866	14.9919	9.17561	29.3889	30.7685	8.36259	34.4492	10.5152
G10413	1.24336	1.5497	1.68061	2.96709	5.08194	1.05371	0.792488	1.36417	0.740912
G10416	0.079418	0.247567	0.112446	0.713097	1.65487	0.393222	0.350841	0.769178	0.239761
G10418	0.860004	0.738133	2.69392	2.31717	4.36021	1.88601	0.200243	1.48415	1.43339
G10421	6.75646	2.80161	4.29944	7.01702	7.41925	4.68562	0.903371	3.74432	2.56609
G10431	18.016	4.82395	10.2087	7.05898	6.38827	7.02163	2.38501	6.88422	11.4058
G10437	1.01816	0.395909	0.567234	0.662636	0.372156	0.566814	0.0951748	0.461719	0.246995
G10443	0.0178434	0.0311834	0.0252691	0.0456408	0.090252	0.105835	0.0015047	0.00763521	0.0328682
G10445	5.83797	2.90802	3.59762	5.80759	6.721	2.58595	0.450634	3.5178	2.73598
G10446	1.50317	0.222655	1.11196	1.07074	1.22767	0.549817	0.11055	0.826814	0.569383
G10450	0.855491	1.53548	1.46417	1.63881	2.01913	0.438281	0.77678	1.9112	0.616208
G10453	2.9739	1.31114	3.06689	2.32448	1.90599	1.12736	0.448815	0.673764	0.873832
G10465	0.31514	0.221357	0.246911	1.18839	0.621371	0.242778	0.132372	0.332933	0.501781
G10467	0.357509	0.178217	0.886155	1.01971	0.399217	0.933335	0.132334	0.68586	1.06243
G10468	0	0	0.71574	1.83772	1.95031	1.90978	0.12766	0	0.570225
G10469	1.19428	0.505103	0.974704	1.6125	0.650261	0.847368	0.295153	1.28604	1.07107
G1047	2.15523	1.04412	1.17823	0.922798	1.06527	0.612047	0.30817	0.585165	0.888937
G10470	1.42533	1.17147	1.2968	2.34929	1.14052	0.799235	0.348579	1.52123	2.13361
G10471	1.34639	1.27176	1.11691	3.1485	1.18478	1.07088	0.235963	1.00181	0.882329
G10472	0.17025	0.080991	0.51676	0.225528	0.157995	0.238244	0.26539	0.181494	0.144681
G10473	1.40897	0.762042	1.73585	1.97417	3.10088	1.22802	0.1807	0.952547	1.64037
G10475	0.370149	0.174166	0.23146	0.421338	0.322113	0.214489	0.0909014	0.237049	0.279675
G10477	3.41191	0.864937	1.91705	2.59045	2.29997	1.04188	0.266741	1.52321	0.977777
G10478	2.38781	0.968798	1.35774	3.91015	3.70255	0.778492	0.362583	1.3239	1.36932
G10479	2.8845	1.49182	2.02972	3.24479	3.73499	1.72673	0.304683	2.16916	1.85594
G10480	1.59137	0.311486	0.97621	1.17465	1.85924	0.733715	0.104284	0.366876	0.669186
G10481	1.62452	0.397682	1.1946	1.72028	1.15546	0.575995	0.191118	0.770922	0.487871
G10482	0.367115	0.588055	0.689556	1.23175	0.368669	0.277035	0.190543	0.763496	0.426925
G10483	1.66024	0.384879	1.2665	1.24325	0.955517	0.509188	0.226446	1.02065	0.665935
G1049	5.97276	7.4007	4.71696	4.64461	5.08011	5.27682	3.72378	3.97912	4.57233
G10495	6.56663	1.08751	1.87891	1.96337	0.871395	5.87954	0.385834	1.21598	0.757582
G10497	122.981	6.86756	7.22753	7.58786	26.4161	84.4064	3.70764	7.83943	9.6052
G105	21.182	9.28538	15.8783	21.6122	13.7671	8.93085	4.48743	9.741	10.5092
G10503	3.04466	2.76988	2.96485	2.24097	5.55882	1.18734	0.264045	1.38055	0.950848
G10504	0.0571661	0.154184	0.289901	0	0.316324	0	0	0.0958598	0.0360463
G10507	3.13378	2.82702	2.91178	2.29099	3.59145	1.3267	1.57097	2.62448	1.56422
G10508	9.64047	4.85488	6.39879	12.7384	13.282	6.11951	1.91069	8.14577	6.58571
G10509	16.6825	5.10728	7.86268	22.2583	23.6258	7.05219	3.81443	9.00249	7.19949
G10512	1.15474	0.617553	2.90681	2.43893	2.41313	0.629092	0.193184	0	0.248837
G10513	3.26395	2.31483	2.04738	5.0399	5.51379	1.88109	0.554118	2.40435	2.83859
G10514	2.20236	3.69728	3.49947	6.24406	4.69309	3.54985	1.4985	3.35301	2.28749
G10515	0.353784	0.189857	0.0833258	0.265717	0.258839	0.123546	0.0810389	0.154162	0.217954
G10518	4.19971	1.50303	2.61868	4.93568	4.63514	2.48973	0.856183	3.02211	2.70733
G10519	4.8492	2.16586	1.70047	6.47188	5.75193	3.19487	1.02958	4.28855	2.61039
G10520	2.23078	1.71311	1.03044	2.21683	1.56525	1.1904	0.66204	2.03427	0.850373
G10521	1.05463	0.340482	1.95857	4.6234	3.36612	1.03141	0.235917	1.79978	1.19383
G10523	1.00748	0.519791	0.208339	1.00276	0.696062	0.267577	0.0801464	0.371255	0.302772
G10524	2.58627	1.46139	1.98819	2.38233	2.38908	0.75215	0.266097	1.12899	0.811222
G10525	2.12455	0.582287	1.61333	1.60217	1.8206	0.715599	0.198243	1.14163	0.631642
G10526	1.64696	0.718218	1.26303	1.65034	2.11198	0.61174	0.27415	0.898926	0.430563
G10527	3.10284	1.33724	1.44348	0.923689	1.45199	0.95679	0.188641	1.56131	0.453441
G10528	3.17755	1.20589	0.982268	2.0483	1.56319	0.802909	0.31569	1.56441	1.04417
G10529	2.30164	1.59762	1.57329	3.38307	4.67337	2.1955	0.501352	1.54537	1.83969
G10530	1.44629	0.791958	1.10595	0.70023	1.12789	1.75116	0.25251	0.762714	0.975506
G10531	2.81923	1.27177	2.25624	1.45335	1.87399	1.20921	0.477704	1.01833	0.715935
G10532	2.95223	1.63723	1.37054	2.75629	2.11788	1.29712	0.363604	2.22913	0.811529
G10536	0	0.648433	0	0	0	0	0	0	0
G10537	0.389645	0.445742	0.314494	0.445804	0	0.143036	0	0	0
G10538	5.47692	4.87704	6.44462	5.08369	5.31996	5.19138	4.01053	3.07686	5.28313
G10544	0.250042	0.26873	0.973419	0	0.95823	0.969315	0.509664	0.151133	0.417766
G10549	1.32402	0.365926	0.712413	1.61672	1.68704	0.690665	0.162834	0.962763	0.684751
G1055	0.773459	1.15857	0.860031	0.825656	1.23295	0.935395	0.334303	0.890144	0.938531
G10550	1.03635	0.525306	0.713192	1.6362	1.76599	0.576768	0.141352	0.890194	0.371858
G10551	0.866613	0.502423	1.2391	0.596271	1.37308	0.522108	0.253154	1.0818	0.275263
G10552	0.559087	0.498685	0.484298	0.296376	0.573468	0.386263	0.270153	0.365055	0.295873
G10554	1.37267	0.295388	0.891209	0.370271	0.909389	0.450044	0.0189406	0.39759	0.26877
G10555	3.34866	1.28948	2.7794	3.37826	2.99108	1.43621	0.15983	1.8363	0.835853
G10556	3.03427	0.938776	1.33973	2.39915	2.70711	1.04536	0.202982	1.5717	0.97927
G10558	0.182755	0.0758573	0.140133	0.0689216	0.0415604	0.0559918	0.0486704	0.102866	0.0907603
G10566	0.202862	0.248943	0.500244	0.273785	0.287289	0.306069	0.144105	0.156956	0.282012
G10567	0.900776	1.31071	2.2109	1.79331	2.67828	2.65701	1.79925	1.97115	1.51943
G10572	0.195681	0.0257081	0.16019	0	0.127137	0.0475844	0.0131231	0.0415783	0.0687966
G10576	10.0532	3.69789	8.80709	12.7773	15.1484	6.42028	2.6937	7.79746	6.79513
G10577	49.3464	27.5038	86.008	131.194	108.737	45.5073	36.6435	67.4983	77.9994
G10581	1.56301	0.483584	1.6747	2.37316	4.12262	1.00517	0.31809	1.52124	1.00089
G10582	0.490712	0.345807	0.904279	1.31121	1.92184	0.32266	0.169884	0.809796	0.526716
G10583	0.762165	0.267701	0.991623	0.906354	1.7123	0.554214	0.0967644	0.764016	0.376044
G10584	1.0268	0.369719	1.18756	0.631477	0.910996	0.644407	0.22083	1.04189	0.49007
G10585	0.907409	0.362528	1.87362	1.51109	3.37176	0.847595	0.371702	1.23344	0.964418
G10586	3.44702	0.897816	1.38326	2.66087	5.7713	0.874722	0.236391	0.738035	1.23307
G10589	1.77557	0.124056	1.64606	1.2439	2.41523	1.07755	0.199177	1.01325	0.303742
G1059	0.498317	0.1883	0.232806	0.406323	0.378214	0.158093	0.0433808	0.175812	0.134175
G10590	0.899952	0.416688	1.19748	1.54905	2.7479	0.859037	0.381982	1.73511	0.98576
G10592	1.4586	0.432571	2.25657	2.79917	4.6756	1.61106	0.842854	2.49798	1.47348
G10593	0.758783	0.275162	0.458105	1.13241	0.54856	0.149017	0.0734832	0.669821	0.532079
G10594	0.41599	0.103732	0.352952	0.817552	1.11953	0.153134	0.0705008	0.267559	0.255629
G10595	2.30547	0.740835	1.14596	1.89572	2.51802	0.679898	0.184939	1.51375	0.501722
G10596	0.587397	0.355942	1.20177	1.50007	1.53827	0.649786	0.27773	1.43757	0.546536
G10597	1.16763	0.32072	1.3391	2.2783	2.81303	0.926866	0.326114	1.60502	0.925608
G10598	0.188673	0.0642157	0.874454	0.742321	0.72154	0.060161	0.0971647	0	0
G1060	0.199664	0.0943305	0.148039	0.138229	0.094474	0.100705	0.0419091	0.115073	0.0675711
G10604	2.90356	2.11683	4.3169	4.11364	6.56773	2.95414	0.617752	3.57575	1.74045
G10609	2.8578	1.2827	2.2075	3.20493	2.31608	1.16	0.512016	1.43452	0.874264
G1061	0.263951	0.269855	0.150547	0.585663	0.415642	0.102313	0.0828593	0.241913	0.216874
G10610	5.82573	3.14621	8.50013	6.40623	5.52804	4.60391	0.823825	7.83403	2.00769
G10613	0.899385	0.509384	1.30135	0.862023	0.782523	0.644873	0.109362	0.387408	0.425392
G10622	0.482485	0.537823	0.638209	0.204099	0.727963	0.424107	0.0432579	0.301672	0.296843
G10626	0.072595	0.11503	0.220701	0	0.0387962	0.0844257	0	0.0186506	0.0819534
G10628	0.18068	0.142986	0.0553499	0.0583054	0.0283302	0.114742	0.046122	0.102177	0.064292
G1063	0.231595	0	0	0	0	0	0	0	0
G10633	0.396143	0.534473	0.29187	0.31164	0.496963	0.396613	0.117252	0.566318	0.352694
G10634	0.199675	0.253584	0.221417	0	0.163501	0.0994958	0.0378123	0.058716	0.0965866
G10635	0.318066	0.285213	0.115753	0.535655	0.260934	0.101398	0	0.230335	0.350712
G10636	0.251467	0.384198	0.135819	0.225016	0.380817	0.114944	0.0825224	0.307562	0.337818
G10637	0.421469	0.483228	0.296215	0.42354	0.668977	0.336768	0.110196	0.471654	0.338252
G10638	1.20661	0.635087	0.119828	0.489635	0.667064	0.272982	0.146921	0.283558	1.03765
G1064	0.384322	0	0	0	0	0	0	0	0.40096
G10646	6.93458	3.31578	5.30826	8.24559	8.08427	4.82529	1.01578	5.45887	4.5644
G10650	2.80691	10.9418	10.5656	4.98196	5.87558	6.1087	4.59259	7.91781	8.67018
G10651	1.03894	8.21044	5.14224	1.81591	1.26646	1.44652	1.67163	1.42299	2.88931
G10652	24.7821	34.5212	54.5731	40.8042	33.4405	53.2103	26.5807	36.2095	61.6598
G10656	0	0.11582	0	0	0	0	0	0	0
G10657	0.599787	0.563305	0.249599	0.482754	0.80173	0.271465	0.120029	0.0905304	0.246269
G10659	2.42726	1.35599	1.12295	3.66553	2.17142	0.670771	0.795096	1.53404	0.607673
G1066	0	0	0.391858	0	0	0	0	0	0
G10660	3.13176	2.36517	1.74468	6.23691	2.54281	2.03997	0.905479	1.56338	0.993449
G10663	4.06474	0.908098	1.15192	0.806714	0.284726	0.197058	0.128122	0.234128	0.625837
G10664	3.30538	0.519149	0.523562	0.892377	0.241294	0.205775	0.0582891	0.264089	0.370639
G10665	3.40167	0.856776	1.09046	1.18051	0.385718	0.163438	0.0720373	0.172545	0.267756
G10666	2.21778	0.194847	0.633796	0.149541	0.2168	0.0883504	0.0245166	0.198454	0.0856061
G10667	2.72318	0.519743	0.54103	0.647822	0.206973	0.137931	0.0973244	0.0860283	0.459965
G10669	0.768799	0.599615	1.59411	0.614573	1.55353	0.373688	0.113557	0.579063	0.593628
G1067	0.160232	0.106394	0	0.0916993	0	0	0	0.042921	0.0937174
G10671	0.414404	0.279829	0.0836866	0.419684	0.154236	0.0896441	0.0498349	0.188118	0.102518
G10672	0.553228	0.191987	0.117188	0.31686	0.185632	0.138503	0.0922403	0.094472	0.0686081
G10673	0.595348	0.335696	0.223459	0.39588	0.103796	0.0597239	0.0563442	0.162061	0.0978578
G10677	2.33999	0.650206	0.251024	2.05486	0.484274	0.334677	0.161425	0.333955	0.47861
G10678	2.15866	0.715946	0.361294	2.30835	0.613098	0.359954	0.181387	0.344036	0.543571
G10679	1.30878	0.51857	0.380613	1.79205	0.682324	0.337538	0.161869	0.564599	0.277505
G10680	1.44802	0.77247	1.06504	2.03118	2.08504	1.47097	0.15983	1.09095	0.532589
G10681	2.45491	1.94149	1.11777	2.54186	1.99307	0.839795	0.678124	0.556555	1.2147
G10682	3.05305	1.05452	0.733117	2.24643	1.03576	0.84835	0.900814	0.656792	0.973235
G10683	1.51151	0.549719	0.831139	1.85043	0.645803	0.58551	0.269568	0.430833	0.584632
G10685	2.57713	1.14143	0.656929	1.24429	0.856977	0.358622	0.210811	0.551087	0.42841
G10692	12.5662	7.69504	4.90426	9.62063	5.85259	3.63176	1.27199	3.52557	3.4075
G10693	0.653084	0.128298	0.0877326	0	0	0.11878	0.022074	0.0350908	0
G10696	35.3023	9.88562	7.45327	4.09142	3.78039	2.20078	1.02687	1.63146	3.06508
G10697	56.2585	16.8118	11.2674	10.1901	6.27125	2.75631	1.28589	2.94663	3.12071
G10698	20.7835	8.16539	3.60772	4.68128	2.05762	0.96676	0.380333	1.18511	1.95157
G10699	17.5249	7.05963	3.88199	6.50243	1.73856	1.62417	0.597068	1.52693	1.65953
G1070	0.261134	0.094959	0.0998114	0	0	0.178508	0	0	0
G10700	15.8894	9.58952	14.488	14.0084	15.4298	9.80992	6.62312	9.32256	8.26156
G10703	0.599117	0.544927	0.251883	0.722095	0.0779569	0.845669	0.0120745	0	0.0664831
G10704	3.28542	1.26655	1.83393	2.90861	3.59613	1.0678	0.237838	1.61787	1.70838
G10705	6.51374	2.42578	2.02978	1.95159	2.18668	1.5949	0.561121	1.87727	2.56043
G10706	11.407	12.3978	23.6787	15.122	21.0137	17.975	3.02386	13.8935	13.0933
G1071	0.10831	0.0799252	0	0	0	0	0	0	0.287065
G10711	0.0836051	0.0310004	0.00634763	0.199836	0.215071	0.0166324	0.0522171	0.615644	0.103303
G1072	0.602338	0.0636477	0.384462	0.146283	0	0.0577157	0	0	0.0849121
G1073	0.308543	0	0.497945	0	0	0.225405	0.0613484	0.202464	0.549364
G1074	0.372678	0	0.442484	0	0	0.13172	0	0.118923	0
G1075	0.917063	0	0.270704	0	0	0.122714	0.0683066	0.554698	0
G1076	0.142531	0.221331	0	0	0	0	0.113199	0	0
G10762	13.196	13.7607	18.6927	15.9928	20.3888	14.9144	9.5918	10.1059	17.5786
G10769	0.820825	0.79185	0.673956	0.934622	1.82053	0.710052	0.380426	0.705414	0.442202
G1077	0.962093	0.247979	0.248075	0.371624	0	0.23254	0	0	0
G10772	3.15932	1.35026	3.26829	2.29063	2.49437	2.27908	1.14015	2.05432	1.98236
G10773	0	0	0.281361	0	0.344038	0	0	0	0.0564105
G10777	1.30796	2.04909	2.06601	4.396	10.6384	3.01335	1.16409	3.97267	1.88669
G10778	1.63792	2.36296	1.12038	3.66434	4.47652	2.44968	1.04817	1.91604	2.35619
G1078	0.343126	0	0.155349	0	0.126999	0.0689725	0.0367332	0	0
G1079	0	0.116174	0.351216	0	0.163915	0	0.0583099	0.0946768	0.104771
G10807	0.898926	0.624853	0.319141	2.01308	2.71224	2.12601	1.13771	2.23728	0.626336
G10808	1.77878	0.883559	0.203748	2.04273	4.49941	3.58204	1.5902	2.44562	1.22157
G10809	3.39204	1.15496	0.747955	2.35661	5.8696	4.44922	2.71527	5.18041	1.89632
G1081	0	0	0.481061	0	0	0	0	0	0
G10810	0.834746	0.343068	0.176256	1.15773	1.66296	1.32035	0.577724	1.00522	0.582096
G10819	1.54489	1.19671	1.48385	1.06981	1.74214	0.776659	0.468305	1.17568	1.25053
G1082	0.138723	0	0.478253	0.156824	0	0	0	0	0
G10821	2.30066	0.989188	1.17067	2.30854	2.01811	0.729512	0.225598	1.59248	1.37806
G10822	3.7431	1.24876	1.5723	3.52349	3.81304	2.24615	0.314477	2.38676	1.46743
G10823	2.67988	2.10293	2.16065	3.54845	1.79548	0.910124	0.427879	2.40675	1.78481
G1083	0.744931	0.289683	0.291694	0	0	0	0	0	0
G1084	0.300347	0.0714763	0.368358	0	0	0	0	0	0.0636713
G10843	0.212418	0.207766	0.321349	0.356646	0.232892	0.186055	0	0.139982	0.152437
G1085	0	0.145758	0	1.51072	0.85222	0.263234	0	0.195923	0.65508
G10853	1.9609	1.64604	1.04028	0.348301	0.562431	0.383637	0.224056	0.196426	0.275001
G10859	0.530882	1.34929	1.3617	1.39315	1.56363	0.496596	0.283565	0.972114	0.47215
G1086	0.295138	0	0.907706	0	0	0	0	0	0
G10860	0.28475	0.171744	0.381473	0.477387	0.569787	0.19061	0.10982	0.407038	0.117285
G10861	0.513249	0.162299	0.382257	0.0648689	0.569693	0.228205	0.0616279	0.235706	0.0369617
G10863	47.063	43.5364	26.7176	48.3107	50.4236	27.0866	40.3226	20.866	19.9393
G1087	0	0	0	0	0	0	0	0.277529	0.615336
G10877	0.153469	0.10252	0.280533	0	0.225291	0.0931033	0.0520424	0.0277958	0.091056
G10883	0.383583	0.201746	0.363894	0.427401	0.444117	0.119107	0.0369447	0.188934	0.140524
G10884	0.666982	0.246791	0.541547	0.221834	0.366689	0.165427	0.0558508	0.173997	0.216874
G10885	0.432195	0.204173	0.20639	1.49458	0.160197	0.466989	0.158409	0.338385	0.629386
G10886	0.164759	0.12915	0.0942539	0.370739	0.150174	0.0167081	0.0268654	0.208653	0.0647605
G10887	0.229165	0.271891	0.620224	0.640966	0.251095	0.266743	0.028961	0.177796	0.5171
G1089	3.38954	0.428597	1.25002	2.76855	1.66898	1.45385	0.201135	1.66225	2.31097
G10894	0.224226	0	0.174219	0.128353	0.125066	0.24121	0	0.140513	0
G10895	0.992988	2.0828	2.22025	1.90351	4.14012	1.40397	2.58161	2.1595	1.55506
G109	0.681002	0.357741	0.427219	0.723488	1.16437	0.190575	0.187639	0.226222	0.20858
G10901	27.6881	18.8317	14.5048	43.9339	69.6811	29.7429	18.5309	48.9593	20.8483
G10903	0.118681	0.151457	0.317321	0.177525	0.67707	0.0720576	0.0699552	0.157378	0.0780946
G10909	11.2932	13.0267	11.7618	20.4427	24.3332	11.7446	9.54624	13.5177	14.4385
G1091	0.434752	0.0802072	0.24204	0	0	0	0	0	0
G10913	0.771962	0.424478	1.54804	1.5456	1.79613	0.753821	0.261893	0.614981	0.543685
G10921	16.5542	13.4204	21.3323	30.6294	25.9164	18.7612	5.18707	16.1842	12.8242
G10928	5.98983	3.49697	6.23459	8.77013	7.82122	5.08698	2.62795	5.96826	4.53892
G10932	2.08014	4.83269	1.46571	3.64566	2.41682	3.21141	0.298007	1.64851	5.52628
G10933	1.64627	3.84994	1.28365	3.76079	1.6276	2.29834	0.196702	1.57194	3.68088
G10934	2.87416	6.60501	2.35255	7.79723	3.32433	4.41814	0.388908	1.98388	7.03558
G10936	0.263062	1.34163	0.177415	0.627216	0.0827416	0.839892	0	0.0140476	0.727295
G10939	9.96596	5.0513	8.15676	10.4163	7.43905	2.55103	1.82877	3.51396	3.7346
G10955	0	0.148939	0	0	0	0	0	0	0
G1096	0.516579	0.716506	0.577261	0.0703443	0.412723	0.158142	0.0212781	0.0590343	0.0778674
G10960	2.78298	1.19627	1.6389	3.42319	5.23338	1.90893	1.0464	2.66717	0.999403
G1097	0.328288	0.229934	0.698051	0.277885	0.58956	0.154454	0.308119	0.0705099	0.0507837
G10981	2.5111	0.896867	1.24354	1.37679	0.800855	0.697042	0.188547	0.373825	0.595455
G10986	0.380644	0.13103	0.149877	0.119357	0.200155	0.0611892	0.0259895	0.083923	0.091753
G10987	0.307673	0.277115	0.1134	0.0873233	0.0856878	0	0	0.136622	0.0492403
G10989	1.64452	0.298538	0.846819	0.0731303	7.52233	0.998687	0.878122	0.0341112	0.0228166
G1099	4.56772	2.45325	3.08678	5.14534	7.18513	1.89694	2.24219	2.1757	1.96646
G10995	0.175131	0.239512	0.643611	0.489077	0.520873	0.109738	0.211458	0.0991215	0.0530382
G10997	4.23816	4.98185	5.14421	10.1233	13.6725	5.48922	2.08523	6.29216	3.77734
G11	1.74422	0.689029	1.99317	2.20228	2.02433	0.333727	0.180145	0.608007	1.10248
G1100	7.29948	10.7118	6.79091	19.9307	14.855	7.6598	7.3997	10.1291	14.8784
G11005	0.0419091	0.0288132	0.0885311	0.0952661	0.0929934	0.155817	0.111066	0.65313	0.405644
G11017	0.0339559	0.200483	0.0248289	0.183009	0.209851	0.0443542	1.09598	5.61478	4.86809
G1102	1.7357	0.62574	1.39214	1.72455	0.787677	1.29726	0.098017	1.92349	1.20066
G11021	0	0	0.122324	0.18503	0.454302	0.0543898	0.214957	0.891439	0.377087
G11022	0.131819	0.0902782	0.155349	0.046641	0.0172367	0.0179747	0.00391724	0.0305517	0.0469783
G11027	0.0351049	0	0.0432343	0.106927	0.0656825	0	0.0299018	0.0855494	0.0312102
G1103	0.206066	0.353875	0.507062	0.0587898	0.0576827	0	0.0353501	0.0290387	0.0946869
G11030	1.35335	0.853322	0.910786	0.113234	0.221562	0.0438729	0.0122233	0.219013	0.109149
G11031	0.492733	0.783835	0.936055	0	0	0.0692964	0	0.063109	0
G11032	1.30071	0.662964	0.979913	0	0	0.152053	0	0.400989	0
G11034	0.086794	0.117255	0	0	0	0	0	0.0475517	0
G11036	0.136558	0.0730329	0.0493013	0.0774631	0	0.0108943	0	0.0198134	0.0215547
G1104	0.868291	0.421129	0.901919	0.742782	0.448601	0.34229	0.169167	0.592058	0.54603
G11043	0.336549	0.391004	0.26028	0.191408	0.943913	0.362348	0.0695056	0.318615	0.116359
G11044	0.0954158	0.0711503	0	0.272555	0.098831	0	0.0772657	0.223301	1.22074
G11046	0.376677	0.239377	0.152109	0.0462329	0.0872412	0.0340295	0.0112651	0.0543136	0.0348781
G11047	0.130306	0.119675	0.17767	0.100318	0.087949	0.0594281	0.0180756	0.0505374	0.0772569
G11049	0.128359	0.0303493	0.121883	0	0.047349	0.0270617	0	0.0494937	0
G11053	0.183516	0.136628	0.135593	0	0	0	0.0698625	0	0
G11059	6.65774	3.41456	2.2044	3.13571	0.824715	1.93152	0.559569	1.37113	1.49489
G1106	16.4049	6.65815	5.28322	11.3865	6.61007	8.55403	5.95097	7.17611	6.12516
G11062	2.38888	0.581439	1.49955	2.2724	1.11973	0.681418	0.0738855	0.716462	0.925395
G11063	2.13211	0.818194	1.05829	1.15743	1.03897	0.456114	0.108551	0.449524	0.914968
G11065	0.103358	0.0510024	0.25698	0.0392418	0	0.0685506	0	0	0.0225734
G11066	0.685067	0.915169	0.581766	1.25375	0.357924	0.192065	0.292027	0.261818	0.283662
G11067	0.867447	0.240687	0.72538	0.12355	0.240654	0.137215	0.0836147	0.205091	0.109214
G11068	1.62253	0.217361	0.591142	0.212607	0.0260232	0.1122	0.00408652	0.013586	0.0443275
G11069	3.50751	0.12857	1.22401	0.31053	0.0530681	0.0933721	0.0198082	0.114034	0.0846139
G11071	9.40446	2.35117	3.58645	2.8594	1.02169	0.836439	0.18635	1.10539	1.10023
G11072	1.12269	1.08337	0.663241	0.473841	0.230481	0.398325	0	0.350901	0.0863028
G11077	4.42223	2.81188	3.62445	10.0894	7.73242	2.48721	2.2775	3.68668	3.7784
G1108	2.00258	0.813221	1.91626	2.31322	2.5777	1.47264	0.347001	1.23592	0.919622
G11080	10.9565	1.28748	2.95244	1.68722	1.6335	1.68583	0	0	2.09357
G11081	7.40458	0.415064	3.01627	1.84029	0.640149	0.625854	0	0.256792	1.23332
G11082	5.32254	1.06381	4.66809	0.862875	1.5142	0	0	0	0
G11083	3.98152	0.976929	3.50951	1.08166	0.825784	0.570037	0.15338	0.314339	1.22184
G11086	0	0	0.335831	0	0	0	0	0	0
G11089	0.398123	0	0.136951	0.101559	0.108453	0	0.0759335	0.0506211	0.108799
G1109	0.585331	0.146078	0.588302	0.890414	0.218908	0.0524591	0.0149461	1.04433	0
G11090	0.348263	0.0822469	0.834445	0	0.516936	0	0.0408568	0.401278	0.0731926
G11091	0.622596	0.155467	0.313927	0.141512	0.0862818	0.0100212	0.00568396	0.0360568	0.0788045
G11092	1.54255	0.643575	1.30817	0.27576	0.745579	0.728331	0.115733	0.428254	0.78057
G1110	0.179037	0.0300672	0.145904	0.840287	0.113175	0.125891	0	0.644164	0.0158408
G11104	8.91922	5.20176	10.5989	14.36	13.1293	8.6226	3.10257	8.79342	0.492
G11107	7.52293	5.1399	7.98305	5.87314	5.99982	6.01491	5.60996	5.238	5.87249
G11109	0.466318	0.312488	0.140267	0.495964	0.171055	0.0299941	0.0625259	0.231254	0.177447
G11110	0	0.312805	0.105429	0	0	0.55825	0.159436	0	0.526943
G11119	2.89345	0.593747	1.8378	1.80247	1.80019	1.58692	0.482689	0.902226	1.16258
G11130	0.699794	0.485991	1.64403	1.44648	2.4869	0.911313	0.808723	2.4136	2.0626
G11134	0.473283	0.280573	0.238679	0.153941	0.187003	0.166398	0.0109477	0.301858	0.103591
G11136	0.481457	0.524465	0.400152	0.627162	0.595984	0.160698	0.0435383	0.514651	0.485075
G11137	0.325259	0.375839	0.412266	0.225409	0.715055	0.0615646	0.103341	0.414889	0.211039
G11139	1.2963	0.311909	0.873096	0.748032	0.747373	0.35331	0.127148	0.650429	0.625015
G11140	0.834077	0.322305	0.401831	0.376507	0.471659	0.17446	0.0461308	0.336692	0.349849
G11143	0.532034	0.175794	0.184574	0.300924	0.14718	0	0	0	0
G1115	1.21778	0.959112	1.57681	3.75482	3.39335	0.802744	0.243372	1.6949	1.00898
G11153	0.95395	0.234233	0.117512	0.452538	0.264324	0	0	0.0952196	0.103542
G11158	2.12615	0.533674	1.64366	1.07897	0.752171	0.437919	0.0542142	0.321015	0.500962
G11159	1.35668	0.374364	1.02504	0.600251	0.639321	0.181876	0.0646817	0.296375	0.354278
G1116	1.32541	0.961503	1.73525	3.81421	3.88644	0.760491	0.341136	2.14273	1.21691
G11165	1.41099	0.404899	1.05848	0.781405	0.559025	0.352	0.0624941	0.385959	0.479243
G11168	0	2.25535	1.30504	0	0	0	0	0.263504	0
G11182	1.0018	0.526395	0.550792	0.103494	0.20428	0.313744	0.0655512	0.215643	0.179495
G11184	0.87563	0.718152	1.01798	0.725744	0	0.238542	0	0.221761	0.498427
G11185	0.498548	0	0.0833212	0	0.0420517	0.025012	0.014506	0	0
G11188	1.23336	0.754596	1.37738	2.54217	3.04095	0.367237	0.671513	1.27372	0.971635
G1119	0.27096	0.20203	0.272942	0.103558	0.204009	0.122417	0.0349623	0.055064	0.119023
G11193	0.283218	0.131941	0.259732	0.383234	0.418855	0.152657	0.0600599	0.122214	0.117112
G11195	0.498904	0.244111	0.626219	0.69964	0.575507	0.191587	0.0652381	0.410666	0.273975
G11196	0.749012	0.874009	0.586817	1.73938	2.09173	1.10158	0	0.951377	0
G11197	1.12314	0.138863	1.11544	0.548302	0.479356	0.367879	0.175692	0.0657929	0.233306
G11198	0.714177	0.596639	0.429913	0.397013	1.14174	0	0	0.11832	0.5692
G11199	0.117435	0.0604988	0.138205	0.348245	0	0.172825	0.153448	0.450486	0.206682
G1120	0.357533	0.403441	0.236872	0.664535	0.5598	0.136047	0.0672724	0.500138	0.187656
G11200	0.278908	0	0.138235	0.619385	0.375411	0.198951	0.119514	0	0.0770137
G11203	1.05872	0.363316	0.773413	1.21366	1.2513	0.458487	0.101371	0.642133	0.379993
G11205	12.851	9.83451	19.7235	6.20411	16.9475	7.1593	6.10021	5.51081	6.89908
G11206	0.520741	0.239458	0.735496	0.26539	0.684822	0.22831	0.100384	0.233347	0.238776
G11209	2.25775	1.25229	3.5296	2.16459	3.05649	1.3447	0.388969	1.48643	1.17597
G11210	2.42173	3.01795	4.42172	3.28446	5.99752	5.98423	1.25004	4.69753	1.86588
G11211	4.7945	3.42649	4.45964	7.25896	14.5791	3.61674	1.48552	5.41527	2.20996
G11212	0.0228929	0.165914	0.21016	0.0762483	0.337596	0.0831148	0.102058	0.0370204	0.0389519
G11213	5.47665	3.51635	5.16696	7.05764	9.89777	2.32623	1.23514	3.73588	2.0224
G1122	0.255692	0.17834	0.478837	0.565553	0.647104	0.234393	0.185618	0.227602	0.335883
G11221	6.99119	0.58861	2.0503	4.66014	5.03041	1.93628	0.15082	4.50793	2.32706
G11222	2.87024	1.17786	1.25449	3.22541	3.21464	1.38651	0.283149	1.70955	1.11369
G11223	6.29926	2.03379	3.733	6.12199	6.55088	1.52326	0.562852	3.69087	2.19186
G11224	4.70556	1.77642	3.60999	4.66661	5.1249	2.25206	0.510055	3.05005	1.78176
G11225	10.478	3.52337	7.34364	6.88439	6.62793	6.12389	0.853445	7.95936	6.33907
G11226	3.76044	1.10013	2.94036	5.64566	6.0868	1.16866	0.27421	2.57526	1.18388
G11227	7.41029	2.26936	5.10443	8.71797	8.21804	3.43186	0.784601	4.26831	3.46325
G11228	13.9394	5.43292	5.89489	11.3163	8.28777	6.60279	4.38228	8.01865	3.29798
G11229	0.243138	0	0.184392	0	0	0	0	0	0
G11231	0.499078	0.705287	0.804955	0.461533	0.520706	0.724471	0.247789	0.519722	0.432176
G11232	0.55285	0.0788821	0.291252	2.86183	0.826928	0.309547	0	0.308389	0.0554349
G11237	0.0705017	0.0543535	0.0927954	0.154928	0.0663255	0.0400223	0.0442967	0.0291682	0.0719703
G11239	0.0255526	0.0416487	0.102625	0.0580087	0.11347	0.0798729	0.00579804	0.0436286	0.0524881
G1124	0	0	1.98219	0.841156	0.809395	0.531436	0.443784	0.229954	0.761369
G11246	0	0	0.270847	0.0652175	0.159	0	0.0202268	0.0493645	0.0543854
G11248	0.115658	0.026246	0.120589	0.0436534	0.0213087	0.0236537	0	0	0.0232447
G11252	0.625351	0.995812	1.02609	0.936447	1.58178	0.609725	0.499085	1.53903	0.129047
G11253	5.80643	3.1001	6.1854	4.53092	5.81684	3.81619	2.75936	2.27169	1.88043
G11263	2.70043	3.03046	4.40405	5.63812	9.71986	4.89178	4.53295	5.1205	2.87962
G11264	1.34298	0.942045	3.53419	2.88548	3.68328	3.98564	6.54214	3.6721	3.40911
G11265	0.826945	0.690068	2.85465	2.74738	2.94144	1.51362	0.703146	1.72505	1.13311
G11270	0.9154	1.37816	2.61184	1.1947	1.15675	0.770918	1.99099	1.21315	2.91397
G11274	60.759	72.436	110.481	76.1636	90.3244	56.042	60.3967	87.2201	109.71
G11277	0.537791	0.0693421	0.411337	0.368122	0.41884	0.168491	0.0554693	0.343419	0.178
G11280	26.5999	19.6992	20.7068	25.2092	29.1798	20.8107	7.63391	17.2811	17.902
G11281	3.45733	2.63064	2.36532	2.59746	4.06482	2.46973	1.07085	2.20145	2.11606
G11282	8.2998	8.58925	8.94916	9.84268	11.8454	6.65625	1.94222	10.1187	8.57843
G11283	0.454232	0.452845	0.569352	0.593082	1.08657	0.356012	0.2379	0.725923	0.147258
G11284	0	0.845351	0.241064	0.385691	0.939996	0.966133	0.240403	0.788846	0.423567
G11286	3.62999	1.46499	3.93944	6.61141	5.71102	2.96239	0.830246	3.18525	3.16685
G11287	6.06049	1.62687	5.05974	8.87755	9.90327	4.00358	1.25093	5.57868	3.95717
G11288	12.8997	3.24837	9.89519	22.8892	15.4525	11.3718	4.14491	13.7288	9.48677
G11289	17.7458	3.99358	9.61179	20.5915	22.8831	9.31496	3.39064	12.5386	11.0984
G11290	7.54707	3.73615	5.7649	7.87431	10.1986	5.95321	3.0443	6.75884	5.93208
G11291	9.27291	1.17168	3.38417	5.86687	7.53039	3.0717	1.31015	3.95426	1.85689
G11292	7.49298	1.07612	2.05741	6.60949	6.6024	2.37483	0.926011	3.16156	2.55283
G11293	35.6093	2.17177	13.5054	28.2108	32.8362	15.0274	2.30339	9.87621	15.5103
G11294	5.99185	2.06477	2.86857	8.15524	9.76328	2.81185	1.93778	5.47513	3.79381
G11295	13.2608	2.2561	5.18913	11.8267	13.3196	4.79144	1.41935	8.00908	4.81782
G11297	5.66114	4.89324	3.52854	9.57142	5.12832	5.0615	2.63891	6.29413	3.95405
G11298	14.4355	7.79012	6.82264	30.9067	15.8918	8.72011	4.68831	13.2769	7.79136
G11299	8.15865	5.89272	6.42117	17.9977	9.3711	11.3183	5.36033	17.5517	8.13993
G11300	23.0624	14.4542	23.4694	42.0868	29.1137	28.5917	23.9349	44.4247	24.5216
G11301	9.26581	6.30031	7.98309	18.601	14.0424	9.91847	4.21796	11.6892	5.60499
G11302	6.09336	3.32629	4.59476	11.9377	7.76387	6.9745	3.1526	9.62533	4.74291
G11308	2.27757	2.52701	2.52135	2.31849	2.02609	1.15273	0.572253	2.4009	1.36809
G11309	4.78766	4.4418	7.40367	2.95848	4.63305	3.0073	2.20147	5.42228	5.75108
G11312	0.301764	0.0361009	0.109105	3.68506	2.55379	2.13395	0.641763	2.10446	1.17365
G11315	0.687663	0.418144	0.605259	8.38676	2.28555	2.53968	0.908148	3.78073	1.04624
G11316	0.642662	0.22493	0.50762	7.0428	2.21013	2.23182	0.899108	3.22867	1.0166
G11317	0.299706	0.0938983	0.15987	3.10242	0.784662	1.09903	0.294137	1.10584	0.407155
G11318	0.24841	0.233015	0.10826	1.14048	0.606936	0.511015	0.169498	0.448585	0.20517
G11319	0.286169	0.280621	0.178591	3.7333	1.54608	1.7004	0.622146	2.06215	0.631629
G11320	0.87135	0.165922	0.602544	7.92508	3.14444	1.46691	0.876786	3.14605	0.827326
G11321	0.498072	0.12433	0.252601	4.94578	1.49786	1.02402	1.24474	2.26648	0.904384
G11322	0.102621	0.143948	0.518855	2.44942	1.14152	0.872612	0.408264	0.942334	0.255854
G11323	0.297158	0.152552	0.0762977	4.56281	0.897559	1.3892	0.559064	1.37458	1.00643
G11324	0.482859	0.216076	0.222083	5.691	1.00397	2.06542	0.619357	2.85808	0.623706
G11329	0	0.0275415	0.0558802	0.0423694	0.207854	0.148815	0.183026	0.0668105	0.0483827
G1133	12.5625	8.8873	13.9514	14.5282	16.0446	14.6126	2.46438	7.68248	11.9903
G11332	0.24741	0.0822596	0.0426263	1.00855	0.554077	0.0751318	0.167309	0.378465	0.152205
G11334	4.0544	1.67215	2.74884	6.52	5.91966	2.37018	0.910203	4.21387	2.03563
G11335	0.976393	0.792287	2.0225	3.77238	2.3977	1.62365	0.286231	1.84803	2.14622
G11339	3.5879	1.15281	2.32444	6.29232	8.22799	2.82875	0.871747	2.62777	2.03606
G1134	1.3567	0.834534	1.47715	0.987848	1.4108	1.00252	0.166656	0.547919	0.806307
G11342	0.0650657	0.0462211	0.162009	0.0738089	0.252169	0.0828686	0.0600652	0.130097	0
G11344	0	0.130611	0.91102	0.0979758	1.52606	0.291499	0.133103	0.315081	0.399531
G11345	0.299322	0.0585308	0.383336	0.216995	0.899351	0.298992	0.121612	0.29477	0.241772
G11346	0.374078	0.0724647	0.483625	0.481913	1.82122	0.424347	0.459627	1.48368	1.04152
G11347	0.562269	0.178993	0.719977	0.912367	1.78059	0.6654	0.490253	0.862279	1.23341
G11348	0.740333	0.098486	0.659531	0.682473	1.00453	0.450167	0.588374	1.41806	1.04283
G11349	1.08344	0.312888	1.60644	0.992764	3.11284	0.428627	1.27954	1.41381	0.699305
G11350	0.199301	0	0.481441	0.921831	1.97009	0.833896	1.02325	0.377453	1.11311
G11351	1.0206	0	0.439972	0.649148	2.05115	0.631856	0.388963	0.919087	2.01989
G11352	0.104743	0.154898	0.43151	0.72396	1.42385	0.320539	0.700978	0.958638	0.761284
G11353	0.296846	0.160808	0.525969	1.07217	1.78265	0.814549	0.631422	1.23989	1.48949
G11354	0.169545	0.0928663	0.181217	0.307859	0.567571	0.188923	0.241479	0.388807	0.463903
G11358	1.46562	0.931701	1.80406	2.32316	1.69992	1.54353	0.551151	1.19051	1.68937
G1136	5.0938	2.89971	3.09561	3.44708	3.44189	2.60855	2.39856	2.85102	2.19081
G11360	0.678917	0.359854	1.09701	0.756486	1.61696	0.745168	0.07684	0.325731	2.79496
G11364	10.0021	4.87624	6.01366	10.0693	8.80962	4.82073	2.38858	3.93584	5.70896
G11365	17.1931	14.1431	13.2819	18.2547	17.5566	7.51398	4.11163	13.4416	10.8662
G11366	9.4722	5.65725	8.00614	9.48419	8.2852	4.44008	1.80764	5.43419	6.4761
G11367	2.76601	1.47508	2.19452	2.06277	2.78523	1.21539	0.655577	1.56439	2.18886
G11368	9.44899	7.45853	14.3805	14.7624	10.5452	7.07301	4.00402	9.36082	8.03891
G1137	0.405932	0.161138	0.131078	0.154358	0.152115	0.058166	0.0799464	0.132264	0.17224
G11370	8.0134	5.19706	7.7588	11.3875	10.5578	4.48239	3.72578	5.73573	4.49216
G11371	2.41672	1.01672	0.891961	0.866703	0.671696	0.597315	0.153107	0.481421	0.388524
G11373	1.83687	0.680924	0.708751	0.638794	0.462712	0.27041	0.076973	0.301099	0.180352
G11374	1.61574	1.0749	1.50219	1.63113	1.66732	0.830051	0.273508	1.38856	0.880755
G11375	1.27758	0.47368	0.521752	0.34916	0.328424	0.214308	0.0479209	0.151256	0.171392
G11381	3.8523	1.6803	2.51565	4.54636	5.53715	2.00719	0.634466	1.8909	2.19506
G11382	2.72183	1.40583	2.39854	2.78403	4.03544	1.5268	0.859444	1.06592	1.17145
G11383	3.15967	2.2059	1.75477	2.1253	4.39672	1.2678	0.685414	1.86113	1.07864
G11384	1.34509	1.05425	1.20518	1.38987	1.66926	0.404425	0.462282	0.83175	0.533376
G11386	5.47451	3.61902	3.10635	6.74398	7.12323	1.44655	1.00245	5.75476	1.95617
G11389	2.02518	1.35047	1.241	2.68947	3.4441	1.6059	0.602454	1.79339	1.61334
G1139	2.5578	0.479442	0.512761	6.08022	1.01955	0.41933	0.268586	0.249073	2.56321
G11390	0.609309	0.324726	0.486904	0.797217	1.73584	0.479996	0.149671	0.605244	0.398749
G11391	0.819086	0.230385	0.49167	0.285806	1.52155	0.46643	0.0734902	0.522224	0.443093
G11392	1.84899	1.31571	0.819332	1.03056	2.18978	0.788634	0.136611	0.902322	0.591187
G11393	1.50691	0.530322	0.523456	1.26187	1.87608	0.72584	0.172243	0.690224	0.623799
G11397	4.76751	3.2254	3.28799	5.523	6.13422	2.4147	1.01369	4.52136	3.98188
G11398	5.17345	3.77206	4.47858	8.37173	8.67706	4.22013	0.929598	5.87318	5.48386
G11400	2.53188	2.23532	1.77336	4.0901	4.70061	1.61121	0.58109	2.71535	3.63443
G11401	3.48341	4.7072	5.42828	5.17816	5.9577	4.65575	1.87463	6.47108	5.96165
G11402	4.91817	4.04613	5.54153	8.97692	10.601	3.6892	1.60906	4.97024	5.48563
G11403	6.67798	3.63999	4.40908	6.63653	8.88151	3.18851	1.28856	4.54434	6.06257
G11404	9.53144	4.44349	6.62922	15.5597	14.2237	4.46935	1.06745	10.2816	6.09155
G11405	5.0589	3.40386	3.55967	6.33758	6.96794	2.80945	1.12264	4.6147	4.25627
G11406	8.91242	2.56351	3.57564	7.9661	9.7866	2.48667	0.952359	5.20924	3.66254
G11407	2.85419	2.03398	2.13678	4.1551	4.34433	1.72932	0.601173	3.47972	3.70742
G11408	0.162342	0.171198	0.609047	0.229656	0.0893793	0.180955	0.0144311	0.253357	0.0759357
G1141	2.10458	0.735165	0.43261	3.52244	0.713365	0.379493	0.174958	0.311389	1.77281
G11413	0.181005	0.317172	0.13686	0.68555	0.0674098	0.329481	0.186542	0.911084	0.279311
G11415	2.24307	0.801047	1.24922	1.96777	0.606268	0.711227	0.686715	0.978373	0.736778
G11419	12.4585	6.10616	8.09798	16.7624	17.3875	7.41309	1.9159	9.44637	11.3796
G11420	21.7041	10.1174	14.8073	31.064	24.9472	10.4099	2.97846	15.8652	22.5619
G11421	8.92496	4.55803	6.55935	11.9376	13.2695	5.88995	1.80347	8.02152	8.29426
G11427	1.71312	1.84792	1.98342	2.68786	4.78072	0.735944	0.3891	1.00319	1.30223
G11428	2.10519	0.62916	0.476705	3.28513	2.73168	0.49463	0.500387	1.09667	1.05278
G11429	1.16993	0.462967	1.35975	2.42425	3.14627	1.36541	0.484243	1.58245	2.04114
G11430	1.76858	0.954492	1.30508	4.48917	2.76863	2.22376	0.210126	2.20526	3.1725
G11431	1.80871	0.845296	1.1808	2.06712	2.68925	0.529941	0.56638	0.960392	2.2071
G11433	9.68075	5.76157	6.65612	3.9177	4.4819	2.33623	0.842561	2.60285	4.30015
G11437	3.66835	1.78045	0.850094	1.66523	0.366131	0.618414	0.259166	0.564112	0.340382
G11438	0.331099	0.177027	0.32929	0.354864	0.33457	0.219159	0.102136	0.213854	0.189779
G11439	0.325782	0.220452	0.198159	0.154482	0.11863	0.0720355	0.0831712	0.0943274	0.152977
G11443	0.677476	0.665722	1.55945	1.22137	1.08384	1.9437	0.184444	0.166152	1.21733
G11446	0.951599	0.364785	0.720498	2.47452	2.38979	0.672	0.0954118	1.32585	0
G11448	3.09533	1.01521	5.55648	1.90824	4.34136	7.48663	0.499558	4.51126	1.80425
G11452	0.082952	0.132202	0.0774618	0.562556	0.488472	0.240142	0.187584	0.429323	0.302672
G11454	2.79971	2.74944	4.3973	5.35617	11.6909	3.37803	4.6463	7.26148	2.64658
G11457	6.27	6.01561	13.6696	17.6984	17.5431	25.6326	18.3247	14.8907	12.8285
G1146	0.873479	0.148181	0.468368	0.179567	0.102317	0.0918183	0.0211898	0.0881363	0.147971
G11461	3.65469	2.14317	2.63919	4.45583	27.4792	6.82342	1.1471	7.46952	8.93844
G11462	3.56	1.6221	2.2121	3.51839	21.9982	5.29303	1.09634	6.6844	7.7601
G11463	3.31687	1.70794	2.10471	3.20486	20.0408	5.03102	0.98313	5.79927	7.09346
G11464	2.55876	1.072	1.41126	2.5315	12.6048	3.32837	0.977065	4.01819	4.87118
G11466	0.201898	0.0948168	0.12696	0.0507375	2.68488	0.324538	0.14616	0.356516	0.373693
G11467	0.19547	0	0.0681507	0.16559	1.18872	0.149373	0.0815652	0.135987	0.178764
G11469	1.77571	1.89132	2.07467	1.19925	1.91334	1.60409	0.677718	0.763709	1.93058
G1147	0.463723	0.12446	0.375452	0.260407	0	0	0	0	0.0362281
G11472	4.48312	1.18215	2.07022	3.29677	2.4174	1.52084	0.406476	1.07765	2.28203
G11477	9.18955	4.02025	6.01981	10.4778	12.3653	4.76511	2.03608	6.67417	4.84845
G1148	1.45079	0.171002	0.62596	0.218002	0.0492949	0.11569	0.0268901	0.105436	0.152334
G11484	594.618	331.126	762.876	619.734	778.503	564.567	334.268	632.344	391.988
G11485	0.184628	0.236098	0.275091	0.108559	0.111277	0.125228	0.0670364	0.0307091	0.288783
G1149	0.69649	0.173518	0.476137	0.157972	0.0777697	0	0.0125645	0.0202503	0.241634
G11490	7.24686	4.44844	6.16154	8.9557	8.9487	4.67015	1.80594	6.1507	6.08499
G11491	23.4031	10.8692	21.0182	23.083	27.7331	7.87264	7.15443	14.6801	8.87625
G11495	4.30279	1.38692	1.71011	3.6635	6.06789	1.7528	1.63213	1.95873	1.84632
G115	1.45185	0.576928	0.59134	0.79146	1.11636	0.318958	0.175219	0.578266	0.572526
G1150	2.00104	0.110625	0.911353	0.163958	0	0	0	0.184579	0.100807
G11500	1.88227	0.557658	1.28489	5.02067	3.60857	1.5918	0.385838	1.8473	1.26835
G11503	4.02398	1.79579	3.95106	6.27248	6.48985	2.80068	0.942229	2.8863	1.86769
G11510	2.69962	0.660995	1.39285	1.3094	1.81607	0.652151	0.258189	0.734456	0.516121
G1152	4.08498	1.53995	3.5062	1.88648	1.45901	1.64773	0.364657	0.692421	1.10767
G11524	0.831988	0.19345	0.775908	0.425149	0.528748	0.149002	0.0548766	0.128137	0.259412
G11527	0.532122	0.42255	0.778642	0.364584	0.731195	0.270176	0.171784	0.507444	0.343112
G11548	6.47827	3.45556	3.88627	8.9547	11.3002	3.35558	1.66031	5.1407	3.48578
G11549	11.0447	5.71738	7.8884	17.4005	21.4901	7.44846	2.66326	11.0515	7.96951
G11550	7.19126	6.17142	7.53778	11.1203	10.3273	7.05003	3.57886	8.43461	6.71267
G11555	7.10515	5.89409	4.31332	5.90097	6.38687	3.79131	2.78716	4.15148	4.95892
G11557	2.155	0.807862	1.35067	0.953964	1.04068	0.47985	0.0981491	0.426261	0.748885
G11560	0.0646125	0.0237358	0.119329	0.147444	0	0.0212199	0.107977	0.0578875	0.189048
G11563	1.43319	0.937262	1.00247	1.92193	1.62594	0.788887	0.748549	1.56024	0.806796
G11569	1.11223	0.475322	1.8986	1.69806	1.49111	1.43335	0.488491	0.873979	0.948085
G11571	11.4375	3.71549	13.0186	20.0573	17.7033	8.24207	2.57623	7.65091	6.90628
G11572	1.70092	0.942765	2.21588	4.31368	3.92853	1.5926	0.74552	2.68585	1.36998
G11575	11.3705	6.41183	6.46957	15.4693	7.43724	7.23113	2.24746	7.97774	3.30806
G11576	4.43983	2.16842	5.20015	6.77417	6.00279	3.202	0.729153	3.19188	3.25741
G11577	10.5672	2.8308	2.7693	11.3417	8.39302	4.32465	0.714351	4.79643	3.60202
G11578	9.8907	3.47674	4.5623	13.1594	7.12898	4.44561	0.845782	5.58849	4.30143
G11579	0.513133	0.257051	0.613529	1.01527	1.0559	0.314247	0.167219	0.276926	0.268898
G11584	0.186358	1.87807	3.95937	0.771901	2.3936	2.45712	0	0.53864	1.65105
G11588	0.0188831	0.150926	0.790824	0.445436	0.249036	0.022943	0.0437088	0.0406688	0
G11589	0.0665895	0.267064	0.849661	0.28602	0.412508	0.0167446	0.0725161	0.0674376	0.0163533
G11592	3.88133	3.5648	4.96058	6.91877	13.1072	1.98201	4.82115	3.16484	2.58418
G11593	0.67761	0.733566	1.72109	1.56371	2.7725	0.517495	0.570631	0.955639	0.372803
G11594	0.140768	0.14246	0.646183	0.190413	0.677267	0.105919	0.0410019	0.312357	0.0792042
G11595	1.74891	0.949516	1.28311	1.36919	2.6851	0.724954	0.702884	0.553376	0.695329
G11597	5.44143	2.1917	4.84405	7.43351	6.72837	3.50817	1.28555	5.9746	4.94522
G11599	2.25544	0.519098	1.77399	2.93722	2.42419	0.600319	0.454846	1.43559	1.16938
G1160	1.25491	1.04687	0.167867	1.09305	1.88781	0.150709	0	0.181851	0.197681
G11600	1.12611	0.96833	1.27752	1.61697	2.42171	1.00983	0.495032	1.81623	1.38324
G11601	2.88551	1.2178	1.68883	2.94077	2.88224	1.67522	0.385767	1.99019	2.07448
G11602	2.17405	0.947001	1.71394	2.37642	3.3475	1.366	0.493837	2.15405	1.79642
G11603	2.95737	1.21269	1.10568	3.33121	3.76427	0.745506	0.370741	1.72271	1.95452
G11605	13.0171	7.56286	7.48435	10.8218	16.8048	5.83464	3.65036	5.89401	6.1048
G11617	2.35812	0.944948	3.36693	3.62341	7.7727	2.42061	1.40616	2.41849	2.28384
G11618	2.20625	0.870411	1.14745	2.42883	2.82217	0.896557	0.657211	0.729458	0.986307
G11628	0.533836	0.0726267	0.228703	0.515673	0.251055	0.0969027	0.0463929	0.454136	0.327309
G1163	0.984805	0.294927	0.782775	0.488288	0.574649	0.822195	0.254813	0.35671	0.215579
G11633	23.049	15.9731	11.6081	10.6483	17.923	11.3636	11.3332	10.8515	13.434
G11635	5.48151	2.71528	4.24995	5.18586	4.30177	2.90921	2.59821	3.17858	3.76594
G11636	2.34725	1.30872	1.39238	2.7206	2.98664	1.3514	0.724744	1.67417	1.1841
G11637	7.20217	4.13689	4.48831	9.5037	11.1793	5.27982	3.34915	8.11699	5.23395
G11638	4.80204	3.79505	5.39134	4.32935	8.33021	1.38578	1.31395	3.71716	2.53578
G11652	3.64713	1.50699	2.46151	2.81074	1.91239	1.14607	0.357472	1.18972	1.29069
G11653	8.03658	4.92269	6.42084	3.98017	5.63923	3.55857	1.47157	4.2582	2.96639
G11654	1.80324	0.578014	1.0379	1.59259	1.14308	0.417423	0.171228	0.749857	0.25695
G11656	2.33379	1.20429	1.93635	3.38668	2.00963	1.32212	0.4791	1.09262	2.21091
G11657	4.10888	4.23781	4.03503	5.92743	4.42644	2.1023	0.590764	2.27521	4.44962
G11658	0.951549	0.735305	2.11407	2.14965	1.19812	0.418051	0.477378	0.679704	0.578821
G11659	3.45337	0.68797	1.17528	2.82515	2.91149	0.821829	0.288727	0.993118	1.69144
G1166	0.129568	0.0908957	0.0919624	0	0.0281368	0	0.0187819	0.014622	0.0479583
G11660	10.2706	2.28928	5.9606	5.93199	5.49552	3.44858	1.53948	2.63698	5.07228
G11668	15.21	9.18835	14.0537	25.0841	24.5277	9.32244	5.67926	10.6722	8.49051
G11675	4.52415	0.774165	3.1473	7.49579	7.28552	2.29297	0.764973	2.96338	1.69661
G11676	2.83568	1.59261	3.47267	3.31945	3.86099	2.12238	2.11696	2.67138	2.40232
G11678	3.91911	3.19532	2.60204	4.24752	3.82803	1.21361	1.47523	3.03762	2.00618
G11695	3.44241	2.9972	4.43589	3.50497	3.80138	3.57957	1.9271	2.86894	2.25821
G11708	2.44639	0.897458	1.15025	2.22934	1.31648	0.687141	0.118414	0.778351	1.00476
G1171	0.387133	0.444087	0.193284	0.318396	0.744366	0.167829	0.0828772	0.121409	0.763674
G11712	0.232251	0	0.540608	0.26402	0.221609	0.132719	0.0289532	0.283217	0.198503
G11714	0.173963	0.197189	0.566504	0.226672	0.0314356	0.0180992	0.0409005	0	0.0879448
G11721	0	0.210992	0.149518	0.569716	0.448819	0.540276	0.554033	0.954781	0.197579
G11725	2.08624	0.880165	0.802253	1.46122	1.66996	0.725814	0.33132	0.589457	0.790514
G11728	0.176855	0.866661	0.708989	0.394993	1.18864	0.578704	0.353398	1.37205	0.718798
G11729	0.40386	0.738816	0.627191	1.12733	1.08413	0.433678	0.246379	1.56497	0.418343
G11736	2.91728	2.21375	2.35355	2.56009	3.92697	1.76254	0.538063	3.17019	1.60511
G11737	1.05092	0.251081	0.277113	1.04741	0.847811	0.221798	0.0983077	0.453702	0.126276
G11738	0.669709	0.405091	0.658315	1.5239	1.24895	0.385396	0.0425325	0.332367	0.289634
G11739	1.19108	0.105957	0.221413	0.553668	0	0.10067	0.0525805	0.855103	0.188961
G11747	2.20477	1.69906	2.71795	2.11195	4.58137	2.00483	0.144647	2.90535	0.942618
G11749	3.82151	2.07855	4.31138	3.06248	4.97354	2.20532	0.310421	1.87506	1.43368
G11754	1.13069	0.559353	2.02063	1.7448	2.81363	1.0694	0.383886	1.5025	0.854047
G11755	1.06629	0.563727	2.27753	1.74913	2.82451	1.02648	0.208028	1.34875	0.819004
G11756	0.198059	0.434148	1.38049	0.237041	0.281416	0.566298	0.31828	0.918225	0.233432
G11757	0.590908	0.422599	1.1313	1.18926	2.74021	0.582903	0.25353	1.07479	0.448233
G11758	0.633771	1.38944	1.23493	1.98221	2.95912	1.31165	0.458751	1.99469	0.561329
G1176	0.834698	0.957691	0.77132	1.00949	0.986813	0.311578	0.330468	0.702361	0.275376
G11760	0	0.338624	0.508259	0	0	0	0	0	0
G11764	43.541	52.7156	94.3699	3.23937	6.69152	15.5683	13.8993	11.4082	112.191
G11777	2.4091	1.32183	2.28739	2.15035	2.47481	1.36424	0.737279	1.45833	1.3771
G11780	0.502216	0.162646	0.59115	0.171431	0.201853	0.0850331	0.0213275	0.116796	0.0622833
G11782	0.219594	0.149782	0.33597	0.091262	0	0.0648392	0.0134082	0.0876998	0
G11783	0.84291	0.274331	0.822038	0.494158	0.565794	0.216703	0.0941119	0.38535	0.270245
G11787	0.545273	0.160307	1.13227	0.599584	0.709121	0.493695	0.14436	0.709347	0.367632
G11788	0.731082	0.545524	1.68379	1.54864	1.77046	0.395391	0.473161	0.594234	0
G11799	0.881021	0.489359	0.991486	0.547208	1.09024	0.554175	0.106682	0.722704	0.496956
G1180	9.61018	5.04858	6.68634	5.19867	6.36205	4.33749	0.953701	2.90259	5.21163
G11800	5.9988	3.0201	5.43533	3.64258	5.12217	1.91755	0.954436	2.70258	3.0147
G11807	1.23557	1.00238	1.8807	2.53193	3.2106	1.68326	0.540776	1.4147	1.78857
G1181	2.65229	1.60592	3.23275	4.92412	5.16401	2.17836	0.489789	2.70381	2.8678
G11811	0.739624	0.412601	1.15458	0.829658	0.628622	0.757784	0.364169	0.621856	0.159034
G11812	0.804434	0.424418	0.921738	0.620509	0.724639	0.208426	0.055642	0.244731	0.2869
G11814	5.22989	2.03263	3.48792	3.57368	3.73671	2.18512	0.713473	3.0629	3.32577
G11815	4.42881	1.86942	3.05921	4.03974	3.60861	2.08479	0.601245	2.68973	2.17953
G11816	1.09504	0.51279	0.875292	0.308107	0.695559	0.109836	0.0718864	0.19353	0.368227
G1182	1.50908	0.426447	1.12096	1.23144	1.40516	1.14823	0.125965	0.805703	0.822332
G11820	1.10005	0.545625	0.772922	0.675883	0.911562	0.202784	0.138759	0.337467	0.301766
G11821	0.717343	0.405657	0.502007	0	0.927543	0.146903	0.0771828	0.331948	0.218201
G11822	0.409937	0.294855	0.487868	1.264	0.459719	0.311966	0.327376	0.340439	0.42637
G11823	1.65426	0.746641	0.586689	0.675324	0.779127	0.307122	0.304764	0.353483	0.537349
G11824	1.75952	0.61923	1.29264	1.37454	1.1087	0.556296	0.101287	0.736633	0.629906
G11825	2.4458	0.603682	0.848142	1.56291	1.05175	0.364087	0.194683	0.301673	0.239576
G11826	2.77862	1.42433	1.68741	1.4422	1.34878	0.534249	0.121989	0.845766	0.889063
G11830	3.09862	1.8783	3.5419	3.33287	2.42948	1.50407	0.71344	1.12647	1.02056
G11834	1.73566	0.260098	2.56681	2.08714	3.07612	0.944496	0.135325	1.53149	0.680597
G11836	0.393037	0.166762	0.198993	0.490918	0.228649	0.122953	0.0510142	0.290363	0.510164
G11837	1.75916	0.335059	1.66247	2.05112	2.31152	0.555529	0.209926	1.58488	1.57509
G11839	0.244193	0.125535	0.140455	0.406856	0.440555	0.198751	0.102361	0.317018	0.245942
G11844	2.34067	1.78345	1.04887	0.283773	0	0.340601	0.402352	0.189127	0
G11849	3.36265	2.0007	2.88299	4.33626	5.1159	2.6713	1.40014	2.29327	2.33785
G11851	2.77472	1.94805	2.4477	6.94763	4.90443	4.5631	2.50096	9.43749	0.943654
G11852	4.11309	2.42788	2.76797	7.73062	7.37705	5.25036	2.8068	11.4017	2.98181
G11853	3.16256	1.99581	2.42643	1.99637	5.13475	2.88801	1.97379	6.10843	1.97979
G11857	0.232087	0.292897	0.345731	0.262304	0.307536	0.117522	0.0498441	0.0652487	0.114252
G11859	6.03502	2.0938	2.14186	3.14235	2.92768	1.54935	0.426205	2.41171	2.16921
G11860	1.55745	0.749442	1.13248	1.8985	1.80944	0.551103	0.203253	1.04823	0.563104
G11861	1.95193	0.864834	1.09758	2.20054	1.64835	0.759357	0.203057	0.900535	0.660211
G11862	0.896506	0.279511	1.13695	0.883197	2.34642	1.0196	0.15122	0.535003	0.160685
G11864	1.74838	0.830034	0.844804	2.58524	1.38789	0.566139	0.181527	0.661816	0.499031
G11866	1.81413	1.1566	1.56016	3.04564	2.66085	0.830416	0.251714	1.38603	0.60498
G11867	2.23129	0.924866	0.995525	2.20692	1.49694	0.566637	0.155173	0.953412	1.01216
G11868	2.13754	0.686775	1.00705	2.04752	2.02265	0.681659	0.250693	1.06367	0.727734
G11869	2.79971	1.84933	1.90151	3.33069	1.71624	1.77178	0.286121	1.99791	1.57951
G11870	2.88077	1.43579	1.97829	3.06752	2.39992	1.55604	0.59581	1.76656	1.07199
G11871	2.59434	2.40854	1.71304	2.28658	2.84753	0.75748	0.202384	2.23071	1.4986
G11872	1.96957	1.91874	2.01852	2.4769	3.72412	0.85055	0.625312	2.42505	1.00469
G11873	4.89541	1.67016	0.855967	5.51019	2.13255	0.869417	0.995422	1.47099	1.70678
G11874	4.14754	1.94096	2.78694	3.46161	2.82948	2.2729	0.369198	2.27943	1.88048
G11875	2.68114	1.41974	1.33445	2.46004	2.41915	1.06396	0.397957	1.55951	1.11562
G11876	5.22471	2.27442	2.26713	5.11286	4.61823	1.67297	0.924582	3.34874	2.33591
G11877	5.38553	1.69175	2.05003	5.06841	4.76382	2.09022	0.45329	2.35762	1.86171
G11878	2.78583	1.81665	2.14531	3.06494	2.08172	0.821746	0.296454	1.08635	1.44584
G11879	0.715524	0.698256	1.39924	1.66449	1.70433	0.876926	0.233056	0.863708	0.950156
G11880	4.06449	1.83438	1.79234	4.50593	3.82926	1.86225	0.322389	2.25759	1.49289
G11881	0.241783	1.00313	1.12351	0.561899	0.421676	0.221261	0.433717	0.905185	0.53591
G11885	1.04861	1.20303	2.7167	1.90422	2.24012	1.30808	1.00389	0.874553	0.837355
G11888	2.35918	1.24196	1.82348	3.64663	3.7051	1.59012	0.65757	1.95537	1.9138
G1189	2.73344	1.8531	4.10694	6.54153	5.47366	2.62547	0.722845	3.70449	2.19397
G11893	2.09288	0.433221	0.852877	0.767343	1.08233	1.152	0.232204	0.32961	0.330333
G11896	2.37028	2.54573	1.57626	2.62735	3.42898	1.56381	0.836275	2.79052	2.49952
G11897	4.0373	4.089	2.86253	4.21468	1.35214	0.896381	1.98538	1.02796	0.56858
G1190	0.394577	0.0697732	0.184192	0.317655	0.185918	0.0623846	0.058527	0.170087	0.0306919
G11901	0.316323	0.331029	0.371012	0.495828	0.593653	0.226722	0.087836	0.229827	0.190158
G11903	0.0864181	0.111999	0.208631	0.33547	0.0986184	0	0.0263864	0.0356159	0.0738072
G11904	0	0	0.103685	0.0790029	0.22908	0	0	0	0.0454938
G11907	2.8456	0.941168	2.04022	6.46402	8.66467	2.19333	0.467128	4.12401	3.15711
G11908	6.37068	2.29653	3.95902	0.867051	3.09032	3.00456	0.314379	1.23344	2.68098
G11909	5.31098	12.8452	5.81434	17.3733	29.711	9.80516	10.6219	13.3795	7.75657
G11911	0.762389	0.176016	0.209844	0.291406	0.365457	0.185145	0.0607437	0.229248	0.136941
G11912	0.480557	0.146975	0.361383	0.290955	0.369504	0.135555	0.3014	0.266977	0.289845
G11915	1.96521	1.27116	1.88389	2.22363	3.48971	0.572832	0.574588	1.02423	1.51836
G11916	0.915294	1.75156	5.17498	12.1439	13.0263	5.5688	3.15161	2.29825	4.3137
G11917	4.40783	1.78351	3.95136	10.5688	10.5724	4.21165	1.99306	7.06985	4.11343
G11919	2.80396	0.802739	1.27393	3.12067	2.94908	2.60282	1.1122	3.93373	2.30207
G11923	0.35911	1.10808	2.00073	0.820489	1.55892	0.446724	0.766796	0.615183	0.617894
G11924	13.9241	2.71548	18.429	5.65731	5.48234	1.05159	2.35121	1.14312	4.30176
G11925	0	0	0	1.86794	0	0	0.181138	0.250175	0
G11934	0.20029	0.0854037	0.169198	0.218681	0.181631	0.137971	0.0262622	0.0907183	0.402089
G11935	0.272233	0.291594	0.0627048	0.205558	0.100364	0.121765	0.0137913	0.0492848	0.36016
G11936	0.276098	0.0437859	0.022883	0.0382738	0.0750906	0.0389867	0.0191673	0.105733	0.019199
G11937	0	0	0	0	0	0.594154	0	0	0.554028
G11938	0.180082	0.1751	0.051766	0.0930502	0.0416204	0	0	0.05102	0.163583
G11939	0.644193	0.190973	0.46961	0.408892	0.252117	0.304195	0.0407173	0.132596	0.54229
G11940	0.099453	0.0599376	0.20158	0.0846156	0.0551912	0.0426706	0	0.0100268	0.094234
G11943	6.99892	4.13117	2.43594	3.85857	3.66618	2.37689	1.05183	2.56434	1.99853
G11944	8.22648	3.87319	3.16815	4.98041	8.19657	3.61325	1.12302	2.60979	2.80069
G11945	7.62865	8.54795	3.67968	4.52992	5.01054	3.39709	1.4295	3.56342	3.09835
G11946	8.15064	8.45059	7.19481	4.91746	5.17029	3.08589	2.06207	1.70092	2.6145
G11948	0.736791	0.553481	0.352481	0.306272	0.149737	0.5912	0.181364	0.246868	0.134707
G11949	0.225361	0.686153	0.434752	0	0.632741	0.395125	0.132222	0.287409	0.154541
G11950	0.380165	0.324316	0.166124	0.26367	0.258882	0	0	0.18047	0.0490103
G11955	0.335026	0.149807	0.282546	0.347989	0.418272	0.124229	0.0915412	0.211776	0.123568
G11956	0	0	0.456782	0.702536	0	0	0	0	0.273885
G11957	0.409233	0.516907	0.9136	1.12466	0.848642	0.377729	0.116225	0.80709	0.627491
G11959	1.22417	0.454538	0.541443	0.955724	0.935355	0.387626	0.226826	0.417439	0.62025
G11961	1.9561	1.21146	1.49425	1.43359	1.16706	0.473425	0.224778	1.22557	0.841052
G11962	2.54277	2.18967	1.65979	2.49969	1.76178	1.1818	0.239108	1.49421	2.26459
G11963	2.12127	0.823216	1.03616	2.17257	2.04251	0.693453	0.193212	1.1684	1.1836
G11964	5.99408	1.35662	1.15285	3.24405	4.0853	1.27686	0.533869	1.69282	1.92697
G11965	2.16264	1.25014	1.64899	3.89458	2.36314	0.704619	0.386019	0.945793	2.06477
G11967	2.28257	1.1563	1.73922	2.68658	1.84829	0.688482	0.225561	1.45972	1.01935
G11968	1.83077	1.04867	1.13764	2.95	1.48941	1.10569	0.261917	1.71169	1.08353
G11969	8.13408	5.33554	3.63076	8.24615	5.28332	2.49531	1.00136	4.40614	5.07294
G11970	2.92797	0.86683	1.59079	4.18364	3.6836	0.949944	0.128072	1.19321	1.01814
G11971	5.11514	3.00848	3.06549	3.16433	7.07015	2.73734	2.2418	3.50599	4.64349
G11972	1.05257	1.16656	1.37898	2.02661	1.96928	0.494892	0.448207	0.875793	1.04373
G11973	1.30691	0.394876	0.469146	1.15924	0.72412	0.481381	0.119268	0.402618	0.31011
G11974	1.64825	1.90988	1.43039	2.1442	4.17621	0.670764	0.515564	1.47422	1.66427
G11975	0.506128	0.147869	0.567823	0.231414	1.11806	0.126848	0.363744	0.292079	0.0564026
G11977	6.30828	1.93877	4.15078	2.96844	2.28689	1.06092	0.164891	1.04533	1.62993
G1198	8.20176	3.25658	2.82506	5.20113	5.31441	2.44982	2.2361	4.60987	4.35284
G11980	3.29255	1.11651	2.21971	1.16749	1.21739	0.677581	0.0943812	0.506428	0.925684
G11981	1.32289	0.471268	0.907158	0.642203	0.460533	0.192582	0.0335219	0.235156	0.360663
G11982	2.59745	1.97351	2.03612	1.12491	1.83007	0.453373	0.0844647	0.469729	1.18645
G11983	3.27619	1.68597	1.63172	1.53145	0.92706	0.360065	0.0745799	0.567323	1.09307
G11984	2.85158	1.5989	2.10578	0.866848	1.21663	0.566745	0.156065	0.595534	1.31754
G11985	3.45065	0.155957	1.54769	0.918527	0.890648	0.423457	0	0.382693	0.710197
G11986	4.37598	1.47707	1.60963	3.79016	1.72671	0.689078	0	0.50804	1.00309
G11987	1.41727	0.341583	0.541989	0.390367	0.309053	0.0915968	0.0249972	0.070049	0.306433
G11988	2.75947	0.738755	1.54459	0.793557	1.69486	0.334778	0.0873663	0	0.0844097
G1199	3.32988	1.99805	1.82777	3.18857	3.55751	1.3812	0.422834	1.72691	1.54242
G11993	0.486715	0.263911	0.601102	0.347001	0.919515	0.368861	0.114233	0.363396	0.472109
G11994	0.962545	0.355308	0.631198	0.650221	0.251509	0.262233	0.0625248	0.265267	0.577187
G11995	0.384747	0.589884	0.590159	0.869018	0.675703	0.564517	0.242318	0.434764	1.31386
G11996	0.734276	0.322844	0.805621	0.495058	1.24323	0.434891	0.196588	1.64703	1.43451
G11997	0.582413	0.259699	0.389277	1.22554	1.0908	0.239522	0.185589	0.535193	0.403968
G11999	0.187861	0.185425	0.188745	0.0847475	0.123986	0.0238816	0.0264757	0.0214463	0.0472413
G12	4.17601	1.89198	1.89275	2.78742	2.43399	0.490189	0.47651	1.06035	2.23188
G12001	2.14255	1.64664	2.2593	1.77159	1.01383	1.16666	0.5144	1.41244	1.02106
G12002	2.18415	0.762545	1.35439	2.30128	2.35828	0.639346	0.203765	0.996243	1.05173
G12003	5.48615	3.76888	3.6533	5.30903	7.70365	2.63011	1.48591	4.65223	3.85815
G12004	5.01569	4.66971	3.65318	8.08467	7.41948	3.95967	1.82959	6.8726	3.54286
G12005	6.52368	4.08198	5.93849	9.92455	9.78834	5.31602	2.22771	5.30792	5.61091
G12006	2.80852	1.09309	2.29467	2.57161	2.47873	0.571109	0.163021	2.03733	0.837866
G12007	3.23785	2.85959	5.93817	4.73163	4.65158	2.40718	0.433991	2.24362	1.78025
G12008	3.88525	3.33185	3.73504	5.5077	4.32642	2.42189	1.61354	3.80933	2.48803
G12009	3.93914	1.95411	3.51109	3.96199	4.52674	2.02128	0.78483	2.89241	2.53973
G12010	1.15931	0.911446	1.64853	0.953678	2.90221	1.2904	0.27745	1.43768	0.825715
G12011	4.29718	1.76829	3.52947	3.57166	2.71319	0.931107	0.349946	1.8732	1.63359
G12012	7.38617	3.19094	4.28669	4.30113	3.32482	3.98796	1.31664	4.30422	4.08971
G12013	3.40662	1.92495	2.83705	4.29792	4.64566	1.79366	0.546694	2.52571	1.88366
G12014	1.96883	0.870062	1.95751	2.87353	3.1351	0.877668	0.430613	1.26966	0.898756
G12016	1.47371	1.44484	0.55564	1.57237	1.56194	0.659961	0.217838	0.782162	1.29994
G12017	0.220827	0.275436	0.245815	0.320311	0.280496	0.164206	0.0681898	0.226298	0.186532
G12018	0.042392	0.0540132	0.176812	0.0460957	0.214691	0.0765823	0.0247798	0.0527975	0.033533
G12019	0.0775679	0.135766	0.160343	0.120203	0.14685	0.0661066	0.0466007	0.0568496	0.0350487
G12021	7.49633	4.12833	3.2843	6.11459	5.62624	2.573	1.06951	3.08112	4.67529
G12024	0.227938	0.0856369	0.271721	0.169841	0.203743	0.0474462	0.0253167	0.0730763	0.075283
G12026	0.45867	0.144439	0.598385	0.171549	0.335253	0.021469	0.0327874	0.135028	0.208683
G12029	0.753081	1.05227	1.45225	0.170512	0.501996	0.198392	0	0.704884	0.290626
G1203	7.88825	3.48638	3.76147	6.32801	5.61376	2.57662	0.963618	2.68989	3.72801
G12032	2.57812	1.99343	2.9922	1.12037	0.71968	1.16893	0	0.405793	1.56416
G12033	1.32025	0.408295	0.535464	0.827995	1.10489	0.234612	0.0615605	0.345758	0.363362
G12034	0.969395	0.384106	0.914704	0.843615	0.56673	0.103904	0	0.125755	0.204484
G12035	1.58052	0.603757	0.750813	1.09545	0.914974	0.428198	0.082429	0.328265	0.389461
G12036	1.29751	0.479782	0.614303	0.478551	0.313007	0.159379	0.0766486	0.453835	0.312175
G1204	0.882509	0.452648	0.471871	1.44287	0.400084	0.54296	0.0905476	0.149995	0.637196
G12058	0.0451036	0.111048	0.42465	0.239589	0.22226	0.326382	0.0755127	0.34662	0.326387
G12068	7.59632	6.27102	8.02798	4.86334	8.19634	5.40322	3.90785	4.95079	5.07556
G12071	0.3218	0	0.422925	0	0	0	0	0.164941	0
G12072	0.26897	0.243373	0.321978	0.211332	0.22854	0.0371109	0.0134666	0.0333343	0.0483476
G12073	0.263722	0.304255	0.368617	0.149606	0.245856	0	0.0155673	0.074105	0.0542219
G12074	0.156392	1.17465	1.19126	0.245333	0.891011	0.0392757	0	0.185777	0.103259
G12075	0.378571	0.52412	0.346199	0.212979	0.0518025	0.0277211	0	0.124039	0.0272738
G12076	0.667456	1.02526	0.484548	0.190413	0.55818	0	0.156113	0.585639	0.21124
G12077	0.124167	0.403508	0.247656	0.0559403	0.190404	0.0580789	0.00781061	0.0524841	0.071799
G12078	0.181305	0.363419	0.194879	0.0879298	0.0855847	0.0311537	0.00841603	0.0704913	0.061703
G12079	0.31433	0.440712	0.34162	0.176871	0	0.203011	0	0	0.198123
G12080	0.147105	0.318528	0.214258	0	0	0	0	0	0
G12081	0.404362	0.208836	0.177455	0.14353	0.1952	0.0314462	0.0258346	0.0854363	0
G12083	0.200766	0.371773	0.158562	0.146052	0.0445329	0.0299198	0.0053199	0.067486	0.0146612
G12086	0.784233	0.0620854	0.0318213	0.0255256	0.024933	0.0839249	0.0150441	0.0380312	0.0274906
G12087	0.598409	0.028402	0.0680121	0.0160727	0.0472989	0.00847233	0	0.0308572	0.0168562
G12088	0.610705	0.082051	0.0843728	0	0.0455211	0.024427	0	0	0
G12089	0.434945	0	0.0294398	0.0493797	0	0	0	0	0
G12090	0.217116	0.0294851	0.060369	0	0	0.0266147	0	0	0.0518302
G12095	3.33676	1.87837	1.78406	4.28922	5.04283	1.55942	0.54037	2.94236	1.62636
G12096	6.82869	3.73324	4.96864	9.32519	13.4951	4.38173	1.47916	3.86786	4.92881
G12097	10.6467	6.74576	7.22514	13.1246	14.0445	6.26182	2.11114	8.2049	7.49432
G12098	4.78028	2.25702	4.14258	5.43626	5.72178	2.81931	0.776971	3.17693	2.88184
G12099	17.6948	8.12702	12.4494	13.8592	20.2975	5.10898	2.35155	7.0027	2.59905
G1210	0.277117	0.252043	1.25985	0.839677	1.44035	1.4855	0.476359	0.770704	0.841639
G12100	7.61744	4.8435	5.81529	7.9639	11.2075	4.797	1.0517	5.07499	4.14678
G12101	2.08073	0.985653	1.14334	3.47645	4.78886	1.60167	0.404182	1.93152	1.19626
G12103	0.53728	0	0.341405	0.367215	0.832837	0.034254	0.0371444	0.241634	0.231423
G12104	0.836811	0	0.5222	1.26426	0.311535	0.185721	0.154614	0.165756	0.361512
G12105	1.00329	0.0407761	0.269749	0.939783	0.477546	0.167121	0.0937532	0.332069	0.126434
G12106	0.684695	0	0.0652278	0.583889	0.668154	0.177741	0.0655239	0.31564	0.405106
G12107	1.17811	0.0712918	0.394126	0.503912	0.545382	0.384142	0.0360197	0.605618	0.284117
G12116	8.70357	4.11341	7.98642	9.72759	12.7631	2.53805	1.00613	3.62842	3.37214
G12118	14.4426	11.2706	10.7458	4.47398	21.0456	1.07093	3.35436	10.2098	1.91653
G12119	0.596982	0.285712	0.643922	0.679337	0.445051	0.309028	0.770092	0.274522	0.0860798
G12121	0.966942	0.661942	1.5785	0.330197	0.386681	0.133224	0.0537178	0.17438	0.164968
G12123	0.965264	0.123097	0.797602	0.207128	0.309141	0.131078	0.0213649	0.0990733	0.108468
G12126	0.168846	0.115151	0.1176	0.577136	0.141365	0.0260701	0.013907	0.141698	0.0516089
G12128	2.59678	0.813173	1.12006	2.3092	4.28007	0.938195	0.513442	1.87974	1.15649
G12129	8.45902	4.53	7.05575	4.90228	13.4457	7.79931	3.03884	8.40462	6.09542
G12130	4.764	2.82893	2.36921	5.33292	8.24592	2.5324	2.92161	4.51513	2.73922
G12131	13.8244	9.82908	5.55729	20.3545	29.5287	6.73553	15.0358	12.5313	6.761
G12133	0.269806	0.076782	0.444547	0.127859	0.297397	0.114789	0.124106	0.120283	0.110269
G12135	1.32025	0.961729	1.08722	1.13223	0.98587	0.714785	0.15508	0.917226	0.307182
G12136	1.32213	1.24006	1.60773	1.31634	1.34656	0.991033	0.29331	1.20399	0.62568
G12137	1.01779	0.936107	0.918212	0.854164	0.889465	0.67014	0.143453	0.722845	0.324105
G12138	0.966843	0.722907	0.872011	1.2197	0.706685	0.481739	0.136753	0.742055	0.387654
G12139	0.56525	0.312485	0.502603	0.262747	0.361702	0.227436	0.0494493	0.261289	0.124895
G12140	0.0639265	0.213003	0.175673	0.0722962	0.701779	0	0.0206389	0	0.114078
G12141	0.326598	0.224247	0.563103	0.194405	0.502929	0.182053	0.0594954	0.238231	0.025894
G12142	1.79684	1.05999	1.68721	2.57822	2.74438	1.13336	0.491899	1.23681	1.34273
G12143	0.180416	0.113906	0.397125	0	0	0	0	0.0918009	0
G12150	3.73502	2.36388	2.56109	4.28524	4.44451	1.73356	0.6482	2.89754	2.40794
G12151	3.8837	4.64412	8.94621	10.1823	7.50403	3.45987	1.09206	10.1627	5.54761
G12154	0	0.181549	0.334958	0.258398	0	0.248734	0	0	0
G12157	0.14642	0.0338672	0.274426	0.0550505	0	0.0306259	0.0343975	0	0.119505
G12158	0.497112	0.302301	0.438558	0.262507	0.0875706	0.389301	0.178597	0.45753	0.842739
G12159	0	2.25486	3.7971	0	2.53855	0	0	0	0
G12161	4.94724	2.4204	0	14.6064	0	0	0	0	0
G12163	0.124473	0.140776	0.114438	0.187224	0.229764	0.0514203	0.0428239	0.0918577	0.0993801
G12164	0.393006	0.277666	0.241265	0.302681	0.239283	0.243572	0.0929939	0.223914	0.519467
G12165	0.577531	0.142622	1.09522	0.11001	0.432205	0.0649911	0	0.870414	1.19882
G12166	0.225631	0.0728579	0.103518	0.050936	0.283056	0	0.0650112	0.0779874	0.0877247
G12167	0.50619	0.588646	1.16625	0.210994	0.27157	0.269127	0.381353	0.342846	0.263961
G12169	0.634031	0.297532	0.272053	0.302916	0.400859	0.292214	0	0.0725719	0.106311
G12174	0.392085	0.618	0.314868	0.576202	0.500559	0.313137	0.160166	0.382202	0.615789
G12175	2.98838	2.73743	2.80891	2.60709	3.7672	2.35612	1.14378	2.80593	2.66626
G12177	14.7901	7.84193	7.76728	13.1452	12.1513	7.25445	2.53762	8.56729	9.03029
G12178	24.4936	17.9691	18.4549	20.4613	18.7486	11.1099	3.91327	14.3756	14.4178
G12180	5.11394	4.58607	4.39728	7.61823	10.3415	3.71214	1.5742	3.2168	4.8744
G12181	5.4291	5.87173	11.9893	5.13541	10.7437	5.94217	3.96477	7.96048	6.23457
G12182	0	0.151662	0.240058	0.141354	0.272851	0.601736	0	1.33922	0.0661568
G12183	0.137121	0.0421701	0.0865055	0.338897	0.290053	0.121081	0.0903945	0.621843	0.140941
G12184	0.389201	0.586998	0.563915	1.10446	1.05512	1.00061	0.54702	2.34546	0.536286
G12187	1.76638	0.86728	1.30308	1.47976	2.30101	0.873572	0.264546	1.17173	1.11882
G1219	2.78386	1.63097	2.45673	2.18111	1.23718	1.18417	0.927699	0.449352	1.27117
G12190	0.299178	0.115859	0.116419	0	0.168703	0	0	0.192355	0.207853
G12191	0.0992481	0.108405	0.0677259	0.112618	0.329155	0.0391633	0	0.123475	0
G12193	0.0575649	0.108299	0.054429	0.0869045	0.191077	0.121288	0.0206605	0.0656848	0.107061
G12194	3.88683	1.65797	2.84494	1.24415	1.88626	1.07364	0.530787	1.24315	2.0579
G12195	0.388218	0.375279	0.330619	0.175557	1.03309	0.0967377	0.184164	0.176549	0.241216
G12199	7.79414	2.68943	4.02457	3.89719	4.88995	2.93835	0.50577	1.6838	1.85476
G122	0.251289	0.120918	0.233311	0	0.0347912	0.0181763	0	0.0329009	0
G1220	0.953824	0.35943	0.632369	0.501246	0.627288	0.324157	0.0462905	0.143378	0.156547
G12201	7.68439	2.00296	4.17886	3.62495	5.10644	2.47654	0.280472	2.01523	1.92965
G12202	5.25153	1.61552	3.79674	1.9333	2.42934	1.62058	0.126924	1.78982	1.12955
G12203	2.59541	0.859688	2.80252	1.61334	2.24023	0.735557	0.139181	0.661965	0.631408
G12204	3.73208	1.18889	1.91807	1.63972	2.1071	1.63488	0.160567	0.735164	0.956142
G12206	3.25794	1.57993	2.59028	1.54397	1.62554	1.05532	0.218853	1.21096	0.584193
G12207	9.20078	3.56226	7.08828	2.2245	5.73446	3.59852	0.118675	1.99121	2.54768
G12208	10.2704	4.83525	7.9981	5.47128	5.47337	4.44893	0.588123	3.63189	4.35986
G12209	3.84277	2.63382	4.21695	1.60879	1.83769	1.59743	0.607655	4.03791	1.88525
G12210	6.0563	2.57457	3.45559	2.65218	3.11477	1.85142	0.285855	1.86406	1.24988
G12211	10.4897	3.43785	6.14955	5.95304	5.59875	3.61944	0.318797	3.15903	3.18058
G12212	8.84722	3.94842	6.121	2.99555	3.84444	4.90609	0.399019	4.27291	1.96155
G12213	3.63804	0.988263	2.64172	1.58786	0.931083	0.915226	0.136066	0.383561	1.22873
G12214	4.40752	2.02468	2.22603	2.31387	2.74663	1.35092	0.249476	1.12216	1.19503
G12215	9.31739	6.01265	4.98442	3.40233	4.49786	3.52675	0.64069	3.41659	2.99475
G12216	2.95009	1.64649	1.82421	2.52357	2.45338	0.885496	0.147321	1.03735	0.918461
G12217	4.95046	2.21111	2.86352	6.48576	8.35318	3.43705	0.803775	4.84915	2.88524
G12218	4.841	3.8747	3.00287	7.98317	10.6679	5.58791	1.44306	4.86391	3.80466
G12219	6.43923	2.61503	4.49179	5.77845	9.90392	3.05641	1.40783	6.57345	2.60059
G1222	2.51479	0.879433	2.23737	4.08139	2.72596	2.52688	1.28191	1.62511	1.03268
G12220	7.4185	3.34142	5.68886	9.25347	11.8525	4.92201	0.834122	6.90552	4.4777
G12221	6.19261	3.19027	3.47801	8.67359	10.0015	2.00496	1.30775	6.27566	1.78774
G12224	2.47988	1.1913	1.2013	2.73238	3.72922	1.91298	0.450698	3.21227	1.87957
G12225	2.44557	0.950502	1.85805	1.11301	3.27281	1.07014	0.368544	1.61246	0.989105
G12227	55.3557	29.3434	57.7812	8.30499	37.8717	9.93336	4.58144	8.84264	53.35
G12228	1.21903	0.598481	1.04309	0.290853	0.310299	0.217756	0.0983548	0.131267	0.611615
G12229	4.63296	1.72873	2.37086	1.65526	1.56922	0.795525	0.260596	0.609232	2.7342
G1223	3.67131	1.36499	4.11311	6.98369	6.39655	2.64456	1.39328	3.458	1.90067
G12236	0	0.118265	0	0.172692	0.140375	0.722913	1.93184	2.25686	2.44136
G12237	2.74149	1.50708	2.17766	2.82256	7.75002	2.33902	0.745157	3.52608	1.49743
G12239	3.71569	2.6077	4.70079	4.72374	6.73226	2.82794	0.731922	2.76797	1.82574
G1224	3.20656	1.15118	2.98052	3.50923	5.84623	2.33005	0.672759	3.10053	1.5201
G12242	7.46342	3.1028	5.49545	13.1043	11.871	5.06995	1.39757	6.95828	4.94041
G12243	1.84733	1.19007	2.44435	3.84543	2.0955	1.21863	1.04112	1.50485	1.16703
G12244	0.598238	0	0.120734	1.96307	0	0.106427	0.501045	0.820023	0.0523774
G12247	0.639913	0.0694432	0.754683	0.723978	2.89701	0.648988	0.487953	0.729734	0.454297
G12249	2.62353	0.736448	1.91857	2.13012	1.10465	0.441498	0.159287	0.625397	0.820543
G1225	3.58585	1.07142	3.05065	6.2718	4.1352	2.56606	0.758623	1.75458	2.85859
G12250	3.67682	1.00842	1.89253	2.42906	1.68715	0.7031	0.187189	0.935461	1.09322
G12267	0.263698	0.807634	0.184156	0	0	0.0535395	0	0	0.051739
G12268	0.257995	0.210999	0.160746	0	0.618656	0	0.0845185	0.072888	0.105807
G12269	0.389381	0.421828	0.449886	0.304545	0.921922	0.109738	0.233506	0.114788	0.196356
G1227	0.773625	0.343028	0.534219	1.08984	1.01308	0.279524	0.148278	0.58884	0.514599
G12275	9.59764	11.8712	17.0686	18.6197	31.1004	15.7433	6.98674	16.4784	18.3697
G12278	6.36633	7.61104	15.636	9.52131	12.5011	10.6237	8.53747	14.3588	11.1623
G12279	0.904934	0.178308	0.290084	0.981116	0.682204	0.289718	0.0375421	0.326026	0.1465
G12280	2.7141	1.58342	0.542574	2.67946	1.45166	0.401537	0.721817	1.17135	0.801531
G12282	0.23381	0	0.0530269	0	0.257932	0	0.0657963	0.163506	0.0890852
G12283	0.680534	0.266885	0.219521	0.479588	0.130832	0.0301395	0.115623	0.285363	0.29644
G12285	0.278324	0.922453	0.257384	0.157774	0.0775284	0.599754	0.121319	0.131849	0.178593
G12289	6.45472	5.39823	2.7558	7.97456	6.21011	1.79188	1.99877	2.46289	1.44323
G12291	7.10044	6.80285	2.43091	2.03984	6.06187	0.531772	0.743004	1.28888	0.643288
G12292	0.446105	0.740347	0.195998	0.0786825	0.922174	0	0.0775648	0	0
G12293	1.05211	1.62725	0.517714	0.414801	0.200698	0.0845509	0.146468	0.101471	0.221523
G12294	0.244366	0.573188	0	0	0.267378	0	0	0	0
G12295	0.292156	0.170459	0.17446	0.187416	0.226812	0.121725	0.0460675	0.140114	0.101285
G12297	0.151067	0.075355	0.191462	0.0702699	0.0955025	0.0737151	0.0119006	0.0891843	0.0387057
G12298	0.123458	0.287066	0.0672344	0.253767	0.171311	0.0992947	0.0640093	0.218229	0.196788
G1230	5.23588	0.638125	5.00943	4.90367	7.45971	1.86417	0.580458	2.89577	2.60557
G12304	0.624769	0.172424	0.588324	0.818125	0.642546	0.266997	0.14693	0.412192	0.448548
G12306	0.268056	0.727338	0.291682	0.46331	0.418237	0.332477	0.103127	0.467463	0.159535
G1231	9.35792	2.66713	4.68015	7.12872	6.57144	2.33793	0.797363	3.07422	3.91341
G12310	0.110426	0	0	0.0416368	0	0	0.0597738	0.0813644	0
G12313	0.382573	0.479532	0.247405	0.416082	0.0531266	0.0883214	0.0101671	0.0622225	0.0482369
G12314	25.904	18.5444	7.53781	7.6568	5.72208	2.36784	2.56438	2.59014	3.94731
G12316	6.95852	2.34473	2.3685	7.31255	2.23038	1.74984	1.74828	2.51997	2.0147
G12319	3.76594	1.30336	0.81057	1.30386	0.565399	0.0825051	0.13943	0.227303	0.246144
G12323	4.82207	5.24147	5.96588	3.5553	3.27877	2.2173	0.807808	1.06019	2.60394
G12328	0.155892	0.138773	0.621268	0.267936	0.739749	0.10249	0.130166	0.114218	0.0744455
G12330	13.9212	9.015	4.51194	17.6376	16.9957	4.70139	4.73269	6.11784	8.31181
G12331	6.58624	4.46822	4.47784	9.97987	7.27073	3.06233	1.6118	5.18505	4.2104
G12333	4.08113	2.51981	3.40694	7.97887	6.57591	3.44311	1.46697	4.15326	2.59095
G12334	2.56572	3.00919	2.47651	7.22248	5.67497	4.26299	2.40408	4.15224	3.90183
G12336	1.26484	0.277327	0.176878	0.451211	0.481975	0.169269	0.0578989	0.333387	0.395803
G12338	11.0234	9.8599	12.0509	35.7723	40.8121	19.4068	6.61305	37.3682	23.5384
G12339	3.82393	2.2727	3.94693	13.6527	16.8371	6.62206	2.20899	10.8177	6.60836
G12340	2.03071	0.93208	1.62473	1.01192	0.651404	0.437887	0.0850571	0.371572	0.74987
G12343	3.4511	1.57022	2.71446	2.33512	1.78661	1.36538	0.250423	1.11856	2.20707
G12344	5.30594	2.53789	4.46472	5.07882	3.26028	2.55991	0.322809	2.34125	5.45224
G12345	2.74748	0.652272	1.86491	2.34438	1.31817	0.875325	0.140729	0.868136	1.85782
G12350	0.262641	0.124231	0.240604	0.370322	0.205271	0.31018	0.062707	0.208953	0.239491
G12352	0.204693	0	0.0486583	0.232282	0.126315	0.155586	0	0.0772684	0.0976349
G12353	0.0660888	0	0	0.0761842	0.149325	0.130583	0	0.159751	0.260478
G12354	0.329352	0.163794	0.232859	0.241187	0.446157	0.132899	0.0811482	0.20184	0.234742
G12362	1.06397	0.168663	1.61612	0.238767	0.558494	0.642393	0.278685	0.205428	0.548365
G12365	0.172527	0.0595267	0.303515	0.294172	0.23632	0.0533793	0	0.0483957	0.0521793
G12366	0.432152	0.336865	0.683154	1.00303	0	0	0.177327	0	0
G12370	0.229786	0	0.0685588	0.104349	0.253291	0.0586574	0.0980482	0.180508	0.170242
G12372	0.693037	0.193408	0.409486	0.409905	0.435059	0.167337	0.0793916	0.155021	0.14983
G12373	0.214824	0.321167	0.649693	0.81218	1.02917	0.319295	0.110901	0.28298	0.13147
G12374	0.337696	0.263878	0.794997	0.705503	0.571538	0.471617	0.0670833	0.542283	0.364512
G12375	1.14481	0.467481	1.12303	0.771926	1.6704	0.354999	0.196858	1.40066	0.307291
G12376	0.884941	1.49038	2.45175	0.393279	2.12374	1.20297	0.127312	1.16988	0.846961
G12377	0.322577	0.217481	0.583861	0.0460615	0.358468	0.19796	0.0830088	0.177781	0.144483
G12378	1.41877	0.7117	1.08179	1.63955	1.54486	0.837591	0.0660285	0.86658	0.625136
G12379	0.892718	0.523665	1.36177	1.64653	0.973248	0.524139	0.11602	0.840393	0.64216
G1238	0	0.034879	0.0358838	0.290404	0.454344	0.0636099	0.0257391	0.155634	0.123648
G12381	2.326	0.923536	1.97548	2.35697	2.68057	0.837902	0.235343	1.52051	1.03536
G12382	1.65124	1.12973	2.35131	1.74692	3.29283	0.609055	0.197209	1.51081	0.394043
G12383	1.2848	0.127223	1.16722	0.60934	0.897155	0.268343	0.0712721	0.705086	0.110146
G12384	1.42264	0.443704	1.99301	1.77902	1.2132	0.826107	0.162058	0.92325	0.725336
G12385	1.4997	0.709705	1.88388	1.62339	2.00867	0.910712	0.14485	1.35583	1.14599
G12386	1.44128	0.611114	1.46629	1.10801	0.964512	0.557462	0.20983	0.76113	0.442046
G12388	2.82182	0.494998	1.91375	1.97391	1.68691	0.828381	0.109155	0.890984	0.646233
G12389	3.15712	1.48253	2.45908	2.91273	2.67991	1.25932	0.34849	1.53629	0.937145
G12390	3.23154	0.909381	2.10461	2.72013	2.63724	1.09978	0.161275	1.51367	0.910214
G12391	4.04296	1.38078	1.8519	2.22625	2.57769	1.09609	0.237994	1.2483	1.09821
G12393	0.71626	0.489203	0.801312	0.726163	0.607311	0.290525	0.173477	0.391421	0.170133
G12395	1.46772	0.585542	1.25789	0.663289	1.64161	0.818163	0.124671	0.370893	0.34555
G12396	0.614952	1.03288	2.84451	2.56509	4.41626	0.634365	0.881218	0.281124	1.94526
G124	0.122674	0.134929	0.0718056	0	0.0532568	0.00334569	0.0129001	0.00608523	0.029708
G1240	0.701421	0.119197	0.431037	0.291934	0.283325	0.107619	0.0350345	0.0897395	0
G12412	5.31161	3.01195	3.45084	2.39357	1.61409	2.09895	1.40624	1.4457	2.57112
G12414	1.57308	1.31246	1.86424	4.35517	4.08512	1.57825	1.04025	2.46624	0.408034
G12415	0.240112	10.7248	2.87894	0.731188	0	0.0671502	0.980126	0.238757	2.11151
G12419	0	0.833066	3.92474	1.84844	5.56061	0	0.312254	1.19443	4.07664
G12421	0.467164	0.946273	3.78526	5.66825	5.37743	1.58917	0.910339	1.42406	2.26901
G12437	0.305332	0.237554	0.900381	0.170367	0.276558	0.329664	0.0299902	0.0888809	0.146697
G12438	2.31994	2.16202	1.81991	1.09208	4.32242	0.269156	0.316437	0.868677	0.618996
G12440	0.31637	0.184864	0.270934	0.0693543	0.0838209	0.309472	0.0993359	0	0
G12441	0.224025	1.61105	2.7304	0.763887	2.47631	0.373422	0.791979	1.03803	0.156782
G12442	1.17427	0.469125	1.10786	0.737882	1.01059	0.340122	0.129629	0.578573	0.404015
G12443	0.829418	0.321028	0.682538	0.330521	0.600899	0.227891	0.0563734	0.259924	0.235211
G12446	6.00857	15.1571	21.259	12.1246	21.8397	16.7604	8.05529	12.0266	6.45503
G12448	0.813283	0.805473	0.812308	0.413379	0.910162	0.327494	0.287324	0.478262	0.514003
G12450	0	3.0992	0.0152843	0	0	0	0	0.00596905	0
G12452	0.0997106	0.596908	0.106068	0.0375629	0	0	0	0	0.0170226
G12454	20.9744	16.7802	9.20077	3.6422	8.1802	11.4892	4.09422	3.36157	3.36851
G12455	0	0.160738	0	0	0	0	0	0	0
G12458	1.1426	0.352018	0.580984	0.382516	0.914033	0.193045	0.0689572	0.259163	0.141864
G12459	0.456036	0.207444	0.495246	0.45963	0.694046	0.0812722	0.0283307	0.14477	0.10536
G12460	1.74533	0.391414	0.720974	0.522097	0.856709	0.297749	0.0406276	0.416934	0.242102
G12461	0.89931	0.378534	0.58218	0.359899	0.399284	0.163119	0.0526181	0.18199	0.170772
G12462	3.40131	1.04486	1.60949	1.08434	1.39385	0.585929	0.110809	0.58846	0.553653
G12463	1.17929	0.143671	0.631843	0.478236	0.634964	0.176567	0.0685492	0.26438	0.289272
G12464	1.58937	0.313153	0.961523	0.639448	1.08777	0.384778	0.061662	0.300781	0.54907
G12465	0.381524	0.172791	0.850671	0.583023	0.836751	0.245255	0.0366262	0.201615	0.146812
G12472	1.05683	1.36627	1.81065	3.16318	2.84172	0.809043	0.522916	1.38406	1.50904
G12474	0.429401	0.478542	1.3426	0.381728	0.749592	0.614754	1.33348	0.28928	0.421919
G12477	7.30572	2.45566	5.64801	10.3054	10.9948	4.83331	3.47936	7.19226	3.52099
G12487	0	0.14633	0.287723	0	0	0	0	0	0.129448
G12488	1.12	0.781068	0.49858	1.4015	2.26151	1.05102	0.658826	1.64022	0.733088
G12489	0.78976	0.636312	0.419331	0.801439	1.18307	0.471329	0.258438	0.877883	0.385448
G12491	1.4251	0	0.437215	0.659793	1.27271	0.408841	2.30145	0.534113	0.39231
G12492	0.638155	0.839988	0.49567	0.581345	1.18641	0.32854	0.227728	0.740828	0.377908
G12493	0.704971	0.562928	0.271661	0.482056	0.913641	0.350344	0.100107	0.604444	0.25364
G12494	0.110423	0.0868291	0.118164	0.2296	0.157444	0.294929	0.425289	0.242304	0.418982
G12499	0.539142	0.282259	0.716087	1.47642	2.35156	0.789017	0.406105	1.0395	0.856744
G12501	3.48635	2.72812	4.42757	1.37411	5.69408	4.46264	2.5928	2.02468	3.04561
G12503	4.1216	2.27803	2.25438	3.27909	4.08513	1.83964	2.33371	4.24208	3.65514
G12504	13.316	17.658	10.6959	19.4502	18.7542	10.5924	8.81485	14.1338	11.1794
G12510	4.40735	3.17438	7.67896	9.18535	5.90485	4.43756	1.42538	3.86201	2.43192
G12511	5.31249	3.18931	4.3116	9.22678	7.57813	1.27416	0.716052	2.587	1.0181
G12513	0.758747	0.145517	0.305825	1.09602	0.600144	0.338724	0.302162	1.87123	0.268879
G12514	1.9226	0.375784	0.849781	2.39586	1.50615	0.486296	0.254261	1.9509	1.01778
G12515	0.801299	0.189064	0.439396	0.90731	0.845707	0.248056	0.328838	1.69271	0.263814
G12517	4.55447	1.721	2.20822	3.46697	4.10406	1.9633	0.298815	1.84045	1.01664
G12519	1.8889	1.10592	1.37057	1.62842	1.81952	1.16424	0.487687	1.15971	0.517732
G1252	2.1122	1.34732	1.92309	2.59171	2.61079	1.20517	0.49328	1.61857	1.00447
G12521	5.61217	2.77015	2.65539	4.38537	2.92023	3.96812	0.919899	3.11639	2.41412
G12522	11.0688	5.48981	10.4865	10.415	13.1465	5.66566	1.42258	8.41063	3.95289
G12525	4.02865	2.6179	3.19712	5.33119	5.98996	1.89777	0.675056	2.89171	1.3944
G12526	6.19228	5.02167	12.0104	8.71657	19.093	11.1016	1.64243	5.57029	6.77347
G12527	2.37894	0.792891	2.2693	3.55729	2.64267	1.84109	0.259419	1.80289	0.994759
G12528	1.48817	0.471166	2.48803	1.79549	1.86327	0.992324	0.116214	1.25234	0.915868
G12530	4.86952	1.36266	3.47631	4.88805	5.19907	1.46139	0.422626	2.77383	1.23943
G12531	3.63991	0.945432	1.85162	3.25248	2.61166	1.09432	0.136045	1.40706	1.03601
G12532	5.91585	1.0515	4.84944	2.81891	4.4353	1.71849	0.328975	1.32217	2.20172
G12533	0.913926	0.333809	3.29495	3.64564	2.28911	1.40624	0.634711	1.90325	0.44652
G12534	2.26222	1.09633	1.0031	2.4488	1.82649	0.729629	0.546517	1.63401	1.1599
G12535	0.53106	0.462144	0.499687	0.753448	0.680742	0.363998	0.187796	0.119918	0.0745054
G12536	0.574996	0.218419	0.0829251	0.337519	0.568117	0.409736	0	0.175303	0.134815
G12537	1.10803	0.757676	1.22502	2.68902	1.45062	1.3069	0.116758	1.37091	0.346409
G12539	0	0	0.110818	0	0.771753	0.10062	0.134103	0.0905393	0.113102
G1254	1.50059	0.589058	1.2714	0.586317	1.07405	0.359803	0	0.197801	0.301959
G12542	4.00923	1.48511	1.77844	4.73582	4.34156	1.35163	0.451658	2.58618	1.29996
G12543	2.3138	1.1792	1.69077	2.86562	2.69024	1.02094	0.24689	0.963311	1.09371
G12544	1.43252	1.64823	1.15678	2.33416	3.82083	1.53844	0.566919	2.16374	1.00138
G12546	1.32282	4.27609	9.46071	7.0858	22.9995	9.13014	2.46725	3.33563	3.45084
G12547	1.15776	0.528606	1.51874	0	0.408908	0.16898	0.477659	0.234184	0
G12549	1.0073	1.21611	1.78805	0.489511	1.63446	0.931361	0.599413	1.77607	0.429964
G1255	2.24844	1.00027	0.945418	1.00777	0.999863	0.433445	0.0339645	0.234516	0.269103
G12554	1.58191	0.603528	1.46848	2.06453	2.64725	0.923094	0.269076	1.18902	0.679602
G12556	0.926319	0.324145	1.07658	1.37539	2.37912	0.671371	0.196499	0.908561	0.462907
G12557	0.949106	0.429875	1.08876	1.40959	1.89467	0.709656	0.228558	0.972681	0.570596
G1256	3.65994	1.60443	1.63877	1.41843	1.5477	0.698054	0.0672475	0.45057	0.52632
G12563	2.48972	1.31944	1.72137	1.43754	3.06056	0.574608	0.298205	1.15672	0.765099
G12566	2.34278	2.00654	3.07997	3.28162	4.52281	1.11625	0.360658	2.33518	0.957411
G12567	2.77871	2.19068	3.01335	3.63897	5.11465	1.32289	0.355441	2.56433	1.16012
G1257	1.42802	0.463625	0.592042	0.205601	0.289783	0.124796	0.00288433	0.132758	0.123424
G12574	1.61524	0.963628	2.06246	1.94096	3.43908	0.520677	0.243748	1.33602	0.54598
G12576	7.75359	5.15201	9.86324	10.7684	6.79253	5.13397	2.52979	4.40404	5.88198
G1258	0.776166	0.296904	0.258843	0	0.194863	0.16486	0.01068	0.0940704	0.12257
G12580	0.462122	0.0480509	0.547687	0.341287	0.495413	0.347132	0.0663683	0.502654	0.801433
G12582	2.42227	1.6443	2.09338	3.02918	2.68862	0.937732	0.561266	1.97217	1.40093
G12584	0.433019	0.387329	0.99769	0.76747	0.939088	0.694645	0.216233	0.645116	0.442187
G12588	0.0632621	0.136708	0.0459912	0.142657	0.13867	0.0833727	0.0233383	0.29505	0.161408
G12591	0	0.0417409	0.172592	0.140669	0.0684869	0	0	0	0
G12594	1.00447	0.465263	0.831635	1.01635	1.12775	0.389926	0.0882818	0.752229	0.393716
G12596	1.42352	0.674526	1.35635	1.65544	1.94177	0.557389	0.18608	1.12156	0.589278
G12599	0.31233	0.348608	0.581167	2.03106	1.53343	1.4881	0.440728	0.390826	0.513199
G126	9.33199	1.84585	5.52614	2.4428	8.45912	1.97246	0.259112	3.13976	2.11146
G1260	3.41371	1.13431	2.67811	1.91328	2.23624	0.113287	0.0644641	0.809509	1.44655
G12602	0.940658	0.459095	0.918018	0.823693	0.987007	0.225912	0.0770082	0.614845	0.341234
G12603	0.621103	0.16211	0.555022	0.371448	0.486655	0.112085	0.0286109	0.616672	0
G12604	0.414917	0.375655	0.548424	0.124352	0.710612	0.182783	0.238369	0.344906	0.12063
G12605	0.724263	0.474467	0.709428	0.819324	0.888973	0.251805	0.167549	0.308903	0.335445
G12606	0.856395	0.582405	0.931502	1.00819	0.76822	0.36316	0.134088	0.639729	0.419932
G12607	0.734722	0.662363	1.0236	1.06736	1.54996	0.471521	0.157109	0.886431	0.724431
G12608	0.721373	0.322265	1.34351	0.692489	1.11889	0.197029	0.0899468	0.235305	0.158377
G12609	1.42448	0.999997	1.326	1.51668	1.55056	0.53251	0.0825108	1.06327	0.60409
G1261	19.6807	16.1515	10.1666	31.9412	26.3999	9.9402	7.83708	13.9193	7.63512
G12612	1.71817	0.788307	1.79282	0.794843	0.779125	1.20874	0.537085	0.956847	0.692894
G1262	4.85444	2.11814	0.855068	1.83678	1.25821	0.252346	0	1.81487	1.04373
G12627	0.0461936	0.173383	0.1416	0.214189	0.407002	0.232888	0.0180598	0.087639	0.378205
G1263	5.15911	1.43858	1.60094	1.23508	1.61055	0.544491	0.0654674	0.812426	1.60304
G12631	41.135	22.4746	51.3794	23.9082	47.5077	29.3167	17.8495	34.2713	29.452
G12636	3.35503	2.50034	3.61532	4.29183	6.36979	1.50003	0.493741	3.23614	1.32374
G12637	1.67377	0.853224	1.98222	2.5199	2.51119	0.824262	0.330388	1.41903	0.922778
G12638	1.13805	0.306708	1.33773	1.4732	0.802129	0.398886	0.109811	0.595295	0.296249
G1264	1.75833	1.33826	1.39269	1.2214	1.30956	0.80154	0.164126	0.560251	1.06532
G12641	0.751324	0.461702	1.17125	1.39767	1.29081	0.468964	0.125095	0.849119	0.55303
G12644	1.36389	1.01648	2.12332	2.11586	4.20484	0.832964	0.521035	1.82051	1.17218
G12645	1.75533	1.16657	2.24045	2.85973	3.65396	0.999067	0.216709	1.68848	0.79227
G12646	1.09798	0.49465	1.28667	1.02796	1.58522	0.435134	0.119097	0.847548	0.455057
G12647	1.92839	1.11541	2.98645	2.88003	4.45082	1.59398	0.388487	2.92468	1.91344
G12648	3.87314	0.885188	4.93702	4.98798	6.39832	1.53139	0.24435	2.21711	0.203619
G12649	4.95951	1.33879	5.22782	2.14773	4.56216	1.17067	1.00232	3.06062	2.1865
G12650	4.71845	2.86566	5.38252	4.41535	5.98459	3.63737	1.27087	4.96821	4.70549
G12651	1.15219	0.573295	1.19202	0.953838	1.11871	0.468047	0.29155	0.847117	0.29711
G12652	1.50683	0.88281	1.93986	1.02524	1.92382	0.718335	0.355003	0.844255	0.742997
G12654	0.0734148	0	1.05783	0	0.183956	0.483712	0.0671509	0.271872	0.00706373
G12656	2.08946	0.69186	2.28788	1.53314	1.04505	1.25547	0.395114	0.724161	0.78357
G1266	0.228786	0.161874	0.118744	0.242232	0.0546575	0.0733077	0.0168838	0.0661733	0.113101
G12664	18.4983	5.3878	15.6464	39.3387	25.3914	15.7524	4.7879	24.9003	12.9908
G12665	1.20482	2.79621	34.3163	3.58514	18.6087	4.81229	6.02934	16.8147	6.54413
G12667	0.453535	0.460495	2.33088	0.572143	1.85906	0.409296	1.85235	0.921765	0.167603
G12668	2.09466	1.08589	15.3658	5.07288	4.04832	2.14677	0.601932	6.86336	2.25451
G12669	0.820244	0.742144	0.701277	0.158515	0.554868	0.722408	0.0284161	0.563047	0.964729
G12672	0.153472	0.112822	0.688561	0.289458	0.480435	0.404801	0.188608	0.234336	0.19268
G12674	75.2746	88.083	165.062	84.2067	117.151	99.1697	37.0451	118.01	54.1489
G12678	0.543014	0.259303	2.27601	1.92757	3.02313	0.814355	0.280989	0.819281	0.65152
G12679	0.880227	0.198992	0.810072	0.717285	1.26667	0.462428	0.103281	0.897484	0.422117
G1268	2.22916	1.25982	1.75265	2.27536	2.73645	0.791379	0.66006	1.29943	1.29076
G12680	0.21996	0.124587	0.618087	0.846829	0.770479	0.402766	0.0985184	0.530804	0.335659
G12690	0.163497	0.0375734	0.458954	0.0621267	0.0579698	0.0364389	0	0.0311471	0
G12702	1.26809	0.645497	1.58983	1.46116	2.23577	0.826832	0.435627	1.46103	0.933752
G12704	0.884004	1.11821	0.794693	0.697099	0.980703	0.107709	0	1.03042	0.195671
G12709	1.28701	0.753798	1.64129	1.39073	1.83317	1.16934	0.32121	1.32701	1.71138
G1271	0	0	0	0	0.204606	0	0	0	0
G12716	1.88632	2.28741	3.59241	2.59344	5.09215	2.27373	1.93157	2.03832	1.77938
G12718	8.633	4.47106	6.97718	8.38853	10.8941	6.15899	6.15667	6.85837	6.74876
G1272	0.98114	0	0	0	0	0	0	0	0.264507
G12724	0.538068	0.47447	1.0756	1.26275	1.07741	0.34256	0.182196	0.508534	0.437899
G1273	0.201547	0	0	0	0	0	0	0	0
G12730	1.27601	0.44463	0.944127	1.24266	1.15723	0.446547	0.129225	0.704243	0.659534
G12731	1.93383	0.757598	1.44499	1.9293	2.21451	0.851611	0.262243	1.22331	1.03353
G12732	0.308943	0.164715	0.16544	0.593214	0	0.223475	0	0.33624	0.586289
G12734	1.37408	0.0372352	0.627607	0.449945	0.218526	0.130223	0.074225	0.533254	0.422629
G12735	1.18819	0.042751	0.390377	0.568125	0.281459	0.157003	0.0304751	0.358656	0.183323
G12736	0.340382	0.148058	0.458728	0.0479442	0.0469651	0.0266639	0	0.216128	0.0261958
G1274	0.338731	0	0.885259	0	0	0	0	0	0
G12740	2.87615	0.897883	1.22632	2.68027	1.89563	3.06771	0.231543	2.74035	1.89517
G12741	0.87153	0.425245	0.381659	0.76972	0.586751	0.655539	0.0909064	0.565918	0.638392
G12742	2.33785	1.02528	2.00834	3.29464	2.60059	2.45508	0.234358	4.0538	2.23536
G12743	1.72408	0.601374	1.54021	0.923891	1.47177	1.23585	0.156888	1.69919	0.47524
G12744	1.43688	0.275624	1.6579	2.15966	1.31294	1.25171	0.637547	2.44505	1.60224
G12745	9.75706	6.9378	3.14591	2.82739	3.04428	1.56131	0.882329	1.34192	2.67219
G12749	0.467897	0	0.742108	0	0	0	0	0	0.332194
G1275	0	0	0.0445953	0	0.139933	0.0605875	0	0	0.0397334
G12750	0	0	0.231284	0	0.670925	0	0	0.18828	0
G12751	0.380565	0	0.352609	1.4818	0	0	0	0	0
G12753	1.44472	0.45664	0.702047	0.995913	1.37123	0.492045	0.160636	0.754648	0.736587
G12755	4.64015	3.72376	2.35806	5.53611	5.20115	1.23561	0.758139	3.42012	1.84695
G1276	0	0	0.29553	0.459496	0	0	0	0	0.372467
G12762	5.42362	2.88453	4.18391	9.36828	9.17442	4.4865	1.29036	4.77593	4.21316
G12763	5.85998	3.27989	4.59819	8.49809	9.42038	3.98466	1.02995	3.92333	3.90742
G12764	6.10362	3.03636	4.39591	7.63163	6.41414	4.42364	0.587294	3.84938	4.23075
G12765	4.23909	3.92103	6.28206	9.48441	5.67805	3.64477	1.48246	5.29282	3.49961
G12766	5.25219	2.20861	2.56595	6.88389	5.0245	3.14607	0.804477	2.93711	2.8574
G12767	3.54369	2.32021	3.1448	5.31102	7.51111	3.80632	1.53514	4.08003	3.20235
G12768	4.48775	1.73691	2.57391	10.1362	7.62871	4.4329	1.31485	3.91728	4.4342
G12769	2.62689	1.37581	2.16692	5.53332	5.53004	2.77758	0.558533	2.5158	2.53938
G1277	0.192342	0.15172	0.101869	0	0.0668302	0.0394837	0	0.0491295	0.0389622
G12770	0.438104	0.163766	0.339538	0	0	0	0	0.0695281	0.0754081
G12775	3.47667	3.05477	3.97878	8.0538	7.6482	2.82745	1.68499	4.31844	4.50615
G12776	4.67606	2.41642	2.28938	8.63507	10.0794	2.79081	1.43624	4.17753	4.02338
G12777	9.24655	6.54355	7.158	17.836	20.2113	7.65826	3.79849	11.7226	11.0246
G12778	6.53619	3.4718	3.52983	10.1618	11.9209	4.86737	2.3732	6.13155	8.13753
G12785	5.84029	3.6264	3.28771	14.3483	8.75098	4.05565	1.41718	6.57055	5.1683
G12786	3.39428	2.37238	2.27248	6.86548	4.30266	2.87548	0.779715	4.04851	3.52176
G12787	2.68521	1.88498	2.27061	7.23978	3.52755	2.3463	0.44847	3.03779	2.15901
G12788	6.7051	7.0462	2.97964	18.0715	7.69472	6.35061	1.03223	5.20686	6.69522
G1279	0.65392	0	0.253256	0	0	0	0	0	0
G12792	9.14157	4.57127	5.03946	10.3772	9.76933	3.19669	1.04586	5.00975	4.57617
G12793	11.6752	6.05476	10.015	19.766	16.8402	10.1502	3.11377	10.432	9.53165
G12794	9.48963	5.88332	8.91143	13.8862	12.9895	5.90069	1.93387	7.80529	6.91931
G12795	14.8856	9.17093	9.82761	22.3934	16.7883	8.40877	3.21382	11.6067	8.46232
G12799	4.25632	1.66392	1.369	1.1598	1.10246	0.464362	0.131125	0.572324	2.42535
G128	0.823503	1.55804	2.34775	1.96231	2.32177	1.0685	0.99568	1.43801	1.36987
G12803	0.0118416	0.0330263	0.033403	0.148587	0.0264015	0	0.0120796	0.0541053	0.0294267
G12804	2.17775	0.651978	0.653641	1.83688	0.720442	0.145153	0.123183	0.325829	0.717651
G12805	0	0	0.877157	0	0.518585	0.176925	0.545194	0	0
G1281	19.6461	6.30375	19.2971	43.324	46.0527	20.5952	8.581	37.4235	17.9773
G12810	4.6803	3.35377	3.39589	2.83389	2.90001	1.79717	0.786409	1.79927	4.6332
G12811	1.17356	0.444221	0.850951	1.57479	1.83562	1.15532	0.754878	0.443979	0.308255
G12816	1.3713	0.513855	1.8277	1.65191	1.43309	0.506806	0.0652871	0.187729	0.454961
G12817	0.778023	0.259374	1.33032	1.29502	1.13525	0.174304	0.116724	0.192704	0.531424
G12818	2.24937	0	2.52771	2.3116	3.9933	0.26105	0	0.230149	0.50547
G12819	0.219793	0.166481	2.20534	1.98636	2.16249	0.436286	0.0459102	0.141125	0.320727
G1282	5.64227	3.3665	4.90995	15.5092	15.7473	4.20603	2.71688	8.4928	5.73882
G12821	0	0.0868343	0.125534	0	0	0	0.0246201	0	0.0425361
G12823	13.8693	6.5364	8.55086	20.8871	20.7335	9.30607	2.46623	12.904	8.23817
G12826	0.0787415	0.0181034	0.279373	0.237562	0.0870607	0.132804	0.0277527	0.103406	0.129551
G12827	13.7891	6.17054	9.61661	16.8561	11.9126	7.30552	3.88888	11.4945	5.39429
G12828	14.9301	7.80251	5.22122	16.877	16.3823	8.66355	3.41835	10.3664	5.23842
G12829	11.745	8.64811	16.5531	22.3626	19.6734	10.2228	5.6542	12.8763	10.617
G1283	10.3575	5.48034	12.8892	27.8858	26.1826	7.18623	3.26823	18.3101	10.0762
G12830	9.96875	4.91706	7.54885	14.3779	15.6167	7.09266	2.07346	9.70228	7.09861
G12831	0.291622	0.291167	0.158671	0.776336	0.434036	0.263565	0.0772258	0.224514	0.147292
G12834	9.72036	6.38197	7.69813	15.1792	15.1085	7.42177	4.24686	12.3825	5.13115
G12839	1.68273	0.873782	2.16432	1.35392	5.22794	0.90987	0.0642245	1.22707	1.32603
G1284	14.7899	6.85546	14.7999	39.7957	33.3688	13.2334	3.85745	25.8578	13.6199
G12841	6.45181	2.39591	7.74057	6.2159	17.3079	5.76798	3.93516	4.90165	3.6067
G12843	0.343402	0	0.660305	0.725188	0.614059	0.479783	0.213421	0.678815	0.207786
G12845	0.454888	0.459411	0.922329	0.347839	1.19282	0.940963	0.059886	0	0
G12846	0.774192	0.30412	0.19593	1.57347	2.12817	0.168108	0.240981	1.62728	0
G12847	0.39087	0.474538	0.32181	0.317809	0.560754	0.284549	0.0854302	0.0482998	0.0350306
G12848	0.996243	0.62334	0.341254	0.643461	0.41281	0.488349	0.143691	0.145049	0.0630489
G12849	0.948642	0.476545	0.437079	0.246713	0.56352	0.424768	0.114731	0.161593	0.0441465
G1285	20.9503	8.68235	23.1869	58.176	54.2292	23.3864	7.38977	48.1403	20.8822
G12850	1.28592	0.682764	0.613216	0.58374	0.487651	0.866801	0.21888	0.247959	0.0490323
G12851	1.2628	0.927736	0.633775	0.776603	0.955723	0.727278	0.211918	0.0941459	0.0825851
G12852	1.46021	0.583124	0.421479	1.22987	1.23567	0.859854	0.747191	0.572505	0.671883
G12853	0.917093	0.391239	0.214294	0.424995	0.320696	0.71893	0.132431	0.0996524	0.0618659
G12854	0.0506464	0.0634114	0.0332445	0.277495	0	0.115543	0.108754	0.0513176	0
G12855	1.12595	0.507236	0.340517	0.0859656	0.0838967	0.60676	0.228322	0.324465	0
G1286	13.8754	5.30501	13.8002	35.2829	33.7878	10.9324	2.87517	24.0812	10.7844
G12861	0.765614	0.237996	0.554361	0.202926	0	0.0540206	0.0840901	0.0478837	0.078893
G12866	15.3849	10.705	5.60562	14.2824	11.4887	9.14938	3.1022	8.17067	16.2537
G12867	2.40133	1.10503	1.83535	5.6203	7.83116	2.56793	0.862836	3.31341	1.98867
G12868	3.65555	1.30723	2.69489	9.13586	10.4462	4.1248	1.29716	5.69907	3.62625
G1287	31.3753	14.4498	28.54	84.0693	74.71	30.2762	8.06383	57.9394	29.3537
G12871	4.41305	3.04071	1.78498	3.58453	2.70038	2.26154	0.663249	1.78271	4.71046
G12872	6.41884	4.0924	2.39319	6.50395	5.48687	4.00904	1.12223	3.52935	6.09041
G12873	5.0729	2.80484	2.47149	5.56975	4.04866	3.43719	0.886206	3.05598	5.12324
G12874	12.9828	7.33905	4.25237	10.0771	9.94399	5.85333	1.80787	5.44449	8.82674
G12876	8.98103	7.26871	4.17134	8.82661	10.4363	5.70867	2.51238	6.0872	11.7333
G12878	0.315801	0.0359076	0.184824	0.298143	0.0584846	0	0.0167505	0.0873565	0
G12879	0.303922	0.213597	0.391353	0.138016	0.0677368	0.195731	0.0444088	0.035294	0.227527
G1288	24.4943	10.1543	19.9816	62.8814	51.2797	16.3034	4.33699	33.9763	15.9684
G12880	1.01881	0	0.241173	0.574124	0.187746	0.107901	0	0.192307	0.425166
G12881	0.167017	0.120552	0.243756	0.0941068	0.185472	0	0	0.195225	0.106355
G12882	0.482105	0.0890796	0.179422	1.7837	1.20241	0.605908	0.154679	0.79978	0.278563
G12883	0.360374	0.112533	0.222651	1.29958	1.14198	0.788565	0.525236	1.12073	0.46819
G12886	0.0675604	0.110063	0.176478	0.356745	0.697213	0.384136	0.170858	0.408342	0.124738
G12887	0	0	0.0641218	0.419757	0.612316	0.332308	0.028278	0.224951	0.054668
G12888	0.157782	0.0599357	0.0616667	0.486905	0.797617	0.486601	0.114472	0.196657	0.173109
G12889	0.219637	0.0383384	0.19735	0.310252	0.789757	0.349463	0.0565115	0.18861	0.136876
G1289	37.4697	14.0717	27.5104	85.2753	79.7342	25.9177	6.03684	51.5185	27.8061
G12890	0	0.142794	0.194086	0.686411	1.42402	0.879989	0.0250843	0.273643	0.212576
G12891	0	0.152418	0.231827	0.527956	1.02897	0.414143	0.0676841	0.368412	0.150859
G12892	0.281659	0	0.0677714	0.322179	0.931793	0.952298	0.0690099	0.545997	0.118649
G12893	0.328186	0.114841	0.231731	0.479995	1.09742	0.899571	0.199806	0.51648	0.427488
G12895	0.0737243	0.0268087	0.302779	0.631568	1.31449	0.642136	0.121214	0.308298	0.193255
G12896	0.13651	0.104523	0.229872	0.298476	1.21782	0.572764	0.0701353	0.328228	0.390775
G12897	0.165762	0.0709739	0.251876	0.49068	1.24992	0.621159	0.0228057	0.31762	0.166023
G12899	0.202312	0.0769802	0.284629	0.69699	2.23	0.816004	0.125887	0.467158	0.334791
G129	12.8229	11.3946	15.4831	6.37756	15.5481	8.3382	9.72706	8.60394	7.95856
G1290	11.0571	5.18184	10.2487	29.6115	27.0616	11.8992	5.56116	24.0753	10.7845
G12900	0.0321596	0.0924407	0.0929345	0.109417	1.06619	0.104045	0.119392	0.15	0.184153
G12901	0.101834	0.0709436	0.159992	0.372795	1.29796	0.439753	0.0583078	0.405248	0.216499
G12902	0.100991	0.0352849	0.106909	0.457882	1.25068	0.579685	0.0350731	0.400788	0.279031
G12903	0	0	0.0842383	0.7127	1.24005	0.554917	0.202749	0.431996	0.290764
G12904	0.114399	0.161806	0.0705616	0.63037	1.42845	0.559509	0.123397	0.431911	0.265622
G12905	0.226294	0.12431	0.134677	0.84167	1.8765	0.876974	0.205041	0.52925	0.355072
G1291	15.4309	6.24026	10.4528	39.9488	32.314	13.1309	6.28027	28.1028	10.8096
G12913	2.11769	0.917884	1.92262	1.84811	2.78118	1.28238	0.799558	1.87646	0.998623
G12915	0.349451	0.160778	0.265363	0.417256	0.93949	0.133181	0.0651456	0.653578	0.295794
G12919	1.46943	0.735654	1.55728	0.91606	1.39867	0.830304	0.0886514	0.607478	0.567951
G12923	2.04337	0.901723	1.20683	0.957651	1.25581	0.494187	0.156336	0.85879	0.796921
G1293	15.3546	7.43237	11.2644	35.8717	41.1275	14.716	5.28557	30.4954	14.2676
G12932	0.208226	0.0475239	0.108774	0.190503	0.123029	0.11312	0.0450189	0.0806196	0.267633
G12934	0.683611	0.118809	0.382059	0.567029	0.485658	0.394216	0.122664	0.285926	0.424209
G12935	0.878757	0.170621	0.410906	0.635344	0.719056	0.504389	0.198907	0.414431	0.358271
G1294	10.5512	4.58927	8.14019	27.7254	29.9029	11.6789	4.27733	22.276	6.70376
G12941	0.961058	0.330899	0.894766	2.18306	2.06416	1.00638	0.712092	2.08418	0.843536
G12944	0.0704323	0.0711088	0.391834	0.594769	0.661247	0.416097	0.462415	0.269675	0.105968
G12945	0.427566	0.106754	1.30495	2.15336	1.59614	3.34377	2.10346	1.91134	0.627326
G12948	4.5669	3.09197	4.32701	8.65505	6.83898	4.14078	2.88023	5.94779	3.5719
G1295	22.6259	9.05967	16.515	56.1095	51.7201	19.1823	6.80632	39.8648	21.2035
G12959	0.348866	0.129788	0.659222	0.0385438	0.373815	0.392719	0.151103	0.275364	0.13294
G1296	21.8277	7.32914	13.1341	51.9977	48.9707	16.9413	6.50595	33.2934	17.9071
G12965	0.836943	0.401716	0.932897	0.987833	1.09493	0.51302	0.237158	0.678811	0.370069
G12969	1.08461	0.311855	0.774662	0.555745	0.632332	0.212579	0.105684	0.255714	0.295245
G1297	35.2388	12.5238	18.7058	87.5574	82.949	29.9771	11.14	56.0224	34.5597
G12970	0.155316	0.10419	0.299336	0.0644891	0.248144	0.0613487	0.0492365	0.144196	0.0814602
G12972	0.500272	0.215884	0.723491	0.468021	0.410699	0.166868	0.088956	0.28706	0.22982
G12974	0.561007	0.359358	0.621496	1.13299	0.900621	0.211392	0.126813	0.282219	0.215713
G1298	35.9397	9.33783	20.511	79.9075	79.3282	21.4705	11.1378	40.8957	20.1321
G12982	0.503482	0.64887	1.45242	2.86836	3.70289	0.99042	1.00573	2.71457	1.15557
G12985	0.421279	0.158646	0.438768	0.519414	0.293534	0.312958	0.0641259	0.321836	0.351699
G12987	0.974904	0.314281	1.2326	1.16782	1.04597	0.44632	0.370793	0.446694	0.436119
G1299	28.4321	12.6215	20.932	61.4718	74.5079	22.5207	10.6044	47.2243	18.9159
G12990	0.164378	0.1094	0.36257	0.277911	0.4726	0.124729	0.0480569	0.11141	0.085504
G12992	1.76099	0.170475	1.38882	1.56293	3.03712	0.743311	0.243222	0.9641	0.919022
G12993	0.896864	0.213264	0.991666	0.500216	0.803707	0.161978	0.0622282	0.446984	0.270032
G12994	0.770709	0.199844	1.1644	1.04675	1.83627	0.550987	0.0473299	0.162193	0.271422
G12997	3.00101	2.18977	2.80339	4.65425	4.27301	1.4118	0.409058	1.20204	1.18547
G12998	8.63632	2.7588	9.16245	6.89687	8.9756	2.78777	0.602391	5.96913	5.55026
G12999	8.75026	3.59564	5.99307	8.41068	8.41011	2.82988	0.66409	3.86654	3.11229
G130	8.12824	8.15842	8.84372	4.77702	11.9204	3.21201	7.92802	4.10826	4.25475
G1300	29.5169	13.2534	26.1835	68.7855	72.4734	28.0811	10.5251	60.4993	27.3681
G13000	7.98369	3.65465	5.47364	8.22479	7.74461	3.7208	1.39233	4.26983	4.28093
G13001	7.25365	3.49754	4.35384	7.9621	7.74043	2.31752	1.20952	4.28414	3.0581
G13002	10.4501	5.99432	6.3518	9.23714	10.6146	5.10802	1.44615	6.82487	5.54115
G1301	1.47059	0	7.35055	15.4279	0	0	0	7.9238	2.76963
G13015	22.08	8.83584	24.0283	21.5365	22.5075	18.2344	4.93869	17.2743	18.1951
G13018	0	0.0342987	0.0353777	0.16753	0.3297	0.092302	0	0	0
G1302	0.91111	0.603781	0.898919	4.10986	1.99907	0.842323	0.426469	4.67466	0.520694
G13029	0.173805	0.173915	0.180399	0.136669	0.0591649	0.0372027	0.0115781	0.0214074	0.0768797
G1303	0.930092	0.682658	0.95373	4.13469	2.25295	0.819406	0.425178	4.85949	0.633925
G13041	0.918368	0.286532	0.327575	0.816283	0.859702	0.256833	0.0347686	0.266094	0.262272
G13042	0.873719	0.264061	0.533319	1.08049	0.643751	0.384622	0.05283	0.432822	0.281402
G13043	0.191283	0.0790915	0.0482565	0.266262	0.385988	0.256807	0.0256659	0.315921	0
G13044	0.844499	0.253642	0.399172	1.25993	0.999036	0.402369	0.102565	0.238997	0.224213
G13045	1.30971	0.340657	0.485154	0.833996	0.755633	0.365817	0.0474242	0.300066	0.207887
G13046	6.9198	2.48862	4.44771	6.07781	8.8853	3.88393	0.719405	3.74625	3.37299
G13048	4.32803	1.1266	2.05746	3.53195	4.77939	1.99622	0.267574	1.77338	1.70537
G13049	4.86391	1.13484	4.18578	2.55606	6.64356	2.24147	0.13702	2.53565	1.75043
G13050	9.89648	1.78159	4.64894	6.2921	7.21246	3.81717	0.676352	3.24115	2.10584
G13051	2.40246	0.658547	1.27503	1.1222	1.90132	0.734111	0.0867728	0.647512	0.602024
G13052	2.84187	0.800008	1.5869	2.18256	3.85215	1.39433	0.304739	0.76457	1.07358
G13053	2.50302	0.831141	2.18708	1.80209	3.2201	1.29933	0.173971	1.40831	0.581113
G13054	6.02848	2.61043	4.6836	4.26854	7.15201	3.45884	0.542816	3.12213	2.13725
G13055	2.40298	1.27148	2.76373	1.90531	3.18687	1.20661	0.436748	1.69291	1.03761
G13056	3.46806	1.35184	2.2084	2.91055	3.81783	1.41268	0.305873	1.47403	1.50729
G13057	6.01217	2.4294	3.08942	6.07154	3.98546	1.69683	1.41977	1.72612	1.64278
G13058	4.59269	0.894339	1.45929	2.47192	5.46617	2.00717	0.391558	1.57311	0.682415
G13059	5.64382	1.66332	2.87759	3.86179	6.04256	2.46565	0.526559	2.57848	1.56019
G13060	1.89456	0.568224	0.686266	1.24122	1.4811	0.90747	0.169628	0.510838	0.354188
G13061	3.17772	0.752082	1.64443	2.34746	2.81791	1.1647	0.189986	1.20834	0.955544
G13062	3.76547	1.05342	2.08482	3.25887	3.88397	1.61522	0.204513	1.53453	1.04897
G13063	4.76766	1.12552	2.71609	3.98163	4.26536	1.75387	0.232299	1.88795	1.34386
G13064	2.86871	0.473396	1.78686	2.32658	3.91056	1.00976	0.185696	1.13708	0.933913
G13065	3.78406	0.800567	4.35599	3.53972	5.33696	2.36647	0.397057	1.3323	0.977197
G13066	3.72998	0.984961	1.98779	2.54174	3.93559	1.27974	0.28049	1.36406	1.48282
G13067	4.62027	1.40386	2.5951	3.54666	4.80853	1.71208	0.269052	1.83981	1.39786
G13068	3.72089	1.16444	2.45626	2.63279	3.75351	1.85063	0.446943	2.05073	1.88316
G13069	2.03553	0.352419	1.19711	0.994918	2.5607	1.02593	0.137617	0.888504	0.529881
G13070	3.79173	1.68325	2.35663	1.87036	1.45328	2.43505	0.368172	1.35663	1.25827
G13071	3.03117	0.82118	1.81914	2.30361	2.75696	0.549337	0.167611	1.11814	0.986927
G13072	2.15006	0.643468	1.44255	1.72603	3.35825	0.872996	0.128424	0.943503	0.664531
G13073	3.75219	1.60123	2.24288	3.87037	4.70007	2.44469	0.371284	1.96863	1.53926
G13075	4.14805	1.63299	2.36696	2.707	2.14917	1.23165	0.334492	0.948225	1.50392
G13076	3.92299	1.16919	2.11047	1.96377	1.88568	1.07681	0.429791	1.25255	1.86879
G13077	5.39299	2.33649	3.10841	2.94209	3.02898	1.24861	0.44493	1.41903	2.1249
G1308	3.29539	1.34255	3.05184	1.62842	6.07964	1.13778	0.619451	1.72114	2.70029
G13082	2.51733	1.24531	1.407	1.67267	1.62137	0.95388	0.310743	1.00813	1.53537
G13083	0.873345	0.512294	1.10155	0.580348	0.797922	0.634917	0.153302	0.569989	0.620569
G13087	0.394552	0.191188	0.91832	0.569869	1.24932	0.344025	0.0591679	0.352914	0.0764597
G13089	1.04822	0.279824	1.62197	1.83802	2.76919	1.40463	0.194328	1.15657	0.862662
G13091	3.88261	0.9498	2.58839	3.40372	4.75976	0.964542	0.481266	2.48115	1.48841
G13092	1.44328	0.473501	1.28989	1.56902	2.7582	0.98911	0.169393	1.46569	0.670205
G13093	1.94587	0.27663	1.22835	2.88956	2.06057	0.604881	0.0568418	0.764066	0.43689
G13094	0.391368	0.426741	0.987141	1.1497	1.24065	0.452975	0.214825	0.88407	0.444915
G13095	1.51869	0.57045	1.71773	1.81989	2.17144	0.99063	0.420425	2.02848	0.627367
G13096	2.06253	0.533709	1.14269	1.79894	2.78995	0.935898	0.319969	1.5418	1.15875
G13097	1.75553	0.326409	1.38811	2.39017	2.00767	0.471466	0.170323	1.24885	0.459455
G13099	4.36377	0.963807	4.08901	4.69485	4.52389	1.57877	0.252713	3.72036	2.37256
G131	1.18445	1.09086	1.53447	1.13817	1.78719	0.739822	0.482442	0.700721	0.676923
G13100	2.22055	0.38661	1.64815	3.64267	2.6167	1.29412	0.297269	1.7596	0.835934
G13101	1.87728	0.611098	1.82883	3.02345	2.80465	0.987262	0.302361	1.5712	0.930933
G13102	1.81656	1.06833	1.83245	1.94436	2.64147	0.617671	0.3487	1.37485	1.06307
G13103	1.87959	0.698409	2.24835	1.82962	3.37835	1.08701	0.239196	1.42153	0.331147
G13105	0.728537	0.217024	1.08671	1.15482	1.57029	0.346953	0.110565	0.598631	0.2665
G13106	1.15322	0.23679	1.07022	1.24935	1.37835	0.486585	0.117771	0.929836	0.466819
G13107	0.494085	0.218782	0.726592	0.947591	1.26382	0.449858	0.0407476	0.580656	0.386402
G13109	8.37499	14.5003	12.0271	15.22	20.0558	9.13288	10.8433	7.68248	6.8516
G13111	0.131082	0.0418775	0.283288	0.073356	0.248871	0.0375926	0.0283481	0.016766	0.0184661
G13124	6.67138	4.6334	7.11237	8.14281	9.406	4.10706	4.5765	8.67058	2.94156
G13126	1.35945	0.314317	0.974952	0.83579	0.746689	0.169356	0.0623646	0.236278	0.351132
G13129	0.0708198	0.0715088	0.122019	0.119372	0.153103	0.10858	0.0481581	0.173274	0.0848031
G13130	0.316507	0.13623	0	0.152742	0.297446	0.0498114	0.0354481	0.177329	0.169959
G13132	0.315959	0.163968	0.352297	0.184576	0.586224	0.229381	0.0330449	0.314058	0.17389
G13135	1.75901	0.544643	1.24988	2.7749	1.7308	0.931672	0.290559	1.38586	1.49567
G13136	1.28339	0.405256	0.936508	1.94372	1.21064	0.589873	0.161577	0.646561	0.661239
G13137	2.11528	0.587456	0.95472	2.43347	1.65454	0.871957	0.242819	1.05398	0.975926
G13138	1.16017	0.404653	0.629337	1.43454	0.262344	0.294608	0.202584	0.59484	0.70088
G13139	0.9454	0.306097	0.919724	1.27122	0.954933	0.387452	0.0801897	0.574179	0.613755
G1314	4.52669	1.18246	0.764671	1.7443	1.40369	0.402142	0.370321	0.480371	1.18368
G13140	0.956863	0.129709	0.434413	0.855296	0.568969	0.359857	0.144964	0.451613	0.456365
G13141	0.479295	0.131198	0.497692	0.752242	0.468976	0.396171	0	0.288979	0.317888
G13145	1.22817	0.642866	0.723491	0.164593	0.200925	0.0551749	0.0195996	0.0269108	0.0611736
G13152	7.28522	2.73395	3.4806	1.91573	2.41129	2.01114	0.444108	1.47354	1.6188
G13153	5.2201	0.671076	0.667931	1.00703	0.647495	0.833004	0.702868	0.725322	1.39886
G13156	4.59801	2.14613	2.41095	3.28755	4.95608	1.14381	0.443578	2.27148	2.20057
G13157	2.80451	2.82723	1.63892	2.52959	3.09684	1.72743	0.296505	2.06767	2.13281
G13159	1.48857	1.23224	0.69367	1.70389	1.66884	1.16414	0.584143	2.13999	0.615743
G13163	2.80312	1.81976	1.77699	5.23614	3.53703	1.30021	1.31805	2.87102	1.9744
G13164	83.2323	105.97	29.3821	59.3925	40.3745	33.5461	97.5072	31.2062	31.2795
G13168	1.15685	0.790163	0.520117	1.00667	1.05925	0.492967	0.130726	0.675833	0.199595
G13169	8.46643	5.22222	3.33732	10.4104	9.81534	2.86599	1.24332	4.40917	3.30923
G13177	2.26341	1.27319	4.72242	0.60832	3.50557	0.679845	0.332786	1.20794	2.06597
G13178	2.58388	1.47959	1.36617	2.33282	0.905676	0.439221	0.310069	0.891414	1.14788
G13180	5.58008	3.12606	1.63094	7.52081	3.0751	1.12527	0.821914	1.62998	1.887
G13181	16.9166	7.1534	2.8135	12.9875	5.4162	3.21944	3.84529	3.07029	3.42909
G13184	0.0743558	0.287005	1.30605	0.0852544	0.786358	0.49721	0.15012	1.06354	0.995196
G13186	14.7856	7.38036	8.69356	18.2935	10.7112	6.45432	4.38136	5.16041	4.97278
G13189	1.99553	1.53224	0.927575	2.16149	1.43755	0.530298	0.740024	0.838561	0.694408
G13192	4.24704	1.50964	2.26544	2.8814	2.76078	1.30423	0.658622	1.8471	1.74825
G13193	8.81008	10.3009	9.76159	9.71298	5.40613	3.27935	0.902964	4.22021	7.79525
G132	0.927033	1.56533	1.37673	0.647739	0.958888	0.534646	0.535225	0.594153	1.21934
G1320	0.810468	0.185331	0.190327	1.00454	1.1145	0.407983	0.0376103	0.4987	0.612575
G13202	0.819473	0.683292	0.105722	0.74977	0.56701	0.186548	0.0161831	0.660344	0.210253
G13204	4.54894	2.76517	1.8965	1.05672	0.342036	1.74277	0.308672	0.776551	1.887
G1321	0.894049	0.149883	0.351961	0.862279	0.690354	0.633387	0.178411	0.658023	0.978307
G13211	0.333941	0.0650959	0.20345	0.258842	0.103932	0.0589759	0.00862995	0.0631397	0.0308652
G13212	0.313454	0.19013	0.666111	0.379606	0.378358	0.158584	0.0110137	0.09078	0.123405
G13213	0	0	5.29635	0	0	1.66903	0	2.10763	0
G13214	0.344736	0.0360146	0.176214	0.0612302	0.11854	0.130973	0.0288106	0.0352164	0.0554887
G13217	0.0489932	0.0678136	0.105012	0.111499	0	0	0.0327473	0	0
G13220	1.57863	0.074097	0.0762722	0.119052	0.115383	0.480896	0	0	0
G13224	1.4969	0.208527	1.55513	2.23674	0.52489	0.125769	0.0715595	0.396031	1.23372
G13225	0.462473	0.50248	0.248075	0	0.113125	0.69762	0.0728692	0.433797	0
G1323	2.57771	1.02646	3.27927	1.17656	1.29627	0.33621	0.1862	1.07445	0.164526
G13232	4.79643	1.41982	1.40353	5.34156	2.6052	1.12269	0.392036	1.27925	1.05449
G13234	5.52609	2.42939	1.85644	6.76536	3.42548	1.75517	0.802259	1.94917	1.43328
G13236	7.11152	4.44433	2.57597	7.84151	4.80875	2.49026	2.51987	2.85724	3.17654
G13237	1.54378	0.979654	0.587802	1.64199	1.45719	0.323116	0.353492	0.627199	0.435264
G1324	0.921751	0.279878	0.301589	0.33125	0.31044	0.182251	0.0708172	0.200286	0.180184
G13240	0.132504	0.0569539	0.048773	0.0937197	0.0476725	0.0368215	0.0089513	0.0387176	0.0221635
G13241	0.307851	0.132763	0.303116	0.150432	0.157969	0.0667838	0.0412287	0.0553039	0.684353
G13242	0.131592	0.0460392	0.051235	0.148905	0.0846958	0.0671441	0	0	0.040684
G13248	0.13327	0	0	0.0724313	0	0.0419793	0.044313	0	0.122702
G13249	0	0.104963	0	0	0	0	0	0	0
G1325	0.707298	0.195336	0.220686	0	0.150632	0.152727	0.0247637	0.434979	0.236841
G13250	9.53527	7.30037	4.67926	3.14863	2.98577	2.11631	0.735144	1.75012	4.09343
G13251	0.246474	0.16952	0.173293	0.0836039	0.0271363	0.0152177	0.00816253	0	0.0600474
G13255	4.55962	1.1468	2.00944	1.48993	1.76878	0.735498	0.133084	0.981609	1.31309
G13258	11.4305	5.33831	5.99504	10.0262	14.6169	8.6436	3.83682	7.1257	7.79888
G13259	15.0268	4.26592	10.5076	15.3745	9.10916	7.22233	5.149	9.26108	10.4704
G1326	0.647409	0.0229474	0.261014	0.61128	0.037123	0.20563	0	0.0928788	0.102409
G13260	0.783969	1.04686	1.88675	1.0863	1.22599	0.538955	0.881999	0.866598	0.420378
G13261	2.34411	0.644455	1.01099	0.806456	0.947973	0.303873	0.0952369	0.610533	0.598083
G13262	2.36485	0.171214	1.18616	0.404614	0.264775	0.469105	0	0.968277	0.150993
G13263	1.48374	0.962987	0.79023	0.304736	0.448125	0	0.0495988	0.239087	0.605325
G13264	5.40676	4.14611	3.8968	1.25514	1.13083	3.86949	1.4551	0.591604	2.32583
G13265	1.70212	0.663938	0.644405	0.673657	0.565809	0.101486	0.0257321	0.230629	0.354459
G13266	8.69829	2.37383	4.81435	1.51442	1.94091	0	0.178414	0.832587	0.923004
G13268	1.54393	0.778277	0.915221	1.30998	3.14389	1.96701	0.362933	3.2724	1.40031
G13269	0.160696	0.0225719	0.251043	0.164038	0.713882	0.626057	0.0496203	0.720979	0.288634
G1327	0.712866	0.26337	0.380275	0.330209	0.234601	0.135287	0	0.21278	0.116486
G13270	9.07541	7.49378	8.23846	7.09803	8.91552	1.86837	0.874463	3.10309	4.07578
G13271	8.95505	4.44792	5.45664	16.9893	17.5787	7.70243	2.35612	10.0852	6.91077
G13272	8.38086	3.49279	4.50026	14.281	15.2121	5.34408	1.71415	8.08061	5.09083
G13273	20.6989	7.86213	15.758	39.0789	43.1864	14.3517	10.0159	17.3973	10.3636
G13274	6.7521	2.79174	3.27937	12.4992	10.6012	4.77482	1.31584	6.76153	4.20128
G13275	4.66881	2.26831	2.81061	7.78735	8.95448	3.1955	0.545688	5.57816	2.60405
G13277	0.922655	0.336806	0.490259	1.119	0.802905	0.437641	0.0821571	0.882134	0.461313
G13278	1.35716	0.916388	1.42993	1.98717	1.38504	0.939814	0.397239	1.90688	0.965233
G1328	0.708004	0.10657	0.418507	0.178717	0.477874	0.21787	0	0.194225	0.166331
G13280	13.6429	8.23556	10.4281	18.3594	18.6613	6.98981	1.25194	11.6199	15.7502
G13281	0.900473	0.41079	1.15004	1.88485	3.31342	1.17224	0.363986	1.03829	0.566777
G13283	20.4332	19.2625	12.2581	29.233	30.8626	12.7802	11.7963	16.5687	14.3194
G13284	0.856052	0.905655	1.19285	1.29386	2.07995	0.34778	0.44112	0.560909	0.47853
G13285	1.25605	0.475722	0.827699	0.556391	1.124	0.525423	0.0185716	1.09822	0.621388
G13286	0.429331	0.0933753	0.339663	0.638029	0.236032	0.207925	0.0626913	0.334863	0.203434
G13289	3.45641	1.88748	1.37206	2.9049	2.50073	0.873646	0.389519	1.18463	1.15399
G1329	0.490668	0.367203	0.266532	0.359257	0.293483	0.121397	0.0562397	0.171506	0.0995799
G13290	5.44517	1.52862	1.39781	2.73457	1.6673	0.753252	0.165385	0.907346	0.751709
G13291	2.83561	2.00384	2.61852	1.94893	1.24049	0.849425	0.452694	1.52448	1.50638
G13292	3.92193	2.94874	1.55473	2.41653	2.94036	0.905052	0.514435	1.21299	1.24515
G13294	3.08653	1.61774	1.80887	2.80746	3.66716	1.66283	0.402063	2.1927	2.0801
G13298	0.157573	0.0897571	0.204758	0.0708878	0.172853	0.0196605	0.0105609	0.0354702	0.0389895
G13299	4.15051	2.28837	4.55978	3.08953	4.30214	2.34737	1.07917	2.59919	2.86451
G1330	1.14901	0.437324	0.531611	0.441697	0.73665	0.29904	0.0251498	0.140508	0.106439
G13300	19.6947	4.98883	10.1955	6.77566	9.49195	6.43635	2.40583	6.1451	6.46279
G13301	4.62681	2.86453	3.93971	3.17081	4.20655	1.64281	0.84843	1.5756	1.85208
G13302	2.49203	1.38161	1.7487	3.49562	3.02141	1.1632	0.527202	2.86761	0.995684
G13303	11.5331	3.51598	2.37489	9.39909	8.11789	2.6079	1.05225	3.48603	3.64629
G13304	9.39132	6.76766	18.4639	11.1468	39.3511	13.2346	5.18764	18.8266	12.2802
G13305	9.49324	4.79648	5.65573	6.67002	6.65631	3.73619	1.03604	5.25693	4.52339
G13306	11.595	7.8891	8.21191	7.5704	6.47516	6.90867	1.47928	5.28894	8.12127
G13307	6.08211	3.71555	4.63413	3.92295	4.8809	4.30733	1.04615	4.60297	4.45416
G13308	4.62595	1.96714	1.50785	2.23982	2.53359	1.85228	0.416104	1.50313	1.63592
G13309	4.29148	2.31425	2.89851	4.52394	3.30516	1.6739	0.308991	2.05647	1.61776
G1331	0.53833	0.176637	0.156165	0.214504	0.0350384	0.119413	0.0329447	0.0720117	0.0786461
G13316	0.324429	0.0395573	0.159638	0.246133	0.241435	0.143211	0.142698	0.129634	0.0701907
G13317	0.14464	0.0386632	0.0778617	0.0205637	0.0806319	0.0463556	0.00663258	0.0521504	0.0226914
G13318	0.186042	0	0	0	0	0	0	0.116018	0
G1332	0.978751	0.621918	0.325353	0.543578	0.326825	0.226502	0.0551624	0.211052	0.190464
G13322	2.60157	1.27316	1.01981	3.17756	2.73437	0.840255	0.484243	0.930855	1.93908
G13323	1.88145	0.95464	0.896257	2.57168	2.37052	1.08147	0.229583	0.990882	0.92447
G13324	1.58978	1.24898	0.808932	2.64742	1.46867	0.882697	0.268132	1.5768	0.846874
G13331	1.67679	0.58657	1.21807	0	1.04343	0	0	0.359448	0.133855
G13332	1.97553	0.379143	0.385079	0.179208	0.0875508	0.247039	0	0.132885	0.193826
G13333	1.48439	0.369373	0.443084	0.0981236	0	0.0958457	0.022548	0.128109	0
G13337	0.984149	0.376524	0.646237	0.0665557	0.130291	0	0.0205513	0.0350421	1.03168
G13339	2.20625	19.1261	1.29131	1.64521	0.322729	0.197371	0.487279	0.38572	4.58379
G13340	3.72242	1.52921	1.91206	2.27548	2.42501	1.17332	0.40359	1.30558	1.32622
G13342	23.8731	5.4271	10.6826	7.57563	7.59743	2.91206	0.524954	1.77868	3.77182
G13343	33.3356	13.5242	12.4595	9.67329	12.9503	5.58008	2.51478	6.66867	8.12127
G13344	0.20749	0.404862	0.197777	0.0467081	0.183277	0.0730505	0.268257	0	0.0237002
G13349	3.71973	1.24487	2.51323	3.06933	3.33636	1.3987	0.861917	1.5766	1.56737
G13350	1.86512	0.418228	1.42609	0.9232	0.933414	0.384981	0.135527	0.218773	0.480657
G13353	3.77972	1.1833	2.44682	2.63804	1.82816	0.703256	0.224685	0.959255	1.2114
G13354	3.30707	1.479	3.04804	2.56041	1.43488	0.91654	0.485168	1.10469	2.0107
G13355	180.408	316.716	239.678	196.701	215.544	290.192	385.798	218.939	197.144
G13356	0.215863	0.317375	0.397651	0.122742	0.718661	0.722267	0.20906	0.129731	0.424336
G13357	2.24333	1.54122	2.96008	1.4929	2.28426	0.801955	0.415718	1.03291	1.07678
G1336	0	0	0.120506	0.160561	0.19698	0.454894	0	0.391135	0.242869
G13360	4.9974	3.80334	4.04319	2.02337	3.99986	2.20632	1.08646	1.9335	1.6611
G13361	6.1677	6.65515	8.66306	7.69371	5.81309	2.83993	1.74986	2.73092	4.71836
G13362	6.95164	2.14558	2.98534	1.30379	1.48987	1.32133	0.348654	1.48021	1.48391
G13363	4.80182	1.87036	2.35239	1.21533	1.04496	1.29512	0.153154	0.899229	1.4783
G13364	3.08562	0.809824	1.92623	1.69817	2.09156	0.586469	0.236548	0.610983	0.569764
G13365	3.6004	0.756589	1.32385	0.961535	1.24842	0.702624	0.230227	0.60726	0.291479
G13366	5.96584	1.38368	3.94594	3.50652	4.43833	1.87581	0.564464	1.65035	1.66623
G13367	1.3106	0.237172	0.960876	0.587389	1.61957	0.516714	0.204823	0.711627	0.667338
G13368	4.68682	2.04831	4.4257	1.24933	1.21138	0.939502	0.517304	1.40612	1.31008
G13369	9.47759	2.73798	6.75081	5.01488	4.45342	2.80491	0.875498	3.73741	3.27676
G13371	3.82974	0.923324	2.89063	2.15671	3.001	1.40619	0.634923	1.52363	0.884974
G13372	0.19395	0	0.0356365	0	0	0	0	0	0
G13374	2.43934	0.456638	2.86861	1.48018	1.95007	0.457673	0.373966	0.577061	0.770622
G13376	2.46068	2.12584	1.6326	2.39029	2.49075	1.77776	1.09756	1.63737	1.27008
G13377	8.32899	5.245	4.42502	6.13296	5.2215	3.77411	2.64593	5.13762	4.49925
G13379	0.394381	0.0545081	1.21447	0.351667	0.690235	0.297237	0.057378	0.132866	0
G13380	1.97246	0.357934	1.3278	1.09766	0.868532	0.240702	0.115433	0.293339	0.284862
G13381	0.844156	0.718044	0.729412	1.04089	0.81709	0.69593	0.3363	0.571211	0.69039
G13387	0.20644	0.14589	0.185943	0.0585051	0.270818	0.203242	0.0480043	0.187998	0.1179
G13389	0.0392979	0.0551813	0.0140345	0.0222589	0.0868517	0.173111	0	0.0895475	0.0122457
G1339	3.90801	6.0249	3.62833	5.3245	6.44939	7.18895	2.49086	6.00574	6.77472
G13392	0.200168	0.258713	0.323174	0.409316	0.263378	0.350209	0.0515935	0.505071	0.11104
G13393	0.0832615	0.0288509	0.293428	0.0941476	0.137919	0.233511	0.0550163	0.116013	0.100547
G13394	0.0282626	0.0586041	0.129049	0.0319997	0.0313003	0.140468	0.00479005	0.0870099	0.0429704
G13395	0.0651248	0.0223189	0.0917495	0	0.108268	0.0200936	0.0209878	0.0361646	0.0592154
G13396	0	0	0.0951813	0.0748082	0.0736335	0.0847828	0	0.114194	0
G13397	0.602868	0.441957	0.0675731	0.227041	0.549612	0	0	0.201983	0
G13398	0.0868547	0.157317	0.0321586	0	0.144041	0.057429	0	0.103508	0.0281587
G1340	2.59305	1.89576	1.7108	6.0149	6.67648	3.31433	0.49525	2.91202	3.50114
G13400	16.8781	14.5922	13.4249	30.9579	28.8408	11.7661	9.45529	16.071	13.7489
G13401	6.3848	1.74561	3.27286	6.58748	10.4378	4.01351	3.7437	4.368	0.619908
G13402	4.32072	3.47417	6.05159	8.34914	11.4953	5.20194	3.13889	3.18417	3.91078
G13404	12.7982	6.67126	10.9563	15.0829	10.9924	5.91838	2.98511	7.99327	7.67176
G13405	5.30712	1.24556	2.63994	4.45044	6.43255	2.60271	0.960149	2.88674	2.4492
G13406	3.5374	1.21052	2.0298	4.07426	3.79548	1.54333	0.601254	1.94541	1.61369
G13408	1.29225	0.993301	2.02703	1.6304	3.42195	0.453601	0.504067	0.899998	0.473556
G1341	1.80739	1.53275	1.32318	6.46612	4.74716	2.65016	0.352289	2.61156	3.03594
G13412	14.2197	9.94336	33.8939	18.8666	49.3422	12.0275	10.265	8.67842	27.5338
G13413	4.74447	2.29954	1.45193	2.13846	3.2453	1.81052	1.99739	1.46311	2.98563
G13418	1.24486	0.8408	1.11016	1.81259	1.51443	1.16803	1.08787	1.57444	0.920142
G13419	1.08907	0.660249	0.816407	1.78583	1.47604	0.768823	0.307998	1.01595	0.945266
G1342	1.31836	0.967382	0.97791	3.35191	2.61928	2.06848	0.215982	1.92138	1.99982
G13420	4.62648	1.50466	3.28019	4.39105	4.19647	1.42325	0.409343	2.10084	1.82734
G13424	1.67446	0.466323	1.45122	1.39413	1.02167	0.444224	0.118883	0.74098	0.513729
G13425	0.511123	0.3713	0.892679	0.1847	0.779439	0.125505	0.0311817	0.521085	0.27643
G13426	0.077035	1.03219	0.0577026	1.40065	0.516605	0.993778	1.66762	1.16105	0.611368
G13427	3.28198	1.10009	3.534	2.44025	2.35307	2.13749	0.461459	1.37471	1.51858
G13428	2.59453	0.922602	1.34418	1.48095	0.878725	0.542468	0.165334	1.31325	0.975483
G1343	1.04822	0.912073	0.645932	3.26985	2.57368	2.09395	0.160056	1.45172	2.1878
G13431	5.38313	4.18336	3.27498	8.48277	10.5623	7.20156	6.25159	7.66547	4.281
G13432	3.98888	3.20326	4.04593	6.69649	10.1133	4.09171	2.69442	6.88509	2.86184
G13433	2.83813	2.48466	1.90163	6.38858	9.69565	4.40886	1.49114	5.92246	2.92008
G13434	0.181078	0.093417	0.106978	0.364282	4.32285	0.573759	0.99201	1.5103	1.2088
G13435	1.48662	0.826243	0.468862	1.53392	1.14253	0.972729	0.451702	1.06231	1.57064
G13436	2.63375	1.13803	1.61918	0.942057	1.68518	0.734725	0.183698	1.64204	0.978148
G13440	22.0632	49.61	36.2071	33.9782	59.317	56.9698	18.799	12.6439	10.4498
G13443	1.52951	0.573854	2.02702	1.23069	1.90523	0.706075	0.453294	0.725333	1.74589
G13444	0	0.130696	0	0.101176	0	0.0581536	0	0.104353	0
G13448	3.01096	2.20213	1.93481	5.90193	6.4218	2.08032	0.714158	2.51725	1.84705
G1345	2.43717	1.854	1.21282	7.91892	4.0639	1.45791	0.536654	2.05769	1.80291
G13450	1.42986	0.892604	0.491702	1.01758	0.993828	0.300235	0.143067	0.4224	0.692562
G13451	0.687679	0.235468	0.388725	0.947803	1.64747	0.413711	0.1181	0.740238	0.483108
G13455	1.58238	1.444	2.709	3.04141	2.18573	1.75336	0.743582	3.52011	1.56444
G13459	0	0.133668	0	0.117199	0	0	0	0	0
G1346	0.63987	0.756517	0.693218	2.19503	1.64574	0.898885	0.102118	1.20232	1.4227
G13460	1.37841	0.615232	0.448734	1.59637	1.19612	0.847918	1.13918	1.90935	0.828576
G13461	0.175724	0	0.0297991	0.099301	0.0967029	0	0	0	0.0513589
G13462	0.21654	0.430104	0.451142	0.480599	0.935605	0.566558	0.214426	0.117816	1.43135
G13463	0.709887	0.503883	0.376824	0.677197	1.03573	0.12445	0.0400119	0.271616	0.275711
G13464	1.81895	0.726044	0.939189	0.386916	1.46956	0.0948791	0.138189	0.605864	0.469602
G13466	0.100996	0.130599	0.432932	0.228297	0.439752	0.187023	0	0.38392	0.480002
G13469	0.244983	0.0284062	0.233665	0.370671	0.272241	0.130017	0.0143706	0.117396	0.128326
G13474	0.639791	0.0752634	0.0894521	0.347786	0.125195	0.0900621	0.15497	0.0159774	0.0856928
G13476	0.401312	0	0.224603	0.125952	0.576026	0.137621	0.0809924	0.366483	0.0675447
G13478	2.85581	1.68229	1.39086	2.58534	4.65587	1.29955	0.378387	2.2441	1.47734
G1348	0.90912	0.766724	0.64544	2.06607	2.06116	0.998483	0.0896624	0.917258	1.24322
G13480	1.88985	0.814465	1.41555	1.83956	1.85104	0.741223	0.701311	1.17525	0.813614
G13487	1.8113	0.390785	0.776872	2.25253	2.06036	0.432618	0.482374	0.709435	0.851668
G13488	2.09711	0.499971	1.55082	2.92868	0.996356	0.483999	0.0914572	1.09745	1.23904
G13489	1.5404	0.24483	1.13343	0.77786	1.50473	0.687449	0	0.805543	0.332016
G1349	1.56358	1.2522	0.721635	4.58736	3.36573	2.62466	0.224591	1.93515	3.14387
G13495	4.54626	2.48883	4.89757	5.64584	5.51368	3.46333	2.84741	3.95266	2.36285
G13496	3.45926	2.51102	2.9879	3.12852	5.48335	3.66418	1.10244	3.72171	1.48843
G13497	4.49779	2.14264	3.74322	6.08958	7.41036	3.76697	1.1709	5.20175	2.71168
G13498	0.237133	0.537214	0.667391	0.663883	0.407846	0.243488	0.158377	0.106117	0.316529
G13499	0.261544	0.187976	0.47881	0.286828	0.481069	0.14593	0.103874	0.151094	0.284424
G135	2.27407	0.750556	0.831672	2.09629	1.26659	0.802045	0.0942134	0.927592	0.834907
G1350	1.7507	1.65516	1.16073	5.84264	4.31702	3.21789	0.327385	2.60452	3.77906
G13500	56.5046	60.0911	110.22	10.1171	6.28955	8.79234	5.56146	3.56338	15.2082
G13501	1.00847	0.70829	1.06622	0.284263	0.369855	0.258528	0.0290049	0.107981	0.0672095
G13503	0.232555	0.338701	0.454547	0.0938148	0.150243	0.0781608	0.0121277	0.139549	0.0297561
G13505	1.94233	1.69577	3.44815	4.71162	7.20321	0.618681	0.594727	1.93613	0.432306
G13508	0.228141	0.11217	0.172622	0.166139	0.108559	0.0303617	0.0217083	0.0546725	0.0516036
G1351	4.01634	3.73654	3.07656	12.0853	11.0063	3.359	1.39119	5.02922	4.70975
G13510	0.75609	0.187658	0.676083	0.479153	0.409514	0.240266	0.054664	0.331736	0.392227
G13511	0.215954	0.452718	0.788322	0.247261	0.604199	0.142413	0	0.191311	0.208206
G13512	0.817303	0.142765	0.704828	0.833396	0.376648	0.368845	0.0811663	0.369118	0.384151
G13520	6.62845	3.30513	4.58482	9.60903	10.841	4.56724	1.26447	7.86135	5.57246
G13521	4.26397	2.53805	3.37945	6.19284	10.6409	2.70544	1.1473	5.56387	2.688
G13523	3.28309	2.04859	2.50328	5.77785	4.70836	2.13149	0.600639	2.91543	1.8207
G13524	2.50419	1.2415	1.36986	2.78681	3.18068	1.15846	0.396752	1.62157	1.39648
G13525	2.32632	0.923746	1.70699	3.11702	3.1707	1.26093	0.313659	1.42656	1.36726
G13544	1.81334	2.05316	2.1625	2.22368	4.217	2.4067	0.727845	2.1067	2.67117
G13545	1.56433	0.736105	2.08763	1.08263	0.680682	0.985607	0.311963	0.987982	0.685566
G13551	12.8615	7.03246	10.4885	17.4918	17.6793	7.09352	3.7769	11.4887	6.69648
G13555	2.07225	1.24967	2.22127	1.66529	1.10061	1.32506	0.381229	0.888167	1.39679
G13564	10.2465	5.54091	4.76021	6.24139	4.51073	2.55212	1.60539	3.45565	4.52498
G13565	5.41704	2.45793	3.27337	2.87162	2.24261	2.2992	0.413184	1.14989	2.48428
G13566	0	0	0	0.458998	0.221277	0	0.0746165	0.236299	0.266335
G13571	0.538122	0.344345	0.755101	0.284099	0.512112	0.133723	0.0595564	0.297192	0.12988
G13572	2.66898	3.71635	5.33293	5.90001	4.28762	1.83809	1.95225	3.00779	3.31335
G13573	1.55378	0.588438	0.838936	1.13204	1.18421	0.434532	0.148485	0.605338	0.566721
G13576	0.677604	0.362398	0.531772	1.12322	1.78622	0.45419	0.168579	0.67676	0.815809
G13582	0.79546	0.217832	1.18664	1.16526	1.1095	0.638703	0.386119	0.495635	0.135964
G13585	8.42793	4.20012	5.76343	7.99713	10.6448	10.2797	6.76564	4.72997	11.1192
G13588	1.93103	0.251916	1.64039	0.929977	1.80027	0.920746	0.527165	0.564644	0.420561
G1359	0.40301	0.417063	0.461925	0	0.811011	0.174038	0.209503	0.3441	0.183421
G13594	2.88873	1.07411	3.12713	3.221	3.74652	1.83064	0.724179	1.13027	1.61002
G136	1.43525	0.830861	0.769886	0.969547	0.691434	0.45864	0.205436	0.642413	0.576345
G1361	1.17411	0.836987	1.54874	1.21268	2.96815	0.270426	0.19474	0.653523	0.300531
G13628	1.0595	0.397841	1.37586	1.09394	2.0901	0.554223	0.177915	0.766242	0.402618
G13631	0.201446	0.582591	0.939181	0.532178	0.368959	0.179564	0.232157	0.547826	0.172729
G13633	3.76615	6.74059	5.53618	7.0914	5.60647	4.42242	4.97242	3.46915	5.94922
G13639	2.55087	1.49995	2.46904	1.07838	1.41617	1.23599	0.293184	1.74086	0.642626
G13640	3.01779	2.12484	2.86752	2.32574	4.4918	3.56712	0.202157	2.02958	2.57911
G13643	0.446152	0.784199	1.34125	1.39744	1.14839	1.27028	1.81751	1.98496	1.72888
G13649	7.15961	5.89272	6.61743	4.89295	6.09188	3.97122	2.70615	3.70266	5.68392
G13653	3.19246	3.02131	2.20644	4.96329	5.73069	2.92685	1.54616	3.60626	3.06429
G13654	0.0630292	0.0854355	0.101598	0.0236235	0	0	0	0.0575236	0.0629381
G13655	0.540526	0.203817	0.140356	0.46635	0.36975	0.0916589	0.0156833	0.276174	0.0448581
G13656	2.77618	1.83983	2.05563	4.05061	4.83833	1.68855	0.477731	2.90508	1.70221
G13657	2.96028	2.01455	5.41324	3.4606	4.66665	2.10486	0.812362	3.0661	2.44689
G13660	22.0401	17.2912	14.0443	23.9076	23.2376	9.97475	9.0086	18.3787	17.403
G13661	9.56819	8.10541	13.4639	15.4508	12.5462	2.7779	2.38959	8.48401	4.69871
G13671	0.166453	0.116335	0.0794064	0.125573	0.122689	0	0.10127	0	0.0345756
G13677	0	0.0928383	0.219967	0	0.105749	0.0281783	0	0	0.110674
G13679	0.231318	0.193727	0.584242	0.663412	0.672634	0.262822	0.127667	0.531197	0.217464
G13685	0.0612184	0.0419817	0.515863	0.0692242	0.271688	0.0762874	0.0626018	0.239833	0.262699
G13687	1.43193	1.34531	0.794967	0.814938	0.399227	0.291804	0.271235	0.34669	0.348195
G1369	0.309177	0.729306	0.625484	0.221794	0.0615402	0.0173954	0.0736105	0.0935087	0.676668
G13690	2.3697	1.45656	2.26079	3.58353	4.38534	1.79325	0.509284	2.82844	1.44193
G13699	0.849521	0.686345	1.21684	1.45741	1.78514	0.625675	0.330582	0.981979	0.63587
G137	1.40633	1.05656	1.12912	1.1131	1.48545	0.50758	0.286205	0.6403	0.721035
G1370	10.1194	4.71647	6.29457	13.3526	15.6416	6.3788	1.47999	8.33648	6.4931
G13712	1.63941	0.884992	0.628851	0.578912	0.844714	0.371507	0.0227254	0.887719	1.14527
G13719	17.7861	14.8479	13.2609	18.3721	20.2303	11.1808	3.138	13.2581	12.8623
G13720	3.92692	2.33582	2.98367	4.23726	4.5372	1.73299	0.439343	2.57521	2.2409
G13722	0.752661	0.45332	0.686478	0.172259	0.667859	0.709413	0.171483	0.181572	2.23645
G13723	0.428756	0.402568	0.469875	0.257427	0.630298	0.147323	0.0719641	0.13088	0.429152
G13727	1.02327	0.553505	0.314996	0.671234	0.442414	0.442034	0.139763	0.423243	0.551471
G13728	9.22014	4.46232	2.39538	6.14983	4.35714	4.20417	1.93296	3.53735	9.46856
G13732	0.0964024	0.647744	0.216168	0.33021	0	0	0	0	0
G13733	2.69475	1.1437	1.54417	2.22029	1.1483	0.901447	0.267883	0.862149	2.31156
G13738	1.34536	0.664753	0.624364	0.343824	0.263816	0.292105	0.0926977	0.262162	0.617951
G1374	1.08778	0.253688	1.93976	0.98091	2.64036	0.701154	0.194956	1.27145	0.983969
G13748	0.0993945	0.105932	0	0.22522	0.224773	0	0	0.0551688	0.0597094
G1375	0.224167	0.463644	1.05739	0.537456	4.6425	0.621613	0.421121	0.9919	0.427143
G13751	3.05533	0.955639	2.52202	0.904095	1.34634	0.442865	0.339059	0.557082	0.979287
G13752	2.2607	2.51962	1.19783	1.15546	1.13963	0.647088	0.135507	0.791199	1.0168
G13761	1.17399	0.516756	1.78288	2.27052	1.75079	0.877885	0.0382564	1.13464	0.777293
G13771	2.25404	0.844817	1.82479	2.32693	3.37267	1.35695	0.426029	1.18325	1.13136
G13773	0.28846	0.113365	0.559962	0.129334	0.723236	0.0683267	0.166473	0.29103	0.283048
G13786	0.379942	0.29671	0.511954	0.161175	0.209516	0.0304729	0.0507953	0.107592	0.178488
G13788	7.74517	4.21244	5.14359	10.5032	12.6213	4.26221	1.57731	6.71363	4.66891
G13790	4.05101	2.50777	2.95619	4.2819	6.7108	1.8368	1.10387	2.46389	2.17714
G13793	0.108116	0.23166	0.0813749	0.121459	0.239011	0	0	0.126531	0.0706094
G1380	13.2591	6.31327	6.08166	6.53102	6.93162	2.91662	0.895655	3.7147	2.67242
G13802	0.177586	0.0698682	0.0878099	0.0752722	0.244649	0.0251075	0.0310831	0.0570723	0.024921
G13809	0.446116	0.461671	0.626854	0.426621	0.208715	0.130128	0.0986449	0.229086	0.0417417
G1381	14.7143	5.83049	9.28356	9.39606	10.0099	5.85392	0.585388	3.86398	3.5554
G13815	0.166742	0.194699	0.205645	0.0374918	0.476423	0.180415	0.0741145	0.0696891	0.0577145
G1382	13.2784	6.20561	5.60226	9.19116	7.2388	3.29429	0.842367	3.49872	3.39889
G13824	3.69664	2.6772	3.05905	0.590061	1.20759	0.613206	0.208294	1.32308	0.626622
G1383	10.7865	4.01717	9.9714	6.61679	7.03475	1.33661	0.421387	5.78215	3.063
G13831	1.76113	1.60271	5.38531	3.01537	3.74224	1.20518	1.29117	1.43338	1.5588
G13835	7.24003	2.51413	4.08076	10.2621	10.8285	3.18976	2.64221	4.37351	2.80671
G13836	4.68967	2.31144	3.98415	3.78819	5.54867	2.41581	0.384547	3.3724	2.90924
G13838	9.92877	3.80115	6.48407	6.85224	4.05413	4.47317	2.12839	4.07539	4.20054
G1384	29.6464	12.6071	15.9579	20.0577	13.3966	9.80911	0.86297	9.39167	6.65725
G13840	1.73224	1.30821	2.54172	4.26203	2.705	0.731021	0.695437	1.65266	0.764095
G13841	0	0.146013	0.146344	0.210042	0	0	0	0	0.130188
G13844	2.01497	0.554245	0.718677	0.998885	0.831061	0.394945	0.15158	0.438436	0.70302
G13848	1.94404	1.09266	1.18659	3.09338	3.17352	1.14264	0.658381	1.59007	1.34984
G1385	5.61877	2.95592	3.37941	4.10415	4.2672	0.952659	0.43626	1.819	0.901906
G13850	2.94625	2.17134	2.51689	3.88507	2.49919	1.9274	0.879547	1.47791	1.19825
G13851	1.52621	0.498762	1.38811	1.04175	2.31304	0.997167	0.42568	1.11726	0.756318
G13852	1.85095	0.668368	0.640017	2.39758	2.39605	0.691165	0.401345	0.591239	0.789219
G13853	9.48657	5.26981	3.61696	8.83684	7.64644	4.3153	1.90882	2.9509	5.41773
G13854	6.2563	2.88524	2.9786	6.98907	3.28017	1.03836	0.472646	2.38103	1.73549
G13855	5.0695	1.23517	2.00743	4.01104	3.60249	1.59976	0.474299	1.88409	2.11686
G13856	1.81135	1.34225	1.95559	2.99202	2.89491	0.881929	0.512866	0.590835	1.17858
G13857	0.100239	0.0333903	0.246768	0.16966	0.22001	0.0311232	0.0655669	0.0555266	0
G13858	0	0.513384	0.288094	0.536883	0	0	0	0	0.258276
G1386	11.1543	5.61184	3.00344	5.55204	6.94779	1.44677	0.475663	1.64717	2.86723
G13860	0.119891	0.189694	0.12807	0.237611	0.232277	0.113742	0.0506536	0.219788	0.14763
G13861	1.51042	0.34211	0.137312	0.216373	0.210408	0.123353	0.0697026	0.33089	0.303962
G13862	1.19216	0	0.0710468	0.225206	0.329729	0.185661	0.207605	0.564279	0.246489
G13863	0.38801	0.0608197	0.153266	0.291218	0.142716	0.135556	0.046108	0.0492422	0.267932
G13866	1.32499	1.46186	1.2476	0	0.270132	0.239868	0.181085	0.281739	0.54187
G13867	0.718933	0.128758	0.224276	0.147417	0.865338	0	0.118572	0.138938	0
G13869	3.24705	2.07015	3.50858	7.05139	5.51124	2.61137	1.64903	4.43481	3.68927
G1387	11.8069	2.51027	4.57911	4.94786	5.34459	2.41719	0.4831	2.89678	2.90153
G13870	3.54666	1.59746	3.92368	9.13942	7.43864	3.32867	0.962342	3.55584	2.0766
G13871	3.66816	2.45898	3.23272	7.55185	6.87877	2.30479	1.36836	4.46314	2.99877
G13872	1.60349	1.2399	5.95381	8.91898	7.51985	3.4881	1.56166	5.85322	2.88984
G13873	7.70474	4.68394	8.08366	15.418	11.0066	5.53364	2.00197	8.118	6.46116
G13874	2.77644	1.56512	4.33563	6.46475	6.4109	2.04286	0.851324	5.74827	2.21689
G13875	3.14143	1.44464	2.64512	4.1286	4.8769	1.73279	0.67459	2.04823	1.85733
G13876	2.89926	1.74303	3.85602	6.25925	6.5393	2.29339	0.672553	3.79196	1.94529
G13877	8.56893	5.17205	8.06601	16.9395	14.4456	4.89746	1.52638	10.6626	5.2836
G13878	2.59469	1.3103	2.91851	4.18872	4.8701	1.5025	0.343324	1.92974	1.34465
G13879	5.82241	4.05125	5.80757	12.6269	11.5845	4.72431	1.44774	8.13002	4.93451
G1388	7.66811	8.08613	5.62727	3.60044	5.08181	3.55518	0.961366	3.85855	1.9601
G13880	5.03621	4.76537	6.44169	14.0871	12.6695	4.40692	1.29744	9.0882	5.43452
G13881	7.00009	5.39935	8.44257	17.9427	17.8249	6.95331	2.10892	12.3504	6.68491
G13885	5.49238	1.43586	2.92083	4.60108	5.05412	2.50092	1.09017	2.85353	3.79759
G13889	0.0302822	0.0849772	0.0219726	0	0.203681	0.114539	0.0384492	0.0692854	1.31953
G1389	8.86553	5.13454	2.32369	3.20032	4.96268	1.98495	1.01124	2.74357	3.38148
G13893	0.332618	0.342539	0.116571	0.474228	0.557485	0.102996	0.0274778	0.187195	0.614487
G1390	7.68076	4.44944	3.84989	5.84788	5.43881	0.958911	0.35299	1.41545	1.4461
G13904	8.17168	2.06477	3.86671	4.79004	5.01363	2.13418	0.830398	3.70563	3.40693
G13918	4.35665	1.76127	1.01014	1.09256	1.34759	1.07354	0.306996	0.945894	1.81786
G1392	1.77502	0.960928	0.987714	0.952366	0.9562	0.342038	0.0608552	0.376587	0.309482
G13921	36.4955	18.4709	26.7522	9.69695	11.0503	5.51771	3.51953	8.13456	16.2568
G13922	0.839525	0.475026	0.994223	0.278465	0.335836	0.194448	0.115072	0.0677438	0.205202
G13928	0.827874	0.550387	0.929357	0.842702	1.58004	0.222314	0.323367	0.5314	0.621971
G13930	22.9955	7.11138	4.46057	13.6481	23.6921	10.6774	4.5389	11.1027	16.473
G13936	0.982312	0.223743	2.92251	3.09123	1.52674	0	0.153651	1.04069	0.830103
G13941	0	0	0.0753477	0	0.10999	0.0678171	0	0	0.0667995
G13942	0.174056	0.0579341	0.171473	0.172069	0.242034	0.0971837	0.0420517	0.118323	0.122331
G13948	0.732079	0	0.222614	0.333885	0.16307	1.12062	0.226109	0.445081	0.193846
G13949	0.130167	0.0917396	0.218845	1.52288	0.336403	0.446467	0.12069	0.199729	0.217205
G13953	6.31494	1.76958	5.94485	11.3206	9.4364	3.46144	1.93985	5.2763	2.73066
G13954	9.47522	3.93543	18.9823	20.7147	15.2772	11.6452	4.43144	15.0262	5.71273
G1396	1.77489	0.802795	1.05044	0.636653	0.913884	0.401618	0.0616612	0.262431	0.335089
G13964	0.487457	0.587843	0.956738	1.14503	1.72825	0.684003	0.255957	0.684889	0.675382
G13965	1.29527	1.89859	1.37924	1.24019	0.362135	0.0724417	0.164438	0.649768	0.640091
G13966	0.799061	1.1297	1.7541	0.592675	1.14848	0	0.0457006	0.524098	0.0803803
G13968	4.20267	1.81315	1.91185	5.63112	3.88627	1.62458	0.671746	2.48994	2.08964
G13969	1.34729	0.868848	0.480854	1.68561	1.07678	0.711531	0.836163	0.821396	0.980273
G1397	1.86984	0.791728	1.04222	0.860912	0.942881	0.227907	0.118256	0.362646	0.411326
G13970	0.852261	0.524575	0.21657	0.683504	0.502546	0.28318	0.271768	0.343715	0.217548
G13973	0.42339	0.366104	0.983993	0.95457	1.39281	0.29431	0.278786	0.508206	0.257141
G13975	48.9479	30.115	48.8706	75.1643	64.3091	47.2614	18.4515	60.5399	40.0973
G13976	8.93052	5.50319	12.2101	23.1077	23.0638	13.3377	2.17962	14.4593	10.3348
G13977	11.6277	5.23279	13.0321	19.3716	23.8959	10.1385	3.19901	13.1908	9.35389
G13978	4.81489	5.84158	10.6	15.8201	17.2533	8.9918	2.85298	7.55421	6.93423
G13979	7.95782	3.56593	5.23785	9.97185	11.8066	4.15935	1.34855	6.28337	2.81923
G1398	1.6731	0.655469	1.6982	0.315428	1.25646	0.133818	0.0963711	0.374226	0.0902584
G13980	8.29656	3.99758	6.28076	9.58835	10.0549	7.19721	1.80602	6.01762	6.45854
G13981	3.75859	2.44654	2.18638	8.22869	8.28863	3.36303	1.07172	4.91309	5.0325
G13982	4.43603	3.41527	2.99052	5.28889	5.13066	2.91312	1.62281	4.16359	3.5171
G13983	0.636905	0.511971	0.683268	1.04749	0.703877	0.569583	0.300588	0.321297	0.490088
G13987	2.1171	0.212558	1.10038	4.6404	5.21141	1.84261	0.895719	2.44092	3.35826
G13988	11.3198	8.43164	6.03995	19.0227	16.2423	7.70086	3.03867	10.5607	9.62482
G1399	1.67925	0.742819	1.16415	0.582566	0.994099	0.389767	0.0803883	0.294203	0.374249
G13992	1.67767	0.422698	1.88439	5.4686	3.36554	1.1133	0.280629	0.718457	0.973303
G13993	4.12079	1.77397	2.5558	6.5801	5.23592	2.53052	0.945243	3.67512	2.85731
G13998	1.86139	0.959134	0.717965	3.23551	1.38555	1.5705	0.125766	1.36388	1.07305
G13999	1.45107	0.258297	1.22429	1.93715	0.943009	0.55018	0.0448896	0.772846	0.457794
G1400	1.6986	0.567144	0.692627	0.230845	0.971443	0.280709	0.0965886	0.14278	0.311923
G14000	1.39057	0.193848	1.2812	0.928137	1.38408	0.496915	0.131604	0.564337	0.64453
G14001	3.70104	0.143938	0.293206	2.47093	1.1008	0	0.0760223	0.973996	1.44519
G14005	3.14854	1.55799	1.66054	2.26709	2.22702	1.16923	0.507731	1.50448	1.33847
G14006	1.28411	0.900215	0.9786	1.32978	1.6947	0.583142	0.338185	0.775176	0.594068
G14007	1.97921	1.23122	1.43735	2.33049	2.61843	1.33265	0.566167	1.48979	0.793379
G14008	1.97691	2.21201	1.35447	2.2434	3.73614	1.65146	0.750699	1.59046	1.35534
G14009	3.1469	2.07571	1.87002	2.81442	4.11217	1.13342	0.328283	1.49309	1.39756
G1401	3.19041	1.75989	3.12856	2.85321	3.65069	2.58958	1.24363	2.18051	2.1516
G14010	2.70293	1.75858	1.52961	2.5495	2.65811	1.04327	0.35587	0.863736	0.895567
G14011	0.104867	0.111875	0.093378	0.147683	0.492496	0.0168095	0.0868591	0.0748419	0.0325627
G14014	1.43955	0.465931	1.44159	1.31037	2.17656	0.656514	0.237671	0.631196	0.648692
G14017	0.704281	0.166248	1.4581	1.62329	1.32618	0.629936	0.143639	0.725817	0.407538
G14018	0.367333	0.17368	0.735308	0.23516	0.482561	0.168202	0.108707	0.291	0.187601
G1402	5.36951	6.53505	6.7153	7.19507	4.10081	4.04975	1.93861	4.58711	4.2773
G14020	2.19321	0.610105	2.57935	2.18738	2.74856	1.24787	0.41758	1.60422	0.964133
G14021	0.965794	0.920593	1.96898	1.50712	2.15538	0.251447	0.700676	1.88325	1.23334
G1403	16.3792	6.4372	12.3693	13.104	15.6242	6.64777	3.01195	10.6325	9.25044
G14033	0.0832678	0.0596281	0	0	0	0	0.241604	0.037515	0
G14036	10.699	10.3857	5.77865	24.571	12.6253	5.75027	5.1519	8.93278	6.91564
G14037	0	0.128782	0.137638	1.39418	0	0.124984	1.26321	1.20503	0.363633
G1404	4.17371	2.02832	3.03525	3.65548	4.78069	2.41876	0.924184	2.90516	2.25056
G14043	0.120777	0	0.248418	0.505767	0.466012	0.142029	0	0.0644514	0.604095
G14044	0.293493	0.332394	0.111903	0.332112	0	0.599914	2.28424	0.356541	0.195776
G14047	27.0585	6.82662	22.1737	19.6176	27.3437	9.60725	5.85216	16.7392	13.3462
G1405	1.02078	0.423708	0.730845	1.75037	0.584449	0.306719	0.356	0.362905	0.628862
G14052	0.762418	0.321685	0.60192	1.32141	0.948343	0.481052	0.225918	1.09886	0.568365
G14056	1.59543	0.813258	2.10934	1.6826	1.52611	0.635244	0.195393	0.453591	0.551539
G14058	0.67753	0.387509	0.385712	0.210818	0.166371	0	0.0639676	0.313363	0.175997
G14060	2.75308	1.00135	1.31787	1.40886	0.902755	0.231783	0.21596	0.661218	0.284366
G14062	100.484	93.8332	41.8331	58.4477	51.962	39.2932	53.0593	27.7586	39.1585
G14063	21.7838	18.9959	10.7077	15.3294	10.1037	8.72511	14.9576	8.48814	6.67964
G1407	0.398999	0.336829	0.458992	0.99227	0.0889869	0.310098	0.120605	0.184015	0.348416
G14072	0.447601	0.25886	0.440893	1.75024	0.600756	0.655038	1.52177	0.504711	0.412045
G14074	0.507968	0.14675	0.247526	0.242125	0.23229	0.0676401	0.0410755	0.205042	0.188102
G14078	11.9767	5.48501	2.84999	17.5029	8.11352	2.68906	2.19539	4.93411	3.81183
G14079	1.98272	0.974253	1.29474	5.58336	2.08996	1.04318	0.983064	1.39469	0.994581
G14080	2.02757	1.38528	1.26261	4.42544	2.9577	0.843041	0.841371	0.913705	0.685558
G14081	5.28725	2.8323	2.33682	11.7131	5.41485	2.49523	1.7641	3.45011	2.81163
G14082	3.07579	1.42515	1.65313	9.46602	3.81513	1.77017	2.57483	2.81677	1.94561
G14083	2.59243	1.66989	1.25848	4.89265	2.82933	0.93131	1.31441	1.8859	1.11821
G14084	1.33862	1.48459	1.13324	3.2444	1.48313	1.85046	0.719698	1.39565	0.945042
G14085	1.2887	1.23857	2.10992	5.00022	2.30071	1.06423	0.847026	0.806812	1.27399
G14086	5.47871	3.33182	2.48077	12.7567	6.03952	3.28033	2.98079	4.1214	3.61588
G14087	6.13887	4.0091	3.822	12.4856	6.65573	2.08887	1.56431	4.27832	4.73944
G1409	3.39594	1.17291	1.74173	2.49836	3.25523	2.16713	2.31927	2.05431	0.522163
G14091	2.07779	1.46815	0.51211	7.23219	4.74303	2.71356	0.786639	1.50948	2.86269
G14092	1.29238	0.638809	0.116519	6.43592	1.72727	1.18893	0.216136	0.302885	0.750328
G14094	9.5843	3.79372	4.96971	3.78654	0.921293	3.56599	0.550098	2.35808	1.65758
G14105	0.390125	0.356204	0.787696	0.33444	0.756568	0.13036	0.278276	0.407494	0.528158
G14109	0.293081	0.157167	0.326427	0.697288	0.637683	0.0828827	0.099398	0.215064	0.140899
G1411	9.2579	2.93369	5.4828	8.77471	10.2456	5.45095	2.20385	6.2668	6.37213
G14111	3.95128	2.21625	2.3135	8.45069	5.60963	0.99357	1.30704	3.44926	1.37705
G14112	2.0615	1.36054	2.33462	4.76569	3.68637	0.70421	0.673259	2.70508	0.895379
G14114	1.1695	0.585155	0.891483	3.93612	2.80237	0.534104	0.405692	1.7901	0.516705
G14117	2.5417	1.45439	2.17152	5.04958	2.24879	0.354553	0.313854	1.01549	0.669835
G1412	6.69372	2.96155	4.50941	6.65289	7.62394	3.49031	0.833128	3.54873	4.34324
G14121	5.0028	5.63028	10.3183	18.7437	9.29562	7.16924	8.45489	8.02156	2.56828
G14122	13.6544	12.9247	20.39	55.0175	41.2589	14.492	6.89826	23.7357	7.38416
G14123	3.77153	2.39032	9.00543	10.9369	13.5503	5.14016	2.58333	5.70885	1.63201
G14124	2.36009	0.987375	6.03315	12.3783	12.426	2.43857	1.62859	4.12569	1.52833
G14126	2.41106	2.48029	4.13699	10.5806	6.0077	2.00968	1.68667	4.95865	1.70417
G14127	2.92959	0.826749	2.38107	2.62626	3.41712	1.19005	0.293295	1.33926	0.95987
G14131	1.65974	0.794889	0.812768	0.127869	0	0.324738	0	0.287129	0.238341
G14136	0.241558	0.410599	0.500514	0.570028	0.668702	0.488723	0.0864318	0.422823	0.449582
G14137	2.60323	1.48096	2.58095	6.2662	7.84166	4.75108	1.42457	2.96086	1.43931
G14138	1.85824	0.558642	1.38037	4.8756	7.53058	2.00209	0.509036	2.90485	1.93851
G14139	2.42705	1.61775	2.00182	11.1312	14.3029	5.249	2.2111	6.12576	1.39509
G14146	0.0676434	0.113786	0.114923	0.0770531	0.52749	0.0876581	0.114264	0.435809	0.129761
G14147	0.216307	0.122429	0.0613161	0.0985583	0.192726	0.0548057	0.01574	0.221624	0.0803214
G14148	0.0960225	0.176767	0.113904	0.139785	0.197145	0.0660166	0.0820697	0.134432	0.0244454
G14149	0.427139	0.280355	0.195457	0	1.1005	0.26801	0.0964069	0.22985	0.0850349
G1415	0.0486393	0.0317669	0.394444	0.108482	0.52892	0.201889	0.0148087	0.127885	0
G14152	0.754729	0.791841	1.14969	1.07691	1.62354	0.221201	0.273959	0.403969	0.373124
G14157	0.250009	0.216984	0.282193	0.139727	0	0	0.0238583	0	0
G14160	0.376973	0.427295	0.42096	0.204475	0.582225	0.0605821	0.0555893	0.137459	0.0397306
G14161	4.10535	2.52049	2.56913	4.43577	3.04524	1.71375	1.25911	2.09054	2.58267
G14162	5.47338	2.86435	4.37455	7.27642	8.1866	3.50573	0.945211	3.70954	3.36258
G14163	0.732738	0	0	1.70068	1.22748	0	0	0.232539	0.256728
G14167	15.4116	7.44079	10.3621	19.3121	15.171	10.2607	3.30665	11.6953	9.21727
G14168	13.1613	5.29502	4.90154	13.7806	13.74	6.48233	1.69976	7.48278	7.65007
G14169	24.244	10.6308	8.77006	23.5042	29.3304	12.3095	4.72112	11.8826	13.8847
G14170	9.35724	4.54723	6.23735	10.4396	10.8868	4.80376	1.09211	6.19545	5.66102
G14171	4.67621	3.09754	2.8944	3.99573	5.48036	1.44892	0.660123	2.68774	1.99953
G14172	7.21426	2.12463	2.18642	3.74728	5.2131	1.86677	0.4103	2.48582	2.12797
G14175	0	0.131533	0	0.106504	0.1032	0	0	0.0539811	0
G14178	0	7.39304	3.53067	0	0	0	0.864116	4.2727	1.94548
G1418	0.242204	0.144451	0.0704373	0.299259	0.115424	0.158844	0.0715664	0.0864006	0.0505161
G14182	1.10541	0.256771	0.655566	0.252863	0.191645	0.0964054	0.0397861	0.0881351	0.132819
G14183	0.719999	0.171526	0.509724	0.195493	0.205234	0.0607595	0.0249442	0.0361707	0.105338
G14184	0.153894	0.0599198	0.144683	0.0431365	0.0686901	0.0131539	0.00535001	0.00598164	0.0575905
G14186	0.528548	0.151702	0.10336	0.168318	0	0.0455563	0	0	0.13181
G14190	0.17412	0.070594	0.111553	0.0643459	0	0.0968119	0	0	0.0955882
G14197	0	0.0085618	0.0356244	1.46961	1.03601	0.0232798	0.0814808	0.406877	0.226234
G14208	0.157123	0.0267075	0	0	0	0.0242645	0	0.0438724	0
G14215	2.30663	1.9593	2.10905	3.49131	2.71216	1.88867	0.679984	2.59222	1.37892
G14219	0.641933	0.442292	0.38394	0.121268	0.356983	0.209029	0.0748732	0.667778	0.409024
G14220	0.492356	0.1017	0.374153	0.461157	0.403607	0.164604	0.0706609	0.2093	0.335231
G14221	0.148904	0.128135	0.165248	0.586769	0.844221	0.215443	0.0812367	0.479629	0.0709167
G14222	0.090824	0.136625	0.231931	0.123099	0.334271	0.0854226	0.0264679	0.22097	0.0539711
G14226	0.635901	0.472231	1.05567	0.568369	0.912707	0.409492	0.14848	0.3677	0.342923
G14230	0	0	1.03076	2.13939	0	1.31467	0	0	0
G14231	0	0	0.212354	1.42971	0	1.54631	0	0	0.552624
G14232	2.164	14.9381	4.84415	3.41513	1.40843	1.47051	3.35924	1.95377	4.0098
G14233	3.6365	2.30221	3.10871	3.2064	2.8181	0.998687	0.359664	0.960518	1.85154
G14235	10.5328	8.12631	4.94482	10.8377	8.81794	5.0466	1.65535	8.60253	4.63933
G14236	1.54837	0.937125	1.47357	1.20605	1.41741	0.420324	0.0494639	0.851308	1.0692
G14237	0.185631	4.69092	0.324986	1.48102	0.208547	0.401539	0.607276	0.376797	0.88045
G14240	0.169661	0.073584	0.190387	0.184978	0.379472	0.142832	0.0568138	0.238673	0.827665
G14244	1.09365	0.572501	0.306601	0.870922	0.581802	0.0989485	0.155882	0.37442	2.63923
G14245	0.665828	0.303637	0.334563	0.436766	0.362699	0.162799	0.0386124	0.186285	0.327089
G14246	0.798437	0.226705	0.478331	0.334905	0.276368	0.183971	0.0397313	0.227606	0.286048
G14247	0.424065	0.0764025	0.707414	0.720104	0.938928	0.140782	0	0.31642	0.342293
G14248	0.723714	0.300189	0.284757	0.692018	0.129165	0.107244	0.0190815	0.130446	0.282431
G14251	0.0979089	0.128949	0	0.0576432	0	0.0330871	0.0187026	0.0297627	0.130526
G14252	0.638557	0.487355	0.299195	0.289402	0.219554	0.113369	0.0266364	0.128748	0.163588
G14253	0.298568	0.281756	0.152184	0.0989415	0.0997989	0.052606	0.0236737	0.062424	0.0795645
G14255	0.325452	0.226412	0.154246	0.371155	0.241567	0.0689405	0.0370547	0.314661	0.204343
G14256	0.406708	0.397407	0.0356091	0.115566	0.0375704	0.0415058	0.00552769	0.0566802	0.112787
G14257	0.217831	0.31794	0.153266	0.0874239	0.113842	0.0630641	0.0124032	0.0429963	0.0467807
G14258	1.00331	0	0.132203	0.769655	0	0	0	0.105489	0
G14259	0.21074	0.427748	0.151312	0.150036	0.02936	0.0832564	0	0.0759067	0.0660813
G14260	0.140046	0.758021	0.215632	0	0	0.097404	0	0	0.285938
G14261	0.280428	0.231429	0.138609	0.10596	0.051739	0.0566872	0.00644797	0.0553149	0.0360024
G14262	0.179103	0.204673	0.163308	0.140013	0.0623272	0.0135851	0.0210076	0.00615719	0.0200516
G14263	1.72588	1.20974	1.63371	2.40541	1.7007	0.910057	0.373496	0.848758	1.18884
G14264	0.239808	0.22967	0.164207	0.141695	0.0693065	0.0557425	0.00908972	0.0456333	0.0771164
G14265	0.157402	0.231392	0.469582	0	0.351318	0.105328	0	0	0.102741
G14266	0.393432	0.253463	0	0.22265	0	0	0	0	0.116254
G14267	0	0.150676	0	0	0	0.139292	0	0	0
G14274	0.458778	0.125458	0.585267	0.201517	0.495888	0.279808	0.00945358	0.065349	0.258174
G14276	0.291299	0.237982	0.352872	0.377833	0.385321	0.208322	0.283366	0.421039	0.414207
G14278	6.26546	4.21397	4.10187	8.11978	6.7162	4.07847	1.43717	4.63436	4.51567
G14279	0.84255	0.520758	0.773372	0.507767	1.32194	0.472436	0.21497	0.369219	0.431518
G14281	4.94361	3.09336	3.42939	6.49232	5.87082	3.46523	2.24103	4.62668	3.13824
G14282	6.22084	3.14544	4.05586	6.59779	6.32506	3.59875	1.79792	4.42218	2.69847
G14283	6.12426	6.97671	5.60749	10.9185	13.6461	8.81274	5.21332	8.43512	7.36254
G14284	17.7962	13.1895	16.3918	19.567	16.2777	16.212	5.32161	8.76844	11.6091
G14288	0.102974	0.0721501	0	0	0	0	0	0	0.0212076
G14289	9.28674	4.11727	7.35622	16.0514	18.8783	8.32983	4.73652	9.37066	9.59898
G1429	1.8135	1.20659	1.41058	2.40456	1.95128	0.882617	0.412205	1.62537	0.959321
G14290	3.03151	1.7303	2.50459	4.89937	6.1395	1.77769	0.714425	3.49051	2.3085
G14293	2.74186	1.51189	2.28786	5.40906	6.78753	1.75838	0.663894	2.9292	1.74578
G143	1.67697	1.04001	1.75335	1.64396	0.435634	0.679412	0.0776913	0.718152	1.05153
G14302	0.426772	0.214192	0.657102	1.30325	1.26207	0.587976	0.104341	0.262828	0.676432
G14303	0.250914	0.0432091	0.0888835	1.20346	0.346089	0.70152	0.209987	0.496582	0.424821
G14304	0.354089	0.137461	0.59288	0	0.907224	0.143838	0.230406	0.495066	0.402422
G14308	0.145974	0.221935	0.345639	0.58794	0.51045	0.186792	0.0545464	0.227598	0.167964
G1431	0.702681	0	0.331897	0.100909	0	0	0	0.0536004	0
[truncated: 17,130 more rows]
