# Supplementary material for: Transcriptome analysis revealed the roles of long non-coding RNA and mRNA in the bursa of Fabricius during pigeon (Columba livia) development
Source: Front Immunol. 2022 Jul 25;13:916086. doi: 10.3389/fimmu.2022.916086 (PMC9357926; doi:10.3389/fimmu.2022.916086)
Supplement: Supplementary file 1 [file DataSheet_1.zip › Supplementary Table 4.Differentially expressed mRNAs and lncRNAs.xlsx]

## Sheet: DE mRNAs2
13D vs 1D			26D vs 1D			26D vs 13D
id	log2Fold Change	FDR	id	log2Fold Change	FDR	id	log2Fold Change	FDR
GeneID:102098607	-13.2664	0.000167221	GeneID:102098607	-13.2664	0.000271323	GeneID:102088691	-6.17466	0.029248
GeneID:102090670	-12.6081	6.39e-10	GeneID:102086975	-11.4252	0.000616373	GeneID:102084079	-3.55987	0.0398974
GeneID:102095982	-10.6883	1.76e-06	GeneID:102092442	-11.0084	8.31e-07	GeneID:102092027	-3.34081	0.00261121
GeneID:102085480	-10.388	1.32e-06	GeneID:102091821	-11.0084	2.63e-06	GeneID:102086421	-2.01946	0.0348458
GeneID:110355452	-10.3443	0.0264623	GeneID:110355238	-10.9144	0.00286428	GeneID:102085311	-1.33516	0.0403015
GeneID:102087164	-10.2046	6.75e-06	GeneID:102084763	-10.9094	0.00474667	GeneID:102093527	1.37457	0.0348458
GeneID:102085733	-10.1758	1.02e-05	GeneID:102090353	-10.3808	0.000140719	GeneID:102098631	1.4688	0.0498749
GeneID:102098702	-10.1163	0.000279212	GeneID:102095828	-10.0989	0.000772646	GeneID:102084244	1.61505	0.0398974
GeneID:102095983	-9.99435	0.00150007	GeneID:102095344	-9.81911	0.0150816	GeneID:102088319	1.65406	0.0348458
GeneID:102095699	-9.88162	0.00613728	GeneID:102096089	-9.75377	0.00095307	GeneID:102089985	1.91473	0.0348458
GeneID:106145805	-9.31439	0.0233757	GeneID:102093431	-9.72155	7.9e-20	GeneID:102098735	1.92637	0.0348458
GeneID:110358492	-9.29921	0.000620358	GeneID:102093214	-9.63178	0.00700464	GeneID:102089808	2.42393	0.0102419
GeneID:102093756	-9.24476	0.00202875	GeneID:102088510	-9.26053	0.00556726	GeneID:102091688	2.50696	0.0455294
GeneID:102087654	-9.15482	0.00439498	GeneID:102091772	-9.22882	0.00270534	GeneID:102085005	2.55859	3.03e-09
GeneID:102093431	-9.04348	2.58e-21	GeneID:102091285	-9.01507	8.83e-07	GeneID:102083765	3.50319	0.0102419
GeneID:102086767	-8.93664	0.0327842	GeneID:102090358	-8.46489	0.0218829
GeneID:102092458	-8.87652	0.00823929	GeneID:102090670	-8.28617	2.6e-08
GeneID:102092212	-8.86684	4.14e-09	GeneID:102083710	-8.02237	0.0471633
GeneID:102085755	-8.81378	0.00328653	GeneID:110355236	-7.96924	0.000101156
GeneID:110360040	-8.75933	0.0294102	GeneID:110355255	-7.87447	0.000571718
GeneID:102090944	-8.65583	0.00530962	GeneID:102090664	-7.49719	0.00465878
GeneID:102090358	-8.46489	0.0171334	GeneID:110361804	-7.17493	0.00777478
GeneID:102088367	-8.40939	0.0141088	GeneID:102090179	-7.00655	1.64e-05
GeneID:102098014	-7.4106	1.19e-07	GeneID:102095538	-6.88935	0.000192334
GeneID:110361804	-6.95253	0.00618761	GeneID:102092476	-6.61443	2.45e-15
GeneID:102090744	-6.94571	2.35e-09	GeneID:102096552	-6.54529	5.13e-05
GeneID:102086975	-6.8809	0.00147014	GeneID:102092009	-6.43185	6.91e-08
GeneID:102098550	-6.82018	1.15e-07	GeneID:102098587	-6.38478	0.000152484
GeneID:102083724	-6.69918	1.22e-13	GeneID:102094328	-6.3624	0.0012774
GeneID:102090281	-6.33163	4.03e-09	GeneID:102090192	-6.32793	0.0185585
GeneID:102090192	-6.10553	0.0156796	GeneID:102085278	-6.21212	5.3e-09
GeneID:110355255	-6	0.00140366	GeneID:102093609	-6.19086	1.02e-07
GeneID:102086412	-5.9571	1.17e-05	GeneID:102090290	-6.01866	0.0132211
GeneID:102087976	-5.91588	1.71e-05	GeneID:102088856	-5.99406	0.00740741
GeneID:102085278	-5.88923	3.75e-09	GeneID:102090756	-5.77046	6.75e-05
GeneID:102096693	-5.85442	0.000892558	GeneID:110363156	-5.75933	3.75e-06
GeneID:102090353	-5.8365	0.000371572	GeneID:102094075	-5.6878	1.15e-12
GeneID:102097634	-5.82655	0.00134134	GeneID:102097761	-5.62727	1.2e-09
GeneID:102090290	-5.79627	0.0117764	GeneID:102095699	-5.5597	0.0206775
GeneID:102090252	-5.71055	1.38e-18	GeneID:102088428	-5.52356	4.28e-07
GeneID:102083625	-5.67995	5.76e-05	GeneID:102095440	-5.50728	0.0132378
GeneID:102093925	-5.63559	6.71e-05	GeneID:102086922	-5.45943	3.45e-10
GeneID:102093146	-5.54479	5.53e-08	GeneID:102088181	-5.38658	0.00115093
GeneID:102088755	-5.53172	8.63e-09	GeneID:102094376	-5.33139	6.52e-05
GeneID:102090179	-5.50278	0.000131714	GeneID:102090744	-5.26505	7.13e-06
GeneID:102084815	-5.48757	1.25e-08	GeneID:102088616	-5.23601	0.0133672
GeneID:102098587	-5.38478	0.00104205	GeneID:102097670	-5.21205	0.00166324
GeneID:102093432	-5.28401	3.9e-15	GeneID:102087224	-5.20801	6.95e-10
GeneID:102092442	-5.27146	5.37e-06	GeneID:102085814	-5.14	0.0113136
GeneID:102095975	-5.25873	0.000788392	GeneID:102093043	-5.13377	0.0125459
GeneID:102088743	-5.22882	3.45e-06	GeneID:102098038	-5.09085	9.23e-05
GeneID:102096240	-5.22239	2.71e-08	GeneID:102085606	-5.06796	9.59e-11
GeneID:102095257	-5.20945	3.37e-07	GeneID:102091741	-5	0.0436522
GeneID:102094617	-5.20387	4.59e-06	GeneID:110358492	-4.97728	0.00353738
GeneID:102090950	-5.187	0.000235176	GeneID:110355437	-4.9542	1.5e-05
GeneID:110355236	-5.12125	0.000946748	GeneID:102085480	-4.95061	0.000121027
GeneID:102094610	-5.09185	7.88e-06	GeneID:102084245	-4.92206	0.00288795
GeneID:102098536	-5.04439	8.7e-06	GeneID:102096542	-4.92195	1.43e-07
GeneID:102085925	-4.99712	1.53e-07	GeneID:110355840	-4.91561	0.000975898
GeneID:102087739	-4.99563	7.42e-07	GeneID:102095878	-4.89077	0.00988652
GeneID:102095706	-4.97728	0.00218977	GeneID:102092192	-4.88427	0.000747408
GeneID:102091772	-4.90689	0.00865083	GeneID:102095754	-4.82443	0.00174391
GeneID:102091841	-4.87213	6.93e-05	GeneID:102093663	-4.80735	0.00496524
GeneID:102096552	-4.86382	0.00076119	GeneID:102096197	-4.72792	0.0113921
GeneID:102094075	-4.85668	4.06e-13	GeneID:102096100	-4.69402	4.32e-08
GeneID:102089663	-4.85086	0.00311424	GeneID:102090097	-4.68777	9.08e-05
GeneID:102097510	-4.79355	2.47e-07	GeneID:102085088	-4.67557	1.18e-06
GeneID:110363156	-4.75933	3.57e-06	GeneID:110365147	-4.64386	0.0309492
GeneID:102091285	-4.69314	0.00156088	GeneID:102096168	-4.63452	0.000196938
GeneID:102097388	-4.65481	6.06e-05	GeneID:102097864	-4.63166	0.000154596
GeneID:102096827	-4.65208	0.0030357	GeneID:102095533	-4.59949	6.84e-08
GeneID:106146085	-4.63614	0.0208781	GeneID:102091897	-4.59037	6.62e-08
GeneID:102093609	-4.63144	2.09e-06	GeneID:102090506	-4.57994	7.9e-05
GeneID:102087484	-4.61667	4.04e-08	GeneID:102091383	-4.56478	3.44e-05
GeneID:102097921	-4.61102	0.000178507	GeneID:102092294	-4.5639	0.00618142
GeneID:102088955	-4.60486	0.000232753	GeneID:102094610	-4.55751	0.000207139
GeneID:102084337	-4.60204	0.00558598	GeneID:110356573	-4.54189	0.00353808
GeneID:102087912	-4.60036	3.32e-07	GeneID:102098872	-4.53474	6.18e-08
GeneID:102087859	-4.55301	3.75e-10	GeneID:102085733	-4.5319	0.000593937
GeneID:102094432	-4.5392	3.67e-09	GeneID:102090252	-4.52874	2.29e-07
GeneID:102096831	-4.49185	0.000189074	GeneID:102090298	-4.51805	4.09e-07
GeneID:102083632	-4.48543	1.95e-06	GeneID:106145962	-4.50553	0.00960274
GeneID:102087600	-4.48195	3.87e-07	GeneID:102093580	-4.47249	0.000432263
GeneID:102089053	-4.47611	3.5e-06	GeneID:102084064	-4.44641	5.06e-05
GeneID:102095828	-4.45505	0.00690892	GeneID:102092022	-4.43543	4.57e-07
GeneID:102087985	-4.41278	4.83e-07	GeneID:102094129	-4.42429	0.0004208
GeneID:110359141	-4.37587	0.000369517	GeneID:102095134	-4.42253	0.00222903
GeneID:102093602	-4.35923	0.00117309	GeneID:110357563	-4.41238	0.00190404
GeneID:102096645	-4.30441	0.000887486	GeneID:102085925	-4.40196	7.19e-06
GeneID:102089373	-4.29224	2.29e-05	GeneID:102089053	-4.37881	4.47e-05
GeneID:102087465	-4.26427	1.26e-25	GeneID:102092046	-4.347	6.01e-06
GeneID:102087236	-4.21816	3.57e-06	GeneID:102087353	-4.33589	0.000109951
GeneID:102085149	-4.21378	0.0201319	GeneID:102094748	-4.31879	0.000454365
GeneID:110360871	-4.21285	2.69e-12	GeneID:102094789	-4.30986	0.043935
GeneID:102092589	-4.21095	7.94e-06	GeneID:102095739	-4.27053	0.00271227
GeneID:102090924	-4.19265	0.00162234	GeneID:110360271	-4.26053	0.0351953
GeneID:102086323	-4.16419	0.00162234	GeneID:102088691	-4.2559	0.0319569
GeneID:102087224	-4.13411	6.38e-11	GeneID:110356179	-4.23997	6.35e-09
GeneID:102084245	-4.12986	0.0137444	GeneID:102086499	-4.20653	0.000605361
GeneID:102084038	-4.09452	0.000327352	GeneID:110362585	-4.19916	0.0339547
GeneID:102094789	-4.08746	0.0425306	GeneID:102095782	-4.16718	0.00335284
GeneID:102089664	-4.06752	2.71e-08	GeneID:102089220	-4.1527	2.45e-15
GeneID:102094376	-4.05575	0.000181497	GeneID:102096831	-4.13822	0.00116307
GeneID:102091718	-4.04607	0.00298226	GeneID:102095526	-4.12626	0.000593937
GeneID:102086922	-4.0376	1.02e-08	GeneID:102090256	-4.11381	2.77e-20
GeneID:102089436	-4.02782	1.08e-10	GeneID:102090129	-4.11347	4.14e-11
GeneID:102086280	-4.02103	7.42e-07	GeneID:102085520	-4.0926	1.61e-05
GeneID:102094134	-4.01381	0.00460336	GeneID:102094551	-4.08746	0.000185714
GeneID:102092197	-4	6.16e-06	GeneID:102088625	-4.07616	5.15e-06
GeneID:102093164	-3.99778	1.41e-07	GeneID:102096444	-4.0621	2.43e-06
GeneID:102098361	-3.99607	0.000836511	GeneID:102098972	-4.06095	3.1e-05
GeneID:102097155	-3.99125	0.00477427	GeneID:106146053	-4.05392	0.00101816
GeneID:102091693	-3.97728	0.0165145	GeneID:102085778	-4.03709	0.0137208
GeneID:106146110	-3.94522	0.00122838	GeneID:102090392	-4.00919	2.22e-10
GeneID:102092151	-3.92778	0.000856185	GeneID:102090575	-3.99403	0.000101156
GeneID:102092318	-3.92136	3.99e-08	GeneID:102085646	-3.97541	0.00340495
GeneID:102092476	-3.91399	8.38e-07	GeneID:102091992	-3.9742	6.91e-08
GeneID:102094659	-3.91351	0.00196942	GeneID:102093786	-3.97374	1.19e-05
GeneID:102094876	-3.90878	2.84e-11	GeneID:102098440	-3.97035	0.000229863
GeneID:110362652	-3.90077	4.43e-05	GeneID:102087465	-3.97032	4e-11
GeneID:102097761	-3.90065	3.35e-06	GeneID:102095982	-3.95128	0.00160805
GeneID:102085606	-3.87924	2.62e-11	GeneID:102092330	-3.95008	0.000111762
GeneID:102088069	-3.87536	3.42e-12	GeneID:110357568	-3.94582	2.34e-05
GeneID:102091918	-3.86129	0.000333372	GeneID:110356762	-3.94062	0.000491881
GeneID:102096687	-3.85798	0.01364	GeneID:102085188	-3.93894	5.16e-05
GeneID:102089220	-3.84009	5.15e-14	GeneID:102086796	-3.92965	2.74e-06
GeneID:102092022	-3.829	1.51e-17	GeneID:102085149	-3.92427	0.0478442
GeneID:102088620	-3.82782	0.00485344	GeneID:102085575	-3.92232	0.00969877
GeneID:102095134	-3.7851	0.00359532	GeneID:102093846	-3.919	6.01e-10
GeneID:102084061	-3.75925	0.000771616	GeneID:102091582	-3.91427	0.0127783
GeneID:106146107	-3.75619	0.0087454	GeneID:102088798	-3.90869	0.00473957
GeneID:102090298	-3.74728	1.89e-07	GeneID:102089436	-3.90553	6.2e-07
GeneID:102089076	-3.70268	1.57e-08	GeneID:102091659	-3.89443	0.00186673
GeneID:102086700	-3.6856	9.31e-06	GeneID:102087594	-3.88685	0.000282994
GeneID:102087422	-3.68444	0.00791212	GeneID:102090817	-3.8831	0.0238956
GeneID:102094780	-3.67858	5.23e-16	GeneID:102089664	-3.87288	0.000161723
GeneID:102098660	-3.67293	1.53e-06	GeneID:102094961	-3.86848	0.000527898
GeneID:102090173	-3.6704	0.00018338	GeneID:102088367	-3.86507	0.0478428
GeneID:102090585	-3.66366	0.000737293	GeneID:102098904	-3.86395	1.19e-06
GeneID:102094797	-3.66297	0.00412777	GeneID:102095474	-3.86321	0.000747369
GeneID:110355437	-3.65874	1.72e-05	GeneID:102092808	-3.86008	1.84e-05
GeneID:102086796	-3.64208	2.46e-06	GeneID:102091778	-3.85853	4.04e-05
GeneID:102087258	-3.63684	0.000119792	GeneID:102088040	-3.8387	8.09e-09
GeneID:102096677	-3.63559	0.00292643	GeneID:102083516	-3.81886	2.91e-05
GeneID:102090817	-3.63374	0.0369108	GeneID:110357374	-3.81642	0.00372738
GeneID:102083886	-3.63349	0.000313275	GeneID:102086963	-3.80815	6.47e-16
GeneID:102088056	-3.62059	0.000234032	GeneID:102098702	-3.79442	0.0142828
GeneID:102098872	-3.61975	2.86e-07	GeneID:102085203	-3.79381	8.18e-06
GeneID:102098193	-3.61721	7.76e-08	GeneID:102087236	-3.79239	8.54e-05
GeneID:102091504	-3.61411	0.000124608	GeneID:102087484	-3.7794	0.00536838
GeneID:102085111	-3.58969	3.46e-09	GeneID:102091657	-3.77698	0.00158803
GeneID:102097939	-3.58845	0.000681524	GeneID:102085871	-3.76988	2.77e-20
GeneID:102097313	-3.58095	0.00123831	GeneID:102094797	-3.7625	0.0115979
GeneID:102088077	-3.57487	0.000144506	GeneID:102099014	-3.73335	0.00472376
GeneID:102092269	-3.57326	0.000180726	GeneID:102089379	-3.72362	0.00207088
GeneID:102083695	-3.57164	2.06e-05	GeneID:102092251	-3.72322	4.09e-07
GeneID:102095878	-3.56884	0.0197528	GeneID:102088077	-3.72179	0.000214269
GeneID:102098972	-3.54638	8.7e-06	GeneID:102090679	-3.72018	0.000410254
GeneID:102092192	-3.54324	0.013077	GeneID:102098193	-3.71909	4.22e-05
GeneID:102094961	-3.54167	0.000936825	GeneID:102085605	-3.70632	1.86e-05
GeneID:102095700	-3.54057	0.00775924	GeneID:102092396	-3.70571	0.00324715
GeneID:102094210	-3.52356	0.000118815	GeneID:102097921	-3.70413	0.00396342
GeneID:110356179	-3.52324	3.49e-13	GeneID:102092589	-3.70194	0.000606845
GeneID:102091992	-3.52289	1.32e-09	GeneID:102096265	-3.69141	0.00276206
GeneID:102094205	-3.51827	2.75e-18	GeneID:102085626	-3.67636	0.000263621
GeneID:102086916	-3.51307	0.000133626	GeneID:102090200	-3.66794	7.29e-06
GeneID:102090097	-3.50335	0.000369517	GeneID:102086484	-3.65711	9.45e-05
GeneID:102086484	-3.49957	3.45e-06	GeneID:102092900	-3.65025	0.000305538
GeneID:102098059	-3.49589	3.86e-06	GeneID:102085620	-3.64113	9.36e-05
GeneID:102096729	-3.49339	1.81e-06	GeneID:102083625	-3.63264	0.00387882
GeneID:102084680	-3.48365	2.67e-21	GeneID:102091166	-3.63126	0.00150282
GeneID:102090125	-3.48235	1.43e-05	GeneID:102089186	-3.61357	5.59e-07
GeneID:102083765	-3.47396	0.000724848	GeneID:102094807	-3.59163	0.0449404
GeneID:102092787	-3.47354	0.00650273	GeneID:102091357	-3.59024	0.000585118
GeneID:110364407	-3.46861	0.000163307	GeneID:102087920	-3.57787	0.0148865
GeneID:110356573	-3.45943	0.00587909	GeneID:102085153	-3.56653	0.00095124
GeneID:102088175	-3.45396	0.0179938	GeneID:102088965	-3.566	2.97e-10
GeneID:102090423	-3.44781	0.00758284	GeneID:102094878	-3.55164	2.09e-07
GeneID:102088960	-3.44352	0.00953126	GeneID:102089663	-3.54969	0.0374059
GeneID:110362825	-3.42973	0.000108208	GeneID:102087905	-3.54649	0.0056757
GeneID:102098779	-3.42249	0.00021669	GeneID:102098796	-3.53186	3.75e-06
GeneID:102098370	-3.41976	0.000160643	GeneID:102091281	-3.53098	0.00150282
GeneID:102088563	-3.40845	1.86e-06	GeneID:102083811	-3.5196	2.73e-06
GeneID:102084707	-3.40699	0.000405188	GeneID:102097462	-3.5106	1.04e-11
GeneID:102090763	-3.40642	0.000247492	GeneID:102093756	-3.50779	0.0243278
GeneID:102099015	-3.40293	9.87e-10	GeneID:102090382	-3.50558	0.00380058
GeneID:102094551	-3.39232	0.00173272	GeneID:102085540	-3.49899	0.000198214
GeneID:102092422	-3.38989	0.000695265	GeneID:102098562	-3.49825	0.000925549
GeneID:102088598	-3.37851	0.000411413	GeneID:102090499	-3.48518	2.49e-08
GeneID:102089379	-3.36951	0.00395189	GeneID:102092903	-3.48465	0.000246991
GeneID:102087997	-3.36923	0.0156161	GeneID:102096688	-3.48382	0.0255837
GeneID:102091036	-3.36345	1.74e-11	GeneID:102092246	-3.46411	0.00174638
GeneID:102096503	-3.36257	0.0128495	GeneID:102084707	-3.46086	0.00196341
GeneID:102085428	-3.35824	0.000934103	GeneID:102098660	-3.45792	3.47e-05
GeneID:102091153	-3.35315	0.00100532	GeneID:102092707	-3.45747	1.34e-05
GeneID:106146135	-3.34937	0.000111266	GeneID:102095187	-3.45578	1.02e-05
GeneID:102084190	-3.34792	0.00924007	GeneID:102088124	-3.44994	9.42e-05
GeneID:102093945	-3.3468	0.0234973	GeneID:102091918	-3.44626	0.00842327
GeneID:102083872	-3.3432	9.78e-05	GeneID:102087859	-3.44594	0.000120935
GeneID:102090499	-3.33475	5.47e-11	GeneID:102092422	-3.44173	0.00381489
GeneID:102083750	-3.33264	1.03e-10	GeneID:102086125	-3.43886	5.06e-15
GeneID:102092294	-3.33258	0.0295085	GeneID:102091369	-3.42606	5.59e-07
GeneID:102085479	-3.3192	0.000467281	GeneID:102098488	-3.42058	0.000524838
GeneID:102095044	-3.31827	6.77e-08	GeneID:102095488	-3.4046	0.00864826
GeneID:102092246	-3.31727	0.00109887	GeneID:102083750	-3.39657	1.04e-11
GeneID:102096957	-3.30958	0.00746493	GeneID:110355874	-3.39452	0.000887999
GeneID:102091888	-3.30693	0.0143542	GeneID:102084740	-3.38873	5.59e-05
GeneID:106145752	-3.30503	6.21e-05	GeneID:102095985	-3.37081	0.000187193
GeneID:102095964	-3.30226	0.00103369	GeneID:102087739	-3.36486	0.00383163
GeneID:102085540	-3.29891	3.92e-06	GeneID:102087546	-3.36236	4.57e-07
GeneID:102093804	-3.28491	0.004062	GeneID:102098393	-3.36181	0.0208466
GeneID:102099014	-3.28109	0.00619745	GeneID:102095700	-3.35614	0.0333385
GeneID:106145995	-3.28011	0.0301456	GeneID:102095810	-3.3505	0.0283819
GeneID:102095544	-3.27802	3.75e-10	GeneID:102088960	-3.3473	0.0342497
GeneID:102098038	-3.27528	0.000996557	GeneID:102090396	-3.32708	6.01e-06
GeneID:102088396	-3.271	7.67e-06	GeneID:102097313	-3.31792	0.021133
GeneID:102085234	-3.26476	0.000142621	GeneID:102090757	-3.31638	1.02e-06
GeneID:102090575	-3.26184	2.1e-05	GeneID:102084680	-3.31454	2.5e-06
GeneID:102084054	-3.25919	0.00145709	GeneID:102097939	-3.31428	0.00177959
GeneID:102096265	-3.25701	0.00395357	GeneID:102087448	-3.31392	2.9e-07
GeneID:102089278	-3.24693	0.000444738	GeneID:102090125	-3.31163	0.000269488
GeneID:102087597	-3.24079	0.00194096	GeneID:102098536	-3.30743	0.00133709
GeneID:102088625	-3.22648	1.41e-05	GeneID:102091718	-3.30357	0.0206775
GeneID:102097073	-3.21929	0.000109131	GeneID:102096375	-3.3023	0.000269625
GeneID:102085082	-3.2159	4.83e-05	GeneID:102093820	-3.30185	0.00124526
GeneID:102097629	-3.21311	0.000810127	GeneID:102086700	-3.29873	0.00252309
GeneID:102092332	-3.21263	2.02e-05	GeneID:102084113	-3.26432	3.76e-05
GeneID:102094182	-3.20945	0.0260384	GeneID:102096240	-3.25618	0.0165445
GeneID:102097864	-3.20716	0.00145526	GeneID:102087302	-3.25358	0.0192013
GeneID:102083664	-3.20078	5.33e-07	GeneID:102084038	-3.25322	0.0129003
GeneID:102098488	-3.19287	0.000550003	GeneID:102086866	-3.24909	8.13e-05
GeneID:102088148	-3.19202	0.0103889	GeneID:102087624	-3.23362	0.018554
GeneID:102091357	-3.19114	0.00117309	GeneID:102096352	-3.23153	9.4e-07
GeneID:102089369	-3.18936	1.63e-06	GeneID:102089848	-3.2303	0.00340682
GeneID:102091897	-3.18746	2.01e-06	GeneID:102092844	-3.22979	0.000871557
GeneID:102098774	-3.1826	0.000218944	GeneID:102084076	-3.22799	1.59e-10
GeneID:102098796	-3.17495	4.46e-12	GeneID:102085479	-3.21423	0.0131769
GeneID:102090708	-3.17437	0.000593331	GeneID:102095058	-3.20782	9.27e-05
GeneID:102096542	-3.16114	0.000234483	GeneID:102086188	-3.20766	0.000131995
GeneID:102087067	-3.15895	0.0103395	GeneID:102091961	-3.2066	0.000314193
GeneID:102088106	-3.15754	0.00524773	GeneID:102084084	-3.20593	2e-05
GeneID:102098635	-3.15155	0.0116873	GeneID:102091885	-3.19941	0.00785329
GeneID:102094844	-3.14839	3.32e-05	GeneID:110365695	-3.19699	0.032489
GeneID:102096441	-3.14756	8.83e-06	GeneID:102089402	-3.19086	0.0362078
GeneID:102085794	-3.1425	7.69e-05	GeneID:102097475	-3.18971	0.000875242
GeneID:102088927	-3.13392	9.49e-06	GeneID:102084138	-3.17872	0.000439113
GeneID:102093322	-3.13187	0.000269913	GeneID:102096729	-3.17525	0.000823758
GeneID:102091783	-3.13145	0.0014861	GeneID:102083627	-3.17333	7.63e-05
GeneID:102088152	-3.1307	6.74e-05	GeneID:102088407	-3.16154	0.000178865
GeneID:102093846	-3.12247	6.74e-07	GeneID:102098269	-3.15206	1.84e-05
GeneID:102092396	-3.11314	0.00366801	GeneID:102089159	-3.15202	0.0211073
GeneID:102096197	-3.10343	0.0386976	GeneID:102091504	-3.14845	0.00147991
GeneID:102092728	-3.09718	0.00138206	GeneID:102090501	-3.14692	0.00088736
GeneID:102095533	-3.09699	2.14e-06	GeneID:110364989	-3.1459	0.00360697
GeneID:102086770	-3.09686	0.000421015	GeneID:102090924	-3.14202	0.00973376
GeneID:102089259	-3.09602	2.15e-07	GeneID:102096827	-3.1375	0.036283
GeneID:102097378	-3.09599	0.00147843	GeneID:102084359	-3.13738	0.000325618
GeneID:102091383	-3.09484	0.00126013	GeneID:102083603	-3.13642	0.0127805
GeneID:102093580	-3.09398	0.00251315	GeneID:102098920	-3.13508	1.87e-06
GeneID:102094524	-3.09369	2.81e-05	GeneID:102085234	-3.12632	0.00242962
GeneID:102092251	-3.08171	8.13e-06	GeneID:102093847	-3.12484	0.00573464
GeneID:102098393	-3.07529	0.0344725	GeneID:102089226	-3.12412	0.00954018
GeneID:102085626	-3.07325	0.00734834	GeneID:102089390	-3.123	2.53e-13
GeneID:102095049	-3.07276	0.0336061	GeneID:102092325	-3.12094	5.36e-05
GeneID:102096720	-3.0709	8.74e-07	GeneID:102083697	-3.11103	7.43e-07
GeneID:102087353	-3.07068	0.00963023	GeneID:102092040	-3.10945	3.37e-05
GeneID:102085575	-3.06916	0.0345058	GeneID:102089292	-3.1065	0.00103066
GeneID:102083811	-3.06609	2.5e-05	GeneID:102095544	-3.10501	0.000790626
GeneID:102098403	-3.06454	4.27e-05	GeneID:102098498	-3.1038	9.75e-07
GeneID:102085776	-3.05795	0.000750029	GeneID:102097525	-3.10255	7.21e-05
GeneID:102086125	-3.05508	8.6e-15	GeneID:102094432	-3.0998	0.0246143
GeneID:102084828	-3.05421	0.00113627	GeneID:102092199	-3.09977	0.00244746
GeneID:102085329	-3.04378	3.27e-18	GeneID:102091547	-3.09936	1.37e-08
GeneID:102085672	-3.04127	0.000147121	GeneID:102088031	-3.08746	0.0040117
GeneID:110364989	-3.03342	0.0044169	GeneID:102098197	-3.08587	0.00139641
GeneID:102094633	-3.03076	0.0328083	GeneID:102089890	-3.0849	2.28e-05
GeneID:102090129	-3.02749	1.33e-06	GeneID:102084815	-3.08158	0.0265109
GeneID:102084064	-3.02718	0.00126013	GeneID:102090449	-3.08116	0.000269625
GeneID:102087624	-3.02417	0.0230918	GeneID:102083462	-3.07223	0.00176372
GeneID:102092707	-3.02372	1.66e-07	GeneID:102097388	-3.06984	0.0116056
GeneID:102091958	-3.01891	1.05e-07	GeneID:102089369	-3.06609	2.56e-05
GeneID:102095205	-3.01766	7.26e-05	GeneID:102091841	-3.06477	0.00661644
GeneID:102095127	-3.01335	0.00397307	GeneID:102097378	-3.06282	0.000766884
GeneID:102098562	-3.01282	0.00531532	GeneID:102087892	-3.06108	8.07e-09
GeneID:102090396	-3.0078	9.7e-14	GeneID:102088914	-3.0551	9.5e-05
GeneID:102090392	-3.00339	8.63e-09	GeneID:102086280	-3.05497	0.0053687
GeneID:110358098	-3.00305	0.00196942	GeneID:102087299	-3.05251	0.000144067
GeneID:102093663	-3	0.0362007	GeneID:102092393	-3.04731	0.00140313
GeneID:102083462	-2.99694	0.00090983	GeneID:102092318	-3.04384	0.000963944
GeneID:102097645	-2.99689	0.00681421	GeneID:102087647	-3.0419	6.66e-05
GeneID:102085188	-2.9949	8.26e-05	GeneID:102097858	-3.03916	9.06e-06
GeneID:110357374	-2.99481	0.0217166	GeneID:102087541	-3.03857	2.34e-05
GeneID:102094129	-2.98819	0.00947906	GeneID:102084588	-3.03758	2.15e-05
GeneID:102098918	-2.98696	0.00255085	GeneID:102084305	-3.03569	1.08e-07
GeneID:110356698	-2.98423	0.00320629	GeneID:102093322	-3.03162	0.00164533
GeneID:102091130	-2.98127	0.00648286	GeneID:102086116	-3.02746	8.77e-07
GeneID:102086158	-2.98102	0.000968312	GeneID:102091531	-3.02457	0.000353065
GeneID:102085648	-2.97881	9.05e-05	GeneID:102095365	-3.02126	1.73e-05
GeneID:102084305	-2.97185	3.42e-11	GeneID:102096315	-3.0198	1.35e-08
GeneID:102086499	-2.96621	0.00216668	GeneID:102088563	-3.01613	0.00082976
GeneID:110357980	-2.96247	3.65e-05	GeneID:102090148	-3.00874	0.00101091
GeneID:102090256	-2.95912	2.11e-18	GeneID:102084079	-3.00621	0.00188753
GeneID:102091070	-2.95869	0.000432146	GeneID:102094742	-3.004	0.00954018
GeneID:102092089	-2.95725	1.61e-08	GeneID:102091036	-3.00263	3.18e-05
GeneID:102097475	-2.95396	4.94e-05	GeneID:102095401	-3.00247	0.00533082
GeneID:110355874	-2.94638	0.000362322	GeneID:102095776	-3.00242	0.00103066
GeneID:102095577	-2.94515	0.000747176	GeneID:102087215	-3	0.010194
GeneID:102083697	-2.93683	5.5e-10	GeneID:102098854	-2.99877	2.04e-05
GeneID:102093786	-2.9331	6.34e-05	GeneID:102096850	-2.9986	0.00243547
GeneID:102090345	-2.92739	2.99e-08	GeneID:102093242	-2.99677	1.11e-07
GeneID:102086304	-2.92715	0.0311033	GeneID:102093632	-2.99652	1.09e-05
GeneID:102098312	-2.92682	0.00155131	GeneID:102096834	-2.9932	0.000102018
GeneID:102092040	-2.92677	5.17e-05	GeneID:110360871	-2.99259	5.24e-07
GeneID:102092918	-2.92389	0.00010093	GeneID:102088558	-2.989	1.7e-06
GeneID:102088612	-2.92214	4.46e-05	GeneID:102088056	-2.98832	0.00544203
GeneID:102086473	-2.921	2.38e-06	GeneID:102085311	-2.98734	2.12e-10
GeneID:102088031	-2.91754	0.00210498	GeneID:102084279	-2.98498	0.00182281
GeneID:102085184	-2.91698	0.00729496	GeneID:102093164	-2.98405	0.000561567
GeneID:102098000	-2.91518	0.0018811	GeneID:102083966	-2.98397	0.000480671
GeneID:102091972	-2.91351	0.000503557	GeneID:102093925	-2.98351	0.0141466
GeneID:102090386	-2.9102	0.0295626	GeneID:102083633	-2.9827	0.000116265
GeneID:102087803	-2.90799	1.25e-08	GeneID:102098918	-2.9812	0.00446419
GeneID:110355563	-2.9055	0.00223786	GeneID:102085794	-2.98075	0.00434216
GeneID:102087856	-2.90302	2.74e-09	GeneID:102097260	-2.97575	0.0149233
GeneID:110364899	-2.90212	0.0288591	GeneID:102092280	-2.97362	9.08e-05
GeneID:102085213	-2.89524	0.000229329	GeneID:102091489	-2.96902	0.00193876
GeneID:102094294	-2.88718	0.00704756	GeneID:102091939	-2.9672	1.85e-08
GeneID:102085805	-2.8818	6.1e-08	GeneID:102093678	-2.96532	0.0258024
GeneID:102085336	-2.87941	0.00132959	GeneID:102095341	-2.96403	0.00771687
GeneID:102085555	-2.87938	0.00014018	GeneID:102088006	-2.96262	0.00644036
GeneID:102098197	-2.87806	0.000511041	GeneID:102090241	-2.95752	4.62e-08
GeneID:102088177	-2.87706	4.26e-05	GeneID:102094037	-2.95235	1.76e-05
GeneID:102088403	-2.87514	4.8e-18	GeneID:102095060	-2.95221	0.000395723
GeneID:102088576	-2.87094	0.00259426	GeneID:102094170	-2.95042	0.00368371
GeneID:102091369	-2.86429	7.92e-08	GeneID:102095602	-2.95042	0.0392864
GeneID:102094300	-2.86184	0.00291086	GeneID:102096720	-2.94717	0.00544936
GeneID:102093141	-2.86169	0.0080016	GeneID:102098059	-2.94399	0.0100888
GeneID:102094244	-2.86007	1.71e-12	GeneID:102083590	-2.9413	2.61e-05
GeneID:102083516	-2.85489	0.000674965	GeneID:102092260	-2.94017	0.0209289
GeneID:102095187	-2.85019	0.000314469	GeneID:102083456	-2.9386	0.00734197
GeneID:102092479	-2.84414	0.000189075	GeneID:102085329	-2.93778	4.3e-10
GeneID:110359995	-2.84309	0.000620348	GeneID:102095577	-2.93762	0.00206044
GeneID:102086426	-2.83987	6.61e-06	GeneID:102087421	-2.93527	0.000192334
GeneID:110356883	-2.83954	0.00193994	GeneID:102098166	-2.93218	7.04e-07
GeneID:102085364	-2.83692	0.0187866	GeneID:102094237	-2.93129	0.0207831
GeneID:102087472	-2.8309	0.000150979	GeneID:102091396	-2.92677	3.75e-06
GeneID:102084359	-2.82327	3.24e-06	GeneID:102094780	-2.92203	6.91e-08
GeneID:102093820	-2.82097	0.000649053	GeneID:102095628	-2.91906	2.38e-07
GeneID:102085203	-2.81418	9.75e-05	GeneID:102089477	-2.91756	5.58e-07
GeneID:102086424	-2.81222	9.24e-05	GeneID:102088654	-2.91556	3.13e-05
GeneID:102096507	-2.80448	0.000304479	GeneID:102096730	-2.91056	0.00164503
GeneID:102084740	-2.80376	6.73e-05	GeneID:102085672	-2.91002	0.00906096
GeneID:102087892	-2.79824	4.39e-11	GeneID:102084693	-2.90658	0.000732242
GeneID:102087732	-2.78943	9.09e-05	GeneID:102097606	-2.90319	0.0319569
GeneID:102094326	-2.78716	0.00167609	GeneID:102085422	-2.90289	8.13e-06
GeneID:102090757	-2.78268	6.18e-06	GeneID:102089750	-2.90134	7.65e-06
GeneID:102091602	-2.78098	4.49e-07	GeneID:102089387	-2.90029	9.48e-07
GeneID:102089186	-2.7795	7.99e-05	GeneID:102090708	-2.89584	0.00791079
GeneID:102084847	-2.77681	4.5e-08	GeneID:102096319	-2.89466	2.57e-08
GeneID:102087546	-2.77508	2.41e-13	GeneID:102098129	-2.89219	3.31e-05
GeneID:102084111	-2.77382	9.48e-07	GeneID:102096268	-2.89188	0.000874001
GeneID:102092393	-2.76657	0.00093857	GeneID:102093825	-2.88791	0.00164266
GeneID:102084084	-2.76157	3.97e-05	GeneID:102095004	-2.88791	0.00014828
GeneID:102098269	-2.75741	1.32e-06	GeneID:102097499	-2.88455	5.76e-05
GeneID:102098948	-2.75489	0.0366136	GeneID:102096441	-2.88452	0.00114922
GeneID:106146053	-2.75316	0.0105832	GeneID:102093141	-2.88338	0.015587
GeneID:102083603	-2.7515	0.0136951	GeneID:102097001	-2.88182	0.000160636
GeneID:102098920	-2.74664	2.07e-09	GeneID:102092423	-2.87976	5.59e-05
GeneID:102086954	-2.74329	5.19e-08	GeneID:102097126	-2.87706	0.0237522
GeneID:102097126	-2.74086	0.00701117	GeneID:102094847	-2.87668	8.66e-07
GeneID:102091023	-2.74076	0.0156869	GeneID:102087416	-2.87419	2.43e-06
GeneID:102089890	-2.74009	1.5e-06	GeneID:102091272	-2.86692	4e-05
GeneID:102083551	-2.74003	0.0164812	GeneID:102087848	-2.86446	0.00102332
GeneID:102089402	-2.73835	0.0293473	GeneID:102094354	-2.8633	0.00267238
GeneID:102098504	-2.73781	0.00243209	GeneID:102093169	-2.86321	0.00057992
GeneID:102097928	-2.73419	0.0213371	GeneID:102088927	-2.86278	0.0221624
GeneID:102097001	-2.73404	4.67e-06	GeneID:102083772	-2.85926	0.0070641
GeneID:102085153	-2.73388	1.28e-05	GeneID:102095735	-2.85553	0.000238983
GeneID:102087054	-2.7318	0.00160214	GeneID:102096160	-2.85161	0.013297
GeneID:102085871	-2.73071	8.28e-16	GeneID:102093206	-2.85131	0.000520178
GeneID:110360101	-2.72765	0.0087053	GeneID:102094244	-2.85039	0.000138821
GeneID:102091939	-2.72353	1.24e-11	GeneID:102085938	-2.84663	0.00270875
GeneID:102096477	-2.72309	7.95e-05	GeneID:102091023	-2.84573	0.0160483
GeneID:102096375	-2.71734	0.000482826	GeneID:102091972	-2.84075	0.00231372
GeneID:102088108	-2.71335	0.00240253	GeneID:102085805	-2.83956	7.35e-07
GeneID:102084138	-2.71329	0.000166856	GeneID:102091602	-2.83682	2.99e-05
GeneID:102088654	-2.71271	1.55e-09	GeneID:102085183	-2.83163	0.000210806
GeneID:102086191	-2.71095	4.21e-05	GeneID:102090950	-2.82443	0.028925
GeneID:102091364	-2.71095	0.00121277	GeneID:102098023	-2.82413	0.00117189
GeneID:102092046	-2.70991	0.000225679	GeneID:110362652	-2.82277	0.00633836
GeneID:102091391	-2.70814	0.000184343	GeneID:102085213	-2.82248	0.00150282
GeneID:102097690	-2.70522	0.000534807	GeneID:102089916	-2.82174	0.000110299
GeneID:102098703	-2.70082	0.00186128	GeneID:102091307	-2.82132	0.00096908
GeneID:102095602	-2.70044	0.0260968	GeneID:102090919	-2.8202	1.4e-07
GeneID:102089534	-2.69654	0.00324398	GeneID:102094326	-2.8187	0.00391504
GeneID:102087647	-2.69173	0.000145155	GeneID:110355563	-2.81435	0.0322181
GeneID:102092044	-2.68649	8.14e-11	GeneID:102087449	-2.81346	8.26e-08
GeneID:102098285	-2.6834	0.000724848	GeneID:102091066	-2.81166	0.00213914
GeneID:102088696	-2.68142	2.53e-06	GeneID:102097733	-2.80835	0.00150841
GeneID:102092228	-2.67999	1.6e-08	GeneID:102091801	-2.80735	0.000223055
GeneID:102084743	-2.6795	0.000521836	GeneID:102092044	-2.79914	1.67e-07
GeneID:102098234	-2.67946	4.79e-05	GeneID:102086122	-2.78981	3.28e-07
GeneID:102098160	-2.67894	6.59e-07	GeneID:102089104	-2.78737	6.58e-09
GeneID:102097462	-2.6779	5.04e-09	GeneID:102088042	-2.78211	0.000709991
GeneID:102094878	-2.67721	9.82e-05	GeneID:102088755	-2.77916	0.0182312
GeneID:102096740	-2.67543	0.000629246	GeneID:102091925	-2.77879	0.0121304
GeneID:102090010	-2.67411	0.000148422	GeneID:102089452	-2.77863	0.000550539
GeneID:102085422	-2.67031	9.44e-06	GeneID:102097522	-2.77458	5.59e-07
GeneID:102088006	-2.66654	0.000677479	GeneID:102092197	-2.77219	0.0029869
GeneID:102093772	-2.66469	0.0270701	GeneID:110356448	-2.77106	0.00340682
GeneID:102086615	-2.66184	0.000236799	GeneID:102084738	-2.76939	0.0101787
GeneID:102085261	-2.65928	0.00125163	GeneID:102091783	-2.76467	0.00679433
GeneID:102095346	-2.65871	0.000273779	GeneID:102097383	-2.76415	4.3e-06
GeneID:102098166	-2.65831	9.21e-07	GeneID:102087173	-2.76001	9.36e-08
GeneID:102091961	-2.65726	0.00199884	GeneID:102094844	-2.75983	0.000824631
GeneID:102085371	-2.65724	2.53e-06	GeneID:102087672	-2.75845	0.000305404
GeneID:102090679	-2.65699	0.00309755	GeneID:102086737	-2.75725	2.12e-05
GeneID:102097281	-2.64957	0.00901762	GeneID:110364334	-2.7525	0.008203
GeneID:102098179	-2.64825	1.83e-05	GeneID:102096613	-2.75189	4.59e-07
GeneID:102090278	-2.64797	0.0302252	GeneID:102093432	-2.74983	0.0224214
GeneID:102092979	-2.63956	0.00422895	GeneID:102087597	-2.74894	0.0096244
GeneID:102084595	-2.63785	0.00384219	GeneID:102094876	-2.74811	0.00167071
GeneID:102089243	-2.6341	0.016311	GeneID:102083904	-2.74551	0.00885956
GeneID:102094045	-2.63336	0.00339108	GeneID:102089631	-2.74444	0.0113538
GeneID:102087056	-2.62919	0.00466644	GeneID:102087333	-2.73871	5.46e-10
GeneID:102087421	-2.62873	3.3e-05	GeneID:102090595	-2.73725	0.000982757
GeneID:102089621	-2.62799	0.000138067	GeneID:102098243	-2.73333	0.000378215
GeneID:102091155	-2.62763	0.0492277	GeneID:102091757	-2.73159	0.00101091
GeneID:102098936	-2.62689	5.06e-09	GeneID:102093650	-2.72883	0.000157319
GeneID:102089442	-2.62647	0.000634938	GeneID:102088792	-2.72849	1.68e-06
GeneID:102093847	-2.62364	0.0204141	GeneID:102091003	-2.72685	0.000205761
GeneID:102094135	-2.61817	0.0120445	GeneID:102089081	-2.72653	2.24e-05
GeneID:102088493	-2.60835	0.00021669	GeneID:102088177	-2.72414	0.00150841
GeneID:102092501	-2.60277	0.0262704	GeneID:102083664	-2.72227	0.000531895
GeneID:102085620	-2.60263	0.00512428	GeneID:102092699	-2.72031	0.00648616
GeneID:102086760	-2.60227	0.000240866	GeneID:102090124	-2.7182	2.12e-10
GeneID:102089665	-2.6012	8.96e-06	GeneID:110364407	-2.71653	0.006436
GeneID:102090232	-2.59301	0.00113627	GeneID:102092493	-2.71273	8.06e-09
GeneID:102093632	-2.5902	8.51e-06	GeneID:110356619	-2.71097	0.0320907
GeneID:102094767	-2.58705	0.00296561	GeneID:102085106	-2.70722	0.00797558
GeneID:102088965	-2.58407	2.69e-12	GeneID:102098203	-2.70716	5.4e-05
GeneID:102087848	-2.58066	0.00181758	GeneID:102084958	-2.70695	0.0129391
GeneID:102084907	-2.57831	0.00082803	GeneID:102088696	-2.70466	0.000185942
GeneID:102097159	-2.57733	0.00101853	GeneID:102090010	-2.70314	0.000409485
GeneID:102083718	-2.5757	0.000173521	GeneID:102095531	-2.70278	0.0286069
GeneID:102094354	-2.57413	0.00196936	GeneID:102089373	-2.70219	0.0115267
GeneID:102091192	-2.56813	3.63e-08	GeneID:102086191	-2.70002	0.00052061
GeneID:102096315	-2.56721	3.06e-13	GeneID:102084111	-2.69988	0.000110299
GeneID:102096160	-2.56704	0.00372302	GeneID:102098147	-2.69383	0.00958777
GeneID:102096960	-2.56418	0.000156263	GeneID:102090119	-2.691	0.00360697
GeneID:102091590	-2.56248	0.000366053	GeneID:102085336	-2.68847	0.00661644
GeneID:102091250	-2.55807	1.42e-08	GeneID:102095770	-2.68737	5.85e-07
GeneID:102094742	-2.55334	0.017069	GeneID:102095712	-2.68468	1.42e-07
GeneID:102088744	-2.5509	0.00163222	GeneID:102088690	-2.6834	0.000238983
GeneID:102087010	-2.54958	1.96e-07	GeneID:102096922	-2.68101	0.00051201
GeneID:102095401	-2.54844	0.00341993	GeneID:102086426	-2.68058	0.00372595
GeneID:102091531	-2.54756	0.000173977	GeneID:102098842	-2.67688	3.01e-07
GeneID:102092330	-2.54569	0.00136735	GeneID:102089665	-2.67664	0.0017062
GeneID:102091144	-2.53899	0.00190744	GeneID:102094524	-2.67336	0.0199617
GeneID:102091003	-2.53806	0.000121504	GeneID:102098626	-2.67225	0.00114313
GeneID:102086260	-2.53605	0.0278424	GeneID:102094262	-2.67132	0.00236945
GeneID:102094712	-2.53575	1.61e-08	GeneID:102098396	-2.66937	2.95e-05
GeneID:102094171	-2.53184	0.000519711	GeneID:102098285	-2.66553	0.00181618
GeneID:102089505	-2.531	1.75e-05	GeneID:102093296	-2.66552	0.0023574
GeneID:102097195	-2.52694	0.000129842	GeneID:102085648	-2.66515	0.000756292
GeneID:102089942	-2.52607	0.000317062	GeneID:102096267	-2.66482	0.00515903
GeneID:102086963	-2.5242	3.75e-10	GeneID:102088382	-2.65901	8.93e-06
GeneID:110357563	-2.52257	0.0347287	GeneID:102085371	-2.65724	0.00253513
GeneID:102090200	-2.519	0.000856185	GeneID:102092154	-2.65397	0.000190223
GeneID:102083966	-2.51785	0.00249258	GeneID:102092979	-2.65153	0.00507558
GeneID:102097903	-2.51772	0.00935692	GeneID:102085857	-2.65011	0.000125115
GeneID:102097140	-2.51652	4.1e-05	GeneID:102091590	-2.64932	0.0006755
GeneID:102087448	-2.51498	5.46e-05	GeneID:102084335	-2.64873	0.00190512
GeneID:102091399	-2.51377	0.0223039	GeneID:102088466	-2.64712	0.018238
GeneID:102091307	-2.5129	0.000836663	GeneID:102098936	-2.647	2.35e-07
GeneID:102091077	-2.51137	0.000792369	GeneID:110357980	-2.64211	0.0219824
GeneID:102092477	-2.5085	9.5e-05	GeneID:102093888	-2.64111	0.0353186
GeneID:102098396	-2.50706	1.5e-05	GeneID:102095205	-2.64076	0.0151928
GeneID:102096924	-2.50384	1.32e-10	GeneID:102084743	-2.63929	0.00161442
GeneID:102092844	-2.50324	0.00071301	GeneID:102086185	-2.63848	0.0038148
GeneID:102093799	-2.50283	0.00405988	GeneID:102086844	-2.63771	2.38e-07
GeneID:102094037	-2.49515	1.73e-05	GeneID:102084199	-2.63764	0.0284527
GeneID:102088558	-2.4932	7.38e-08	GeneID:102088353	-2.63736	0.00148169
GeneID:102091659	-2.49107	0.0313402	GeneID:102095543	-2.637	0.000561567
GeneID:102087905	-2.49064	0.0265437	GeneID:102090213	-2.62924	0.000190223
GeneID:102089172	-2.48954	0.00790737	GeneID:102089586	-2.62624	0.000253465
GeneID:102097457	-2.48875	0.0155034	GeneID:102091624	-2.62471	0.0131363
GeneID:102092808	-2.48402	0.000369517	GeneID:102095149	-2.62385	0.0300982
GeneID:102093854	-2.48342	0.00025052	GeneID:102087720	-2.6221	5.25e-06
GeneID:102092325	-2.48305	0.000105064	GeneID:102083695	-2.62018	0.0181183
GeneID:102091396	-2.48286	6.58e-07	GeneID:102097614	-2.6188	0.00144221
GeneID:102085170	-2.47963	6.06e-11	GeneID:102096293	-2.61812	0.000239093
GeneID:102085691	-2.47913	1.61e-08	GeneID:102091886	-2.6178	0.00198314
GeneID:102084462	-2.47775	0.00460336	GeneID:102096540	-2.61348	1.24e-06
GeneID:102093236	-2.47508	6.92e-12	GeneID:110357579	-2.61261	4.92e-07
GeneID:102096908	-2.47223	0.000588566	GeneID:102091391	-2.61172	0.000193454
GeneID:102087251	-2.47033	8.93e-07	GeneID:102085683	-2.60939	3.37e-05
GeneID:102097591	-2.46861	0.00035013	GeneID:102094300	-2.60881	0.0256396
GeneID:102097115	-2.46832	0.00415552	GeneID:102089105	-2.60869	4.82e-05
GeneID:102094748	-2.46731	0.0207695	GeneID:110359141	-2.59826	0.023873
GeneID:102083873	-2.45916	0.00206279	GeneID:102096707	-2.59792	0.00915088
GeneID:102094598	-2.45705	1.2e-10	GeneID:102095044	-2.59715	0.000533078
GeneID:102097228	-2.45496	0.00147014	GeneID:102083632	-2.59234	0.0283908
GeneID:102096707	-2.45425	0.0050357	GeneID:102095284	-2.5916	4.8e-05
GeneID:102088042	-2.45196	0.00237872	GeneID:102086424	-2.58621	0.000393416
GeneID:102098739	-2.45162	1.21e-10	GeneID:102084905	-2.58392	2.2e-05
GeneID:102097499	-2.45127	4.03e-06	GeneID:102098545	-2.58242	1.82e-09
GeneID:102096444	-2.44775	0.00227868	GeneID:102097510	-2.5815	0.0137208
GeneID:102086122	-2.44665	9.3e-07	GeneID:102085320	-2.58031	0.000605361
GeneID:102098670	-2.4458	0.00341993	GeneID:102088033	-2.57917	0.00604367
GeneID:102083627	-2.4456	0.000506902	GeneID:102088967	-2.57813	0.00916301
GeneID:102096182	-2.44499	1.24e-05	GeneID:102098703	-2.57034	0.006436
GeneID:102096201	-2.44383	0.000152304	GeneID:102092420	-2.56911	0.00280846
GeneID:102089421	-2.4428	0.00125787	GeneID:102088627	-2.5667	0.0264273
GeneID:102094262	-2.43942	0.00147731	GeneID:102090891	-2.5658	0.000455067
GeneID:102083772	-2.43868	0.00355558	GeneID:102086954	-2.56542	7.71e-05
GeneID:102085680	-2.4382	3.65e-05	GeneID:102093507	-2.56535	0.00173988
GeneID:102093242	-2.43476	1.8e-09	GeneID:102090345	-2.56271	0.00057992
GeneID:102087720	-2.43293	5.06e-15	GeneID:102086387	-2.56216	0.000199736
GeneID:102097362	-2.42977	0.0201948	GeneID:102098349	-2.56056	0.000530889
GeneID:102089104	-2.42556	3.22e-10	GeneID:102091250	-2.56008	1.45e-06
GeneID:102095792	-2.42321	0.0151335	GeneID:102088392	-2.558	0.029115
GeneID:102092699	-2.42223	0.00836988	GeneID:102091568	-2.55583	1.29e-05
GeneID:102089916	-2.42087	9.83e-11	GeneID:110355493	-2.55428	0.00169399
GeneID:102085445	-2.4185	0.0306684	GeneID:102096899	-2.55113	1.08e-05
GeneID:102087541	-2.41792	0.00011157	GeneID:102092713	-2.5502	0.0322067
GeneID:102092513	-2.41768	6.38e-11	GeneID:102093186	-2.54973	0.00704896
GeneID:102091596	-2.41405	1.83e-06	GeneID:102091077	-2.54604	0.0103175
GeneID:106145796	-2.41267	0.00175788	GeneID:102083877	-2.54249	0.00432887
GeneID:102096293	-2.41197	0.00053128	GeneID:102089561	-2.54205	6.18e-08
GeneID:102093298	-2.41147	6.14e-09	GeneID:102089534	-2.54075	0.0166316
GeneID:102083877	-2.40985	0.0014388	GeneID:102087346	-2.53933	0.0222945
GeneID:102090449	-2.40979	0.000715357	GeneID:102085261	-2.53891	0.00416347
GeneID:102093190	-2.40935	4.12e-05	GeneID:102091084	-2.53868	0.00501958
GeneID:102092154	-2.4067	2.25e-05	GeneID:102096026	-2.52981	8.35e-08
GeneID:102092423	-2.40269	0.000111943	GeneID:102092433	-2.52893	0.00167071
GeneID:102089772	-2.40241	0.0118992	GeneID:102097591	-2.52671	0.00110164
GeneID:110355943	-2.40208	0.0062488	GeneID:102085803	-2.52647	2.34e-07
GeneID:102094298	-2.40197	4.55e-05	GeneID:102091773	-2.52585	0.00631958
GeneID:102085803	-2.40185	6.33e-09	GeneID:102088451	-2.52318	0.000190223
GeneID:102087302	-2.40081	0.0435576	GeneID:102083754	-2.51906	0.000561317
GeneID:102090305	-2.40036	0.00059077	GeneID:102089621	-2.5181	0.00200943
GeneID:102096149	-2.39816	0.0012987	GeneID:102084828	-2.51771	0.00805364
GeneID:102095526	-2.39706	0.0132062	GeneID:102092513	-2.51664	3.81e-05
GeneID:102092296	-2.39662	9.9e-07	GeneID:102098555	-2.51488	0.0261491
GeneID:102088033	-2.39631	0.00218947	GeneID:102089442	-2.5115	0.00792854
GeneID:102096026	-2.39371	3.62e-11	GeneID:102084829	-2.50962	0.00284119
GeneID:102096675	-2.39277	0.0010494	GeneID:102084603	-2.50864	0.00011998
GeneID:102096100	-2.39071	0.00866505	GeneID:102094598	-2.50804	1.73e-05
GeneID:102086389	-2.39	0.00240957	GeneID:102092089	-2.50636	0.000136426
GeneID:102091188	-2.3891	0.00103369	GeneID:102087182	-2.50364	0.00671539
GeneID:102088627	-2.38773	0.024176	GeneID:102090101	-2.50186	0.0216724
GeneID:102090919	-2.38709	1.61e-08	GeneID:102089735	-2.50165	6.22e-06
GeneID:102095164	-2.38557	0.0169611	GeneID:102090767	-2.50154	0.000263621
GeneID:102092482	-2.38524	0.0347676	GeneID:102089076	-2.49952	0.00792854
GeneID:102085938	-2.38323	0.000300504	GeneID:102096742	-2.49688	0.00271723
GeneID:102089873	-2.38318	0.0142742	GeneID:102097414	-2.49643	0.00833112
GeneID:106145954	-2.383	0.00185999	GeneID:102096182	-2.49364	9.36e-05
GeneID:102087375	-2.38182	1.71e-08	GeneID:106145993	-2.49254	5.06e-06
GeneID:110364334	-2.38179	0.0123186	GeneID:102093236	-2.49097	3.76e-08
GeneID:102090276	-2.37957	0.000528846	GeneID:102087856	-2.4906	0.000180715
GeneID:102086761	-2.37843	0.0171592	GeneID:102091473	-2.48818	0.000149265
GeneID:102097383	-2.37827	1.88e-06	GeneID:102089984	-2.48567	1.27e-05
GeneID:102090892	-2.37689	2.58e-05	GeneID:102093790	-2.48473	0.000385335
GeneID:102088342	-2.37576	0.00877093	GeneID:102086473	-2.48398	0.00110101
GeneID:102098349	-2.3746	0.000346904	GeneID:102095909	-2.48225	0.000866654
GeneID:102095761	-2.37433	0.000427491	GeneID:102086893	-2.48047	0.0181183
GeneID:102084886	-2.37414	0.0035641	GeneID:102097934	-2.47692	4.04e-05
GeneID:110357568	-2.37324	0.00200234	GeneID:102095550	-2.47597	0.000714616
GeneID:102091778	-2.37197	0.000968537	GeneID:102098504	-2.47478	0.00982028
GeneID:102089095	-2.37093	0.000272638	GeneID:102098184	-2.4728	0.00108529
GeneID:102088124	-2.37037	0.0014094	GeneID:102083620	-2.47194	3.14e-09
GeneID:102090768	-2.36993	0.003056	GeneID:102091171	-2.47101	6.08e-05
GeneID:102098903	-2.36891	0.00484941	GeneID:102086579	-2.46938	0.00091181
GeneID:102090577	-2.36723	0.0380588	GeneID:102088083	-2.46673	2.62e-05
GeneID:102093650	-2.36306	0.000689935	GeneID:102091596	-2.46463	0.000175239
GeneID:102097141	-2.36171	0.00966322	GeneID:102091130	-2.4627	0.0256396
GeneID:102088040	-2.3612	8.97e-05	GeneID:102091274	-2.46263	0.0409325
GeneID:102088382	-2.35991	6.15e-06	GeneID:102084964	-2.45943	0.0261491
GeneID:102092635	-2.3592	9.12e-07	GeneID:102098739	-2.45694	8.46e-06
GeneID:102091393	-2.35885	0.00604816	GeneID:102086501	-2.45431	0.00212063
GeneID:102092210	-2.35885	0.0274993	GeneID:102093799	-2.45298	0.0189495
GeneID:102089477	-2.35317	1.01e-06	GeneID:102090425	-2.45294	0.00047799
GeneID:102083658	-2.35236	0.00203973	GeneID:102097073	-2.45286	0.0242752
GeneID:102096352	-2.35131	0.00155462	GeneID:102085776	-2.44953	0.0239567
GeneID:102098693	-2.34933	0.000133868	GeneID:102087195	-2.44764	5.13e-05
GeneID:102089452	-2.34869	0.000147324	GeneID:102090878	-2.44673	9.98e-05
GeneID:102083832	-2.34809	0.000129422	GeneID:102098494	-2.44492	8.09e-05
GeneID:102096872	-2.34343	0.00130981	GeneID:102088152	-2.44436	0.0034608
GeneID:102095564	-2.33753	1.51e-05	GeneID:102098099	-2.444	0.0148876
GeneID:102089443	-2.33361	0.00685039	GeneID:102085555	-2.44385	0.000263621
GeneID:102096899	-2.3319	4.75e-05	GeneID:102087010	-2.44322	0.000469722
GeneID:102099037	-2.3318	0.0130728	GeneID:102095346	-2.44218	0.00375765
GeneID:102083633	-2.32891	6.26e-05	GeneID:102088744	-2.43987	0.00356449
GeneID:102084887	-2.32815	0.000411884	GeneID:102084418	-2.43969	0.000136426
GeneID:102083497	-2.32805	0.0001088	GeneID:102090491	-2.43962	0.0213451
GeneID:102089275	-2.32708	0.00324997	GeneID:102096238	-2.43467	8.13e-06
GeneID:102086655	-2.32504	0.00209033	GeneID:102098064	-2.43448	0.0461405
GeneID:102088353	-2.3246	0.000869018	GeneID:102088605	-2.43356	1.3e-05
GeneID:102088277	-2.32298	8.08e-05	GeneID:102086076	-2.43221	0.00184003
GeneID:102098904	-2.32224	0.0013304	GeneID:102097738	-2.43157	0.000379757
GeneID:102084905	-2.32054	1.54e-08	GeneID:102084475	-2.43134	0.00618142
GeneID:102093027	-2.3187	0.000693541	GeneID:102091144	-2.43131	0.00490104
GeneID:102093126	-2.31614	0.000190964	GeneID:102092335	-2.42859	2.6e-08
GeneID:102086050	-2.31528	9.13e-06	GeneID:102089109	-2.42766	1.02e-05
GeneID:102089881	-2.31494	0.000202122	GeneID:102087732	-2.42732	0.00383699
GeneID:102096345	-2.3137	0.000369517	GeneID:102091192	-2.42667	0.000190223
GeneID:102097422	-2.31217	0.00087486	GeneID:102098674	-2.42481	0.0408458
GeneID:102098885	-2.30921	0.000171868	GeneID:102091833	-2.42251	5.43e-05
GeneID:102091586	-2.30872	0.000185102	GeneID:102087823	-2.42085	0.00574991
GeneID:102084603	-2.30837	2.82e-05	GeneID:102087068	-2.41724	0.0420767
GeneID:110355493	-2.30712	0.00256741	GeneID:102093630	-2.41687	0.0124572
GeneID:102084588	-2.30581	6.29e-05	GeneID:102098332	-2.41097	3.51e-07
GeneID:102094769	-2.30478	1.17e-05	GeneID:110365025	-2.41054	0.00753622
GeneID:102090248	-2.3046	0.000934103	GeneID:102087216	-2.41012	0.00144431
GeneID:102092042	-2.30362	0.000122329	GeneID:102083872	-2.40895	0.0381618
GeneID:102088588	-2.29917	0.00026416	GeneID:102089267	-2.40655	0.00010627
GeneID:102094420	-2.29866	0.0115866	GeneID:102087324	-2.4026	0.00203776
GeneID:102095543	-2.29534	0.000371572	GeneID:102090181	-2.39683	0.000215751
GeneID:102089581	-2.2945	7.42e-07	GeneID:102089581	-2.39461	0.000121027
GeneID:102095146	-2.29391	0.0353433	GeneID:102090187	-2.39273	3.76e-05
GeneID:102091664	-2.29247	2.54e-05	GeneID:102092938	-2.39253	7.18e-05
GeneID:102095058	-2.29231	0.000336112	GeneID:102095974	-2.38858	0.000723988
GeneID:102095372	-2.29123	0.00251075	GeneID:102098003	-2.38751	2.4e-05
GeneID:102085088	-2.2909	0.00282358	GeneID:102096399	-2.38651	1.07e-06
GeneID:102098250	-2.29017	5.83e-11	GeneID:102094115	-2.38597	0.00807966
GeneID:102092903	-2.28915	0.00619737	GeneID:102089866	-2.38596	0.0364078
GeneID:102087195	-2.28898	4.6e-12	GeneID:102097219	-2.38411	0.000948909
GeneID:102092087	-2.28733	7.09e-05	GeneID:102091664	-2.38271	0.00100557
GeneID:102089984	-2.28513	1.31e-08	GeneID:102090232	-2.38172	0.00967301
GeneID:102087273	-2.28353	0.0348804	GeneID:102096526	-2.3807	0.00604367
GeneID:102084927	-2.2831	0.00123184	GeneID:102088086	-2.37942	0.00117769
GeneID:102092503	-2.28226	0.0380477	GeneID:102084927	-2.379	0.00125923
GeneID:102094506	-2.28196	0.00549132	GeneID:102099015	-2.37759	5.59e-05
GeneID:102086844	-2.28054	1.82e-06	GeneID:102094616	-2.37498	3.71e-05
GeneID:102088632	-2.27965	0.0062488	GeneID:102092141	-2.3744	0.00287673
GeneID:102084426	-2.27812	0.036183	GeneID:102095464	-2.37004	4.3e-06
GeneID:102098494	-2.27676	6.18e-06	GeneID:102090021	-2.37	0.000130742
GeneID:102096168	-2.27583	0.0347676	GeneID:102084887	-2.36879	0.00131212
GeneID:102095026	-2.27556	0.00237057	GeneID:102095792	-2.36607	0.0148648
GeneID:102094847	-2.27455	3.69e-06	GeneID:102084212	-2.36499	7.9e-05
GeneID:102096742	-2.27449	0.000444	GeneID:102087890	-2.36318	2.62e-05
GeneID:102090932	-2.27417	0.00134747	GeneID:102091663	-2.36273	0.00450494
GeneID:102089586	-2.27324	6.55e-05	GeneID:102084847	-2.3624	0.000107057
GeneID:102088605	-2.27268	2.82e-06	GeneID:102088601	-2.35922	0.000228375
GeneID:102083590	-2.27238	0.000150979	GeneID:102092946	-2.35915	6.08e-06
GeneID:102084076	-2.27115	1.8e-08	GeneID:102099029	-2.35548	0.00902525
GeneID:102088083	-2.27113	1.82e-08	GeneID:102096149	-2.35335	0.0426534
GeneID:102090853	-2.27073	0.000330062	GeneID:102088063	-2.35314	0.000516302
GeneID:102098498	-2.27068	0.000163307	GeneID:102094298	-2.35154	0.000732242
GeneID:102094981	-2.2704	0.0469848	GeneID:102085687	-2.35111	0.00471864
GeneID:102086188	-2.26849	0.00118541	GeneID:102086158	-2.34966	0.0264684
GeneID:102098788	-2.26712	0.00113627	GeneID:102093313	-2.34958	6.26e-05
GeneID:102090299	-2.26581	0.00066582	GeneID:102087124	-2.3473	0.0180304
GeneID:106146129	-2.26427	0.0136976	GeneID:102083832	-2.34618	0.00280378
GeneID:102093507	-2.26224	0.00393366	GeneID:102095958	-2.34282	0.0056757
GeneID:102094282	-2.25956	0.0065269	GeneID:102091932	-2.34212	9.04e-06
GeneID:102094677	-2.25768	9.13e-05	GeneID:102090186	-2.3397	0.0048629
GeneID:102087741	-2.25554	0.000168125	GeneID:102086940	-2.33967	0.00112455
GeneID:102095958	-2.25535	0.00466304	GeneID:102087375	-2.33932	0.00109444
GeneID:102089387	-2.25453	4.65e-05	GeneID:102097953	-2.33883	0.00164605
GeneID:102091568	-2.25147	0.000103857	GeneID:102094205	-2.33784	6.03e-07
GeneID:102096230	-2.25143	0.0204079	GeneID:102087481	-2.33685	0.00988652
GeneID:102087890	-2.24911	1.05e-05	GeneID:102092087	-2.3359	0.00284119
GeneID:102093206	-2.24749	0.00258992	GeneID:102087709	-2.33518	0.026829
GeneID:102098801	-2.24688	0.000582405	GeneID:102090356	-2.33339	0.00496272
GeneID:102096613	-2.24475	3.34e-06	GeneID:102098148	-2.33264	0.000212468
GeneID:102095276	-2.24462	0.00355558	GeneID:102095092	-2.33143	0.00106624
GeneID:102094702	-2.2437	0.00011158	GeneID:102085953	-2.33077	0.000117485
GeneID:102089237	-2.2435	1.69e-08	GeneID:102095398	-2.32966	9.28e-06
GeneID:102098854	-2.2422	0.000178507	GeneID:102092918	-2.32925	0.000447236
GeneID:102085786	-2.24124	2.48e-10	GeneID:102098801	-2.32864	0.00180068
GeneID:102084708	-2.24111	0.00011158	GeneID:102089468	-2.32677	0.00432887
GeneID:102098975	-2.24101	1.07e-05	GeneID:102084708	-2.32671	0.000346908
GeneID:102085953	-2.24019	6.79e-07	GeneID:102085170	-2.32549	0.000149265
GeneID:102083620	-2.24003	4.62e-10	GeneID:102095564	-2.31988	0.000359826
GeneID:102093927	-2.2398	0.000133626	GeneID:102089982	-2.31832	0.00102332
GeneID:102087388	-2.23813	0.000228116	GeneID:102095313	-2.31503	0.00122532
GeneID:102092009	-2.23545	0.00726705	GeneID:102096230	-2.31411	0.0222945
GeneID:102098099	-2.23372	0.00295283	GeneID:102096589	-2.31227	0.00088001
GeneID:102087672	-2.23279	0.0010342	GeneID:102085901	-2.31147	0.0110615
GeneID:102083951	-2.23266	0.00117996	GeneID:110365253	-2.30824	0.0331835
GeneID:102088107	-2.23238	0.00233806	GeneID:102088598	-2.30812	0.0185233
GeneID:102095284	-2.23096	0.000187607	GeneID:102092172	-2.30226	0.000383662
GeneID:110357664	-2.23027	1.61e-06	GeneID:102095041	-2.30073	0.0166783
GeneID:102091850	-2.22925	0.00113984	GeneID:102087251	-2.30042	4.64e-05
GeneID:102087451	-2.22702	1.73e-08	GeneID:102090423	-2.29687	0.0485709
GeneID:102096341	-2.22588	0.0391732	GeneID:102088518	-2.29506	0.0163762
GeneID:102083754	-2.22426	2.7e-05	GeneID:102096924	-2.29491	6.21e-06
GeneID:102091497	-2.22363	0.000192777	GeneID:102098730	-2.29324	0.00534974
GeneID:102086704	-2.22322	1.18e-11	GeneID:102097328	-2.29283	0.00129322
GeneID:102084341	-2.2219	1.25e-08	GeneID:102094989	-2.29163	0.00298503
GeneID:102087679	-2.21893	0.0338335	GeneID:102092205	-2.29132	0.00615736
GeneID:102092546	-2.21863	0.000155865	GeneID:102089261	-2.29072	5.59e-05
GeneID:102095056	-2.21681	0.000206462	GeneID:102089505	-2.29064	0.00225993
GeneID:102090425	-2.21549	0.000155865	GeneID:102089546	-2.28603	9.5e-05
GeneID:102093061	-2.21494	0.00424925	GeneID:102095737	-2.28527	0.00167071
GeneID:102090898	-2.21175	7.95e-05	GeneID:102095761	-2.28235	0.00290906
GeneID:102090101	-2.21036	0.036508	GeneID:102098250	-2.28001	1.84e-05
GeneID:102090203	-2.20914	0.000523325	GeneID:102091070	-2.27868	0.0255326
GeneID:102090021	-2.20475	3.53e-07	GeneID:102096301	-2.27709	1.22e-06
GeneID:102087173	-2.20284	1.63e-06	GeneID:102086389	-2.27702	0.0210123
GeneID:102095920	-2.2023	0.00268341	GeneID:102096083	-2.27601	0.00865332
GeneID:102089726	-2.20163	0.00489838	GeneID:102092269	-2.27424	0.0306252
GeneID:102098150	-2.20067	8.36e-09	GeneID:102087128	-2.27347	0.0378304
GeneID:102098229	-2.1986	0.00516559	GeneID:102090233	-2.27115	0.0313048
GeneID:102092938	-2.19698	2.47e-07	GeneID:102084448	-2.26859	0.0203064
GeneID:102093529	-2.19548	0.0307119	GeneID:102094157	-2.26448	3.59e-07
GeneID:102095974	-2.19507	0.000213832	GeneID:102097504	-2.26423	0.00332138
GeneID:102092138	-2.19429	0.0357848	GeneID:102088116	-2.26402	5.1e-05
GeneID:102084605	-2.19188	0.000896418	GeneID:102094677	-2.26395	0.000461695
GeneID:102098203	-2.18956	0.000366053	GeneID:102095742	-2.2635	8.24e-07
GeneID:102090891	-2.18641	0.0064948	GeneID:102092239	-2.26334	2.24e-05
GeneID:102085399	-2.18633	0.0195399	GeneID:102091353	-2.26323	1.67e-06
GeneID:102086546	-2.18587	0.0200505	GeneID:102086981	-2.26239	0.00182164
GeneID:102095474	-2.1804	0.0207579	GeneID:102092228	-2.26198	0.000759858
GeneID:102088908	-2.18008	0.00144644	GeneID:102092635	-2.25634	0.0017094
GeneID:102096812	-2.18007	0.000628917	GeneID:102095731	-2.25522	0.00107423
GeneID:102092713	-2.17764	0.0125209	GeneID:102085145	-2.25484	0.000759621
GeneID:102088140	-2.17643	0.0125082	GeneID:102098179	-2.2529	0.0057987
GeneID:102089390	-2.17467	6.73e-09	GeneID:102095352	-2.25151	0.00184003
GeneID:102095873	-2.1742	0.000207265	GeneID:102097351	-2.25113	0.043935
GeneID:102090506	-2.17244	0.0380588	GeneID:102090176	-2.24793	0.0258379
GeneID:102092420	-2.17192	0.00277776	GeneID:102096872	-2.24707	0.011658
GeneID:102096311	-2.1708	0.0262704	GeneID:102094172	-2.24613	1.95e-05
GeneID:102087634	-2.16755	9.93e-06	GeneID:102083817	-2.24259	1.46e-06
GeneID:102089293	-2.16325	0.00017225	GeneID:102085105	-2.24249	0.0139566
GeneID:102093313	-2.1624	1.72e-05	GeneID:110360864	-2.242	0.002046
GeneID:110360785	-2.16101	0.000181497	GeneID:102096960	-2.24023	0.00124823
GeneID:102098497	-2.16079	0.00493566	GeneID:102092281	-2.23835	4.21e-05
GeneID:102086866	-2.15937	0.00799729	GeneID:102085169	-2.23818	4.14e-07
GeneID:102094600	-2.15671	0.00047494	GeneID:102091679	-2.2375	8.17e-08
GeneID:102092415	-2.15617	0.000115969	GeneID:102097077	-2.23546	0.00644036
GeneID:102096850	-2.15443	0.0186645	GeneID:102097728	-2.23428	0.0033052
GeneID:102091526	-2.15297	5.03e-05	GeneID:110359995	-2.23277	0.0193501
GeneID:102084448	-2.15098	0.00679205	GeneID:102086174	-2.23271	0.00213942
GeneID:102094717	-2.1505	0.000444495	GeneID:102097638	-2.23244	3.63e-05
GeneID:106145641	-2.14959	0.00554824	GeneID:102083851	-2.23062	8.11e-07
GeneID:102098454	-2.14932	6.79e-07	GeneID:102087634	-2.23005	0.0032814
GeneID:102087233	-2.1487	1.65e-12	GeneID:102089421	-2.22412	0.0200223
GeneID:102085478	-2.14747	0.00142875	GeneID:102098362	-2.22239	0.000546282
GeneID:102097328	-2.14724	0.000473431	GeneID:110360785	-2.21832	0.00575417
GeneID:102086116	-2.14619	6.2e-05	GeneID:102094861	-2.21744	0.00190723
GeneID:102095149	-2.1452	0.0306067	GeneID:102087985	-2.21743	0.0125117
GeneID:102097806	-2.14324	0.0141682	GeneID:110362696	-2.21282	0.0167986
GeneID:102098440	-2.14293	0.0208935	GeneID:102090530	-2.21224	0.000349654
GeneID:102091940	-2.14291	0.0013304	GeneID:102086684	-2.21148	0.000628365
GeneID:102089007	-2.14205	0.000591446	GeneID:102087803	-2.20517	0.0140009
GeneID:102083817	-2.13772	1.34e-05	GeneID:102085257	-2.20454	0.0011766
GeneID:102086981	-2.1375	0.000915515	GeneID:102094001	-2.20363	0.00128801
GeneID:102091352	-2.13666	0.0238602	GeneID:102091460	-2.20348	0.0230967
GeneID:102084695	-2.13396	0.0056961	GeneID:102090420	-2.20316	0.0123425
GeneID:102083460	-2.13333	0.00039018	GeneID:102084733	-2.20251	0.009739
GeneID:102098148	-2.13329	0.000272148	GeneID:102094434	-2.20212	3.85e-05
GeneID:102093549	-2.13234	7.78e-05	GeneID:102093038	-2.20203	0.015315
GeneID:102086307	-2.12993	0.00598099	GeneID:102084595	-2.19936	0.0365376
GeneID:102087709	-2.12873	0.0169504	GeneID:102093159	-2.1985	0.00708508
GeneID:102095265	-2.12746	0.000483111	GeneID:102093363	-2.19621	0.00234056
GeneID:102098555	-2.12494	0.00619395	GeneID:102090203	-2.19361	0.00479978
GeneID:102088407	-2.12442	0.0075147	GeneID:102091540	-2.19124	0.00305002
GeneID:102092321	-2.12293	0.00381125	GeneID:102085364	-2.19056	0.0459266
GeneID:102092335	-2.12216	1.08e-09	GeneID:102089259	-2.19026	0.0140714
GeneID:102086185	-2.11998	0.00733866	GeneID:102087953	-2.19005	0.000507113
GeneID:102098686	-2.11625	2.64e-07	GeneID:102083509	-2.18648	0.00206301
GeneID:102085595	-2.11445	0.00052736	GeneID:102085691	-2.18556	0.00020152
GeneID:102090326	-2.11429	6.92e-12	GeneID:102098208	-2.1811	1.08e-05
GeneID:102092641	-2.11338	6.66e-07	GeneID:102083528	-2.18016	0.0330513
GeneID:102094792	-2.11301	1.83e-07	GeneID:102086353	-2.17872	6.36e-07
GeneID:102090285	-2.11124	6.42e-07	GeneID:102086892	-2.17858	0.00193876
GeneID:102087938	-2.11109	0.000530457	GeneID:102093603	-2.17819	0.00678276
GeneID:102097522	-2.11065	1.36e-07	GeneID:102098175	-2.17679	0.00192129
GeneID:102085739	-2.11061	7.95e-05	GeneID:102094099	-2.1764	0.0113255
GeneID:102084715	-2.10951	0.000108627	GeneID:102094769	-2.17581	0.000478316
GeneID:102089985	-2.10916	7.52e-05	GeneID:102096812	-2.17549	0.00277742
GeneID:102090186	-2.10846	0.00126013	GeneID:102091160	-2.17403	0.0215733
GeneID:102089001	-2.10766	6.5e-09	GeneID:102092893	-2.17281	5.24e-07
GeneID:102090233	-2.10726	0.00754202	GeneID:102084383	-2.17238	9.59e-06
GeneID:102088167	-2.10602	0.000327352	GeneID:102088465	-2.17026	0.000125036
GeneID:102086174	-2.10557	0.00116797	GeneID:102093298	-2.16868	0.000299962
GeneID:102097414	-2.10302	0.0128494	GeneID:102085739	-2.16844	0.00357502
GeneID:102098175	-2.10029	0.00103369	GeneID:102092074	-2.16657	0.00260444
GeneID:110356068	-2.09778	0.0448399	GeneID:102087258	-2.16554	0.029115
GeneID:102085935	-2.09762	0.000186399	GeneID:102090285	-2.16465	0.000271323
GeneID:102086443	-2.09761	7.53e-05	GeneID:102088588	-2.16456	0.00262534
GeneID:102091932	-2.09708	3.5e-06	GeneID:102090905	-2.16292	0.00272547
GeneID:102096550	-2.09707	1.35e-05	GeneID:102094141	-2.16226	0.00129717
GeneID:102098177	-2.09655	1.05e-07	GeneID:102089275	-2.16091	0.012293
GeneID:102096319	-2.09627	2.94e-06	GeneID:102088881	-2.16081	0.00018506
GeneID:102092868	-2.09615	1.3e-10	GeneID:102094799	-2.15882	0.00412867
GeneID:102092360	-2.09427	0.000167453	GeneID:102086307	-2.15598	0.0327893
GeneID:102092946	-2.09414	9.39e-07	GeneID:102089256	-2.15368	0.000487198
GeneID:102085520	-2.0926	0.00708501	GeneID:102086543	-2.1527	0.000754742
GeneID:102096235	-2.09118	4.56e-05	GeneID:102094668	-2.1518	0.000645594
GeneID:102098125	-2.09102	0.0369613	GeneID:102091586	-2.15108	0.00350294
GeneID:102094138	-2.08991	5.17e-06	GeneID:102092817	-2.15032	0.0299396
GeneID:102095742	-2.08861	1.44e-06	GeneID:102090541	-2.15001	0.000717882
GeneID:102096589	-2.08738	0.000574066	GeneID:102095873	-2.14727	0.00139641
GeneID:102098332	-2.08709	2.01e-08	GeneID:102098518	-2.14719	0.0408074
GeneID:110355096	-2.0859	0.000457648	GeneID:102090086	-2.14578	0.00601338
GeneID:102096553	-2.08126	0.00017225	GeneID:102083464	-2.14535	0.00177993
GeneID:102092280	-2.0799	0.00439282	GeneID:102096550	-2.14483	0.000675277
GeneID:102084207	-2.07973	0.0393643	GeneID:102083867	-2.14452	0.00363131
GeneID:102093333	-2.07928	0.000277399	GeneID:102083949	-2.14376	0.0166783
GeneID:102092199	-2.07891	0.0246498	GeneID:102090364	-2.14296	0.015587
GeneID:102087463	-2.07411	0.0251905	GeneID:102083600	-2.13856	0.00349417
GeneID:102095745	-2.07159	1.48e-06	GeneID:102090245	-2.13847	0.0138803
GeneID:102096520	-2.07087	2.05e-07	GeneID:102097815	-2.13362	0.00397861
GeneID:102089735	-2.06948	3.33e-06	GeneID:102090855	-2.13278	0.000410254
GeneID:102094922	-2.0691	0.000489163	GeneID:102091301	-2.13004	0.00571728
GeneID:102085605	-2.06707	0.0091828	GeneID:102094693	-2.12911	0.00465243
GeneID:102087962	-2.0658	0.000737748	GeneID:102098019	-2.12607	0.000754242
GeneID:102087594	-2.06535	0.0188553	GeneID:102087567	-2.12579	0.0060023
GeneID:102098518	-2.06413	0.0351611	GeneID:102089407	-2.12422	0.00274127
GeneID:102092205	-2.06324	0.00333487	GeneID:102088767	-2.1224	0.0167504
GeneID:102096343	-2.06091	4.56e-05	GeneID:102096311	-2.12045	0.0394007
GeneID:102094700	-2.06083	0.038194	GeneID:102092477	-2.12009	0.00202732
GeneID:102097733	-2.05757	0.00414131	GeneID:102095150	-2.11904	2.73e-06
GeneID:102096922	-2.05729	0.00385969	GeneID:102088483	-2.11838	0.000192677
GeneID:102097719	-2.05578	0.0014762	GeneID:102098150	-2.11692	0.000132715
GeneID:102091160	-2.05571	0.0146311	GeneID:102093490	-2.11477	0.0257839
GeneID:102093148	-2.0553	0.000430946	GeneID:102098667	-2.11446	2.99e-05
GeneID:102094658	-2.05497	0.000231521	GeneID:102090180	-2.11044	2.62e-05
GeneID:102094693	-2.05325	0.00190533	GeneID:102094576	-2.10925	0.00271134
GeneID:102098129	-2.05211	0.00409517	GeneID:102087741	-2.10846	0.00269373
GeneID:102097814	-2.05196	0.00193005	GeneID:102086111	-2.10767	0.0359741
GeneID:102096670	-2.0513	0.00346623	GeneID:102098229	-2.107	0.0227685
GeneID:102095844	-2.05107	0.0499025	GeneID:102093006	-2.1068	0.000553549
GeneID:102094565	-2.05098	0.000883086	GeneID:102095037	-2.1057	8.24e-05
GeneID:102090119	-2.05009	0.0227209	GeneID:102084341	-2.10182	0.000595008
GeneID:102097829	-2.04985	0.00439178	GeneID:102096210	-2.10123	0.0212385
GeneID:102090530	-2.0496	5.74e-07	GeneID:102096775	-2.09875	8.27e-07
GeneID:102084408	-2.04864	5.13e-11	GeneID:102084334	-2.09657	0.00355333
GeneID:102086130	-2.04517	0.00099887	GeneID:102086050	-2.09655	0.000920965
GeneID:102087097	-2.04442	4.18e-06	GeneID:102097781	-2.09578	0.00138556
GeneID:102083549	-2.0443	5.98e-05	GeneID:102087426	-2.09465	0.000448519
GeneID:102089892	-2.04393	0.00426028	GeneID:102096447	-2.09436	0.000295749
GeneID:102094052	-2.04067	8.03e-05	GeneID:102089594	-2.09381	0.0175087
GeneID:102089546	-2.04061	9.95e-06	GeneID:102088110	-2.09141	0.0135096
GeneID:102096540	-2.04018	2.95e-06	GeneID:102085767	-2.09137	0.0212399
GeneID:102095365	-2.03875	0.00181511	GeneID:102095335	-2.0893	0.00353738
GeneID:102090068	-2.03789	4.63e-05	GeneID:102089726	-2.08862	0.0189987
GeneID:102089582	-2.03722	0.0227695	GeneID:102091953	-2.08774	0.00193876
GeneID:102094531	-2.03709	0.000117842	GeneID:102091911	-2.08738	6.29e-05
GeneID:102090682	-2.03496	9.57e-08	GeneID:102096510	-2.08644	0.00129266
GeneID:102095735	-2.03138	0.00166246	GeneID:102095056	-2.08641	0.00661644
GeneID:102095341	-2.03115	0.0271566	GeneID:102090932	-2.08587	0.00780541
GeneID:102085135	-2.03074	0.000156852	GeneID:102085202	-2.08567	0.00615736
GeneID:102094170	-2.03059	0.0177979	GeneID:102095558	-2.08119	0.000973265
GeneID:102083438	-2.02833	0.0073708	GeneID:102096630	-2.08077	0.00193876
GeneID:102085970	-2.02831	0.00119484	GeneID:102090921	-2.07855	0.004158
GeneID:102097801	-2.02714	0.0203022	GeneID:102085701	-2.07795	4.15e-05
GeneID:102097783	-2.02707	0.0485301	GeneID:102083951	-2.07738	0.00918326
GeneID:102094153	-2.02672	0.0348804	GeneID:102091736	-2.07622	0.0115884
GeneID:102093614	-2.02574	0.000395319	GeneID:102085024	-2.07495	0.0301263
GeneID:102095374	-2.02563	0.0162013	GeneID:102086298	-2.07353	0.000571718
GeneID:102087552	-2.02318	0.000103857	GeneID:102093095	-2.07251	0.00111875
GeneID:102088792	-2.02247	1.23e-05	GeneID:102094531	-2.07089	0.00149958
GeneID:102095712	-2.02099	1.09e-09	GeneID:102084814	-2.06942	0.0397358
GeneID:102091794	-2.0199	0.0125443	GeneID:102094305	-2.06681	0.0122593
GeneID:102091554	-2.01776	0.00708501	GeneID:102087701	-2.06658	0.00293468
GeneID:102097495	-2.01649	0.0387782	GeneID:102088167	-2.06614	0.00244362
GeneID:102091911	-2.01642	8.49e-05	GeneID:102085786	-2.06591	1.09e-06
GeneID:102091353	-2.01535	6.87e-09	GeneID:102085365	-2.06529	0.000109528
GeneID:102093363	-2.01501	0.000435801	GeneID:102092208	-2.06148	0.00199072
GeneID:102094861	-2.01495	0.00296084	GeneID:102083766	-2.0575	0.00750085
GeneID:102094576	-2.01286	0.000355806	GeneID:102089304	-2.05706	7.38e-05
GeneID:102088451	-2.0126	1.28e-09	GeneID:102086841	-2.05578	0.0124461
GeneID:102094668	-2.01203	0.000159789	GeneID:102095010	-2.05279	0.00188753
GeneID:102084113	-2.01073	0.00190815	GeneID:102086225	-2.05179	0.0135463
GeneID:102096982	-2.00848	4.51e-05	GeneID:102096254	-2.05046	0.0419017
GeneID:102088063	-2.00598	0.00130313	GeneID:102084472	-2.04859	0.0279854
GeneID:102084913	-2.00568	0.000506902	GeneID:110356178	-2.04598	0.0223569
GeneID:102097135	-2.005	3.5e-05	GeneID:102098230	-2.04401	0.0101075
GeneID:102092703	-2.00435	0.00790737	GeneID:102097594	-2.0427	0.00633637
GeneID:102084472	-2.0042	0.00707811	GeneID:102090064	-2.04254	9.5e-05
GeneID:102094616	-2.00385	2.04e-05	GeneID:102097135	-2.04047	0.0246143
GeneID:102084733	-2.00376	0.00623585	GeneID:102096507	-2.03966	0.0207831
GeneID:102092683	-2.00302	0.00636882	GeneID:102098588	-2.03897	0.00568382
GeneID:102084302	-2.00293	0.00642513	GeneID:102088318	-2.0385	0.00728132
GeneID:102091323	-2.00266	0.00069872	GeneID:102090991	-2.03847	0.0419779
GeneID:102098760	-2.00251	0.00343367	GeneID:102090105	-2.03763	0.00149565
GeneID:102095797	-2	0.00118789	GeneID:102085565	-2.03689	7.35e-06
GeneID:102092900	-1.99575	0.0183948	GeneID:102097233	-2.03684	0.000774971
GeneID:102083679	-1.99572	0.012534	GeneID:102098752	-2.03649	0.00123885
GeneID:102084418	-1.99519	0.000102341	GeneID:102094438	-2.03582	2.24e-05
GeneID:102084988	-1.99411	0.000111692	GeneID:102091055	-2.03542	0.01501
GeneID:102085687	-1.99246	0.010859	GeneID:102094756	-2.03481	0.0337969
GeneID:102096904	-1.99216	0.0381849	GeneID:102098659	-2.03265	0.0296925
GeneID:102089635	-1.99187	0.0061391	GeneID:102097228	-2.03258	0.0166547
GeneID:102098037	-1.99181	0.0319643	GeneID:102092037	-2.03228	0.00147726
GeneID:102083949	-1.99083	0.0143542	GeneID:102088107	-2.03208	0.0321532
GeneID:102096399	-1.9899	2.24e-06	GeneID:102095986	-2.03199	0.0137208
GeneID:102085392	-1.98981	1.12e-05	GeneID:102083460	-2.03182	0.00276206
GeneID:102083970	-1.9888	0.000310651	GeneID:102091131	-2.031	0.0139108
GeneID:102095519	-1.98821	1.55e-05	GeneID:102092158	-2.02719	9.59e-06
GeneID:102089551	-1.98809	0.00719662	GeneID:102094494	-2.02509	0.00073455
GeneID:102095428	-1.98789	0.00111376	GeneID:102095400	-2.02487	0.000151903
GeneID:102091694	-1.98731	0.000201486	GeneID:102093927	-2.02476	0.00473317
GeneID:102091657	-1.9869	0.0380179	GeneID:102096037	-2.02103	0.000543773
GeneID:102086737	-1.98622	0.000244901	GeneID:102095745	-2.01934	0.00018506
GeneID:102090146	-1.98535	4.54e-08	GeneID:102090084	-2.01896	0.00523266
GeneID:102091171	-1.98494	2.95e-07	GeneID:110360612	-2.01809	0.040889
GeneID:102090507	-1.98367	0.000284351	GeneID:102097140	-2.01694	0.00443166
GeneID:102091460	-1.98351	0.0105832	GeneID:102098036	-2.01423	0.000764185
GeneID:102096035	-1.98312	1.06e-05	GeneID:102086704	-2.01288	6.26e-05
GeneID:102093633	-1.97965	0.00173066	GeneID:102096886	-2.01216	0.0269471
GeneID:102087124	-1.97957	0.00814205	GeneID:102084660	-2.0115	0.0389761
GeneID:110357579	-1.97921	6.58e-05	GeneID:102088992	-2.01109	0.00383163
GeneID:102091272	-1.97812	0.00123831	GeneID:102085195	-2.01054	0.000485519
GeneID:102083991	-1.97751	4.82e-05	GeneID:102089035	-2.00961	0.0279995
GeneID:102095375	-1.9754	0.0231337	GeneID:102099025	-2.00918	0.0163719
GeneID:102092281	-1.97508	2.82e-07	GeneID:102089237	-2.0088	0.00175014
GeneID:102094001	-1.97455	0.000155379	GeneID:102085392	-2.00532	0.000154596
GeneID:102092097	-1.97409	0.00058422	GeneID:102096235	-2.00527	0.00045663
GeneID:102085857	-1.9703	0.000178301	GeneID:102093126	-2.00458	0.00234482
GeneID:102094759	-1.97013	0.0498192	GeneID:102086659	-2.00297	6.63e-05
GeneID:102084279	-1.96801	0.0305594	GeneID:102096817	-2.00078	0.00744609
GeneID:102093490	-1.96645	0.0143542	GeneID:102097801	-2	0.0402223
GeneID:102087832	-1.96617	8.36e-09	GeneID:102091519	-1.99731	0.0344287
GeneID:102092196	-1.96504	9.73e-05	GeneID:102084886	-1.99681	0.0160881
GeneID:102089367	-1.96503	0.0079674	GeneID:102090254	-1.99588	0.00623618
GeneID:102088967	-1.96484	0.0118778	GeneID:102084408	-1.99555	0.000534572
GeneID:102089807	-1.9642	1.18e-06	GeneID:102086466	-1.99554	8.77e-05
GeneID:102094115	-1.96328	0.0232146	GeneID:102086973	-1.99502	0.000207751
GeneID:102088882	-1.96243	0.0263235	GeneID:102091694	-1.9927	0.00149522
GeneID:102090086	-1.96111	0.000369517	GeneID:102093614	-1.99259	0.0108437
GeneID:102090595	-1.95893	0.00737681	GeneID:102094712	-1.99053	3.4e-05
GeneID:102098754	-1.95628	0.000745752	GeneID:102090683	-1.99033	3.04e-06
GeneID:102088110	-1.95595	0.00469732	GeneID:102093633	-1.98896	0.0127625
GeneID:102096690	-1.95539	0.000179915	GeneID:102083970	-1.98638	0.00916301
GeneID:102085235	-1.95501	0.00107059	GeneID:102086942	-1.98595	0.00236945
GeneID:102089109	-1.955	1.03e-05	GeneID:102098590	-1.98562	0.00231007
GeneID:102095092	-1.95388	0.00256052	GeneID:102095026	-1.98484	0.023503
GeneID:102091965	-1.9521	0.000396468	GeneID:102094074	-1.98424	0.000709642
GeneID:102090501	-1.95199	0.0387143	GeneID:102089241	-1.98272	0.00944922
GeneID:102091312	-1.95193	0.000949548	GeneID:102089095	-1.98236	0.0264851
GeneID:102085085	-1.9517	0.00764404	GeneID:102096553	-1.98236	0.0108594
GeneID:102091663	-1.9504	0.00649305	GeneID:102089325	-1.98055	0.0452712
GeneID:102095373	-1.94865	0.00268671	GeneID:102084480	-1.98012	0.0296006
GeneID:102085257	-1.94852	0.000335502	GeneID:102089007	-1.97904	0.0262703
GeneID:102093640	-1.94842	0.0040356	GeneID:102086459	-1.97762	0.00432723
GeneID:102088820	-1.94701	0.00736202	GeneID:102096740	-1.97736	0.0379508
GeneID:102085840	-1.94637	0.0207995	GeneID:102097173	-1.97673	0.0034608
GeneID:102087613	-1.94627	0.00268671	GeneID:102085970	-1.97591	0.00747623
GeneID:102083600	-1.94575	0.00153321	GeneID:102089551	-1.97567	0.0352398
GeneID:102088061	-1.94519	0.000452777	GeneID:102098409	-1.97548	0.00017821
GeneID:102086893	-1.94492	0.0240154	GeneID:106145640	-1.97529	0.00101701
GeneID:102095464	-1.94147	4.89e-06	GeneID:102089881	-1.97489	0.00443166
GeneID:102097351	-1.94145	0.039799	GeneID:102098625	-1.9742	2.99e-05
GeneID:102089494	-1.94093	0.00530962	GeneID:102084734	-1.97409	0.000102639
GeneID:102084334	-1.9407	0.00289586	GeneID:102092055	-1.97115	0.0336917
GeneID:102090356	-1.93697	0.00197693	GeneID:102092587	-1.97112	0.00981986
GeneID:102092554	-1.93448	0.00786313	GeneID:102089609	-1.97085	0.00336422
GeneID:102096301	-1.93436	1.06e-06	GeneID:102089876	-1.96987	0.00383163
GeneID:102089226	-1.9343	0.0464394	GeneID:102098686	-1.96805	0.000215751
GeneID:102094074	-1.93423	2.22e-09	GeneID:102084715	-1.96788	0.0304677
GeneID:102095060	-1.93353	0.00949998	GeneID:102098824	-1.967	0.000220924
GeneID:102089250	-1.93098	0.00052736	GeneID:102096690	-1.96533	0.000677473
GeneID:102094788	-1.93061	0.000693541	GeneID:102092296	-1.96519	0.00346742
GeneID:102085320	-1.9304	0.000309269	GeneID:102094835	-1.96335	0.00450157
GeneID:102098453	-1.93007	0.0135	GeneID:102098336	-1.96121	0.000207751
GeneID:102090491	-1.92866	0.0417116	GeneID:102089965	-1.96034	0.0457258
GeneID:102088428	-1.92719	0.0053286	GeneID:102088147	-1.96009	0.00101316
GeneID:102083424	-1.92625	0.00047494	GeneID:102088416	-1.95899	0.000275226
GeneID:102095909	-1.92569	0.00405341	GeneID:102097142	-1.95853	0.006589
GeneID:102098230	-1.92444	0.00190533	GeneID:102097159	-1.9563	0.0229973
GeneID:102096238	-1.92279	1.12e-05	GeneID:102097719	-1.95567	0.00578497
GeneID:102091801	-1.92229	0.00610062	GeneID:102091958	-1.95509	0.00427743
GeneID:102092026	-1.92163	0.00184306	GeneID:102087964	-1.95505	0.0103175
GeneID:102088914	-1.91759	0.00736045	GeneID:102094171	-1.95397	0.043935
GeneID:102092208	-1.91631	0.000207265	GeneID:102084075	-1.95319	0.00483045
GeneID:102095770	-1.91618	6.87e-06	GeneID:102091150	-1.953	0.00180068
GeneID:102096321	-1.91597	7.41e-05	GeneID:102094788	-1.95027	0.00201696
GeneID:102098023	-1.91469	0.0174798	GeneID:102095287	-1.94973	0.0333742
GeneID:102096845	-1.91361	0.00513607	GeneID:102086518	-1.9486	0.0294523
GeneID:102088037	-1.91283	0.00273489	GeneID:102090682	-1.94851	9.5e-05
GeneID:102096065	-1.9124	0.00681549	GeneID:102087080	-1.94803	0.00437499
GeneID:102091547	-1.91115	2.84e-05	GeneID:102083991	-1.94785	0.00129675
GeneID:102091301	-1.90991	0.00671659	GeneID:102094138	-1.94753	0.000404789
GeneID:102098947	-1.90924	0.000651794	GeneID:102087734	-1.94478	0.0408458
GeneID:102090676	-1.90919	0.00395022	GeneID:102093027	-1.94214	0.0321532
GeneID:102090254	-1.90809	0.00312669	GeneID:102094471	-1.94083	0.00023786
GeneID:102086076	-1.90804	0.00335889	GeneID:102094027	-1.93913	0.0454952
GeneID:102092374	-1.90769	0.000469434	GeneID:102088782	-1.9377	0.000487834
GeneID:102084415	-1.9075	0.00228596	GeneID:102096970	-1.93695	0.0148548
GeneID:102088226	-1.905	0.0184615	GeneID:102087838	-1.93656	0.00807966
GeneID:110356374	-1.90247	0.0300861	GeneID:102096500	-1.93605	0.00648616
GeneID:102084594	-1.90202	0.00914588	GeneID:102085464	-1.93546	0.0149674
GeneID:102086438	-1.9017	0.0044258	GeneID:102086348	-1.93411	0.0285158
GeneID:102089407	-1.90013	8.91e-05	GeneID:102098160	-1.934	0.0169503
GeneID:102087138	-1.90002	0.0241492	GeneID:102087552	-1.93307	0.00133709
GeneID:102084505	-1.90001	2.03e-08	GeneID:102093605	-1.93085	0.0352993
GeneID:102094394	-1.89939	0.0324088	GeneID:102097786	-1.92932	0.00205925
GeneID:102088782	-1.89814	5.79e-05	GeneID:102092444	-1.92878	0.00499187
GeneID:102095438	-1.89796	0.0141687	GeneID:102095245	-1.92826	0.00180068
GeneID:102085032	-1.89743	1.55e-07	GeneID:102087139	-1.92774	0.016011
GeneID:102094438	-1.89663	4.64e-06	GeneID:102089949	-1.92728	0.00755919
GeneID:102093595	-1.89566	0.00687641	GeneID:102090851	-1.92627	0.000762683
GeneID:102084562	-1.89391	0.0267988	GeneID:102088300	-1.926	0.0148865
GeneID:102085696	-1.89389	1.25e-08	GeneID:102088612	-1.92563	0.0318018
GeneID:102096844	-1.89318	0.0104834	GeneID:102092897	-1.92436	0.0113763
GeneID:110356526	-1.89126	6.71e-05	GeneID:102094838	-1.92135	0.002046
GeneID:102085183	-1.89087	0.00874319	GeneID:102092435	-1.91909	0.00276206
GeneID:102088601	-1.88905	0.00098478	GeneID:102091819	-1.91889	1.25e-05
GeneID:102096210	-1.88886	0.0325809	GeneID:102098897	-1.91848	0.0344381
GeneID:102096347	-1.88882	0.0308488	GeneID:102090068	-1.91807	0.0195193
GeneID:102089134	-1.88843	0.0044169	GeneID:102089997	-1.91742	0.00535631
GeneID:102095073	-1.88827	8.55e-08	GeneID:102097711	-1.91739	8.17e-05
GeneID:102092780	-1.88672	2.36e-05	GeneID:102094792	-1.91442	0.000746949
GeneID:102099025	-1.8857	0.001837	GeneID:102093148	-1.91353	0.00483045
GeneID:102095399	-1.88521	0.00136675	GeneID:102092868	-1.91301	1.46e-06
GeneID:102092075	-1.88496	0.00613728	GeneID:102093718	-1.91226	0.00304861
GeneID:102093933	-1.88316	0.0196725	GeneID:102096079	-1.91202	0.0108045
GeneID:102090213	-1.88292	0.001837	GeneID:102097288	-1.90923	0.0173205
GeneID:102097253	-1.88118	0.00352008	GeneID:102091935	-1.90883	0.0140313
GeneID:102088657	-1.88033	0.00086318	GeneID:102094658	-1.90713	0.0103878
GeneID:102086940	-1.87888	0.000634938	GeneID:102094193	-1.90705	0.00430655
GeneID:106145993	-1.87765	6.79e-07	GeneID:102089528	-1.90513	0.00553836
GeneID:102093169	-1.87752	0.0125895	GeneID:102096170	-1.90456	9.28e-06
GeneID:102093840	-1.87726	0.00127608	GeneID:102084152	-1.90326	0.00255198
GeneID:102095150	-1.87706	4.08e-07	GeneID:102092641	-1.90294	0.000759621
GeneID:102097335	-1.87705	0.000504287	GeneID:102089012	-1.9024	0.000379128
GeneID:102084202	-1.87561	0.0365727	GeneID:102095428	-1.90209	0.00678276
GeneID:102095910	-1.87307	0.0132161	GeneID:102085135	-1.90193	0.0100568
GeneID:102086892	-1.873	0.00296167	GeneID:102086000	-1.90187	0.000183727
GeneID:102093248	-1.87095	0.00799729	GeneID:102098022	-1.90095	0.00273777
GeneID:102095985	-1.86996	0.0044258	GeneID:102098814	-1.896	0.00168487
GeneID:102088504	-1.86886	0.000855649	GeneID:102090326	-1.8959	0.000442513
GeneID:102091970	-1.86848	3.9e-05	GeneID:102096345	-1.89587	0.0192598
GeneID:102084468	-1.86677	0.000116458	GeneID:102091610	-1.89569	0.000516981
GeneID:102091736	-1.8638	0.00393366	GeneID:102092749	-1.89346	0.0248604
GeneID:102084480	-1.8637	0.00554824	GeneID:102097690	-1.89343	0.0457029
GeneID:102086541	-1.86255	0.000194722	GeneID:102085935	-1.89201	0.00338538
GeneID:102087216	-1.8616	0.00492319	GeneID:102092189	-1.89198	0.0178085
GeneID:102090760	-1.86129	4.71e-06	GeneID:106145954	-1.88894	0.0255165
GeneID:102086518	-1.8591	0.0151335	GeneID:102095560	-1.88802	0.0184248
GeneID:102095731	-1.85783	0.00157336	GeneID:102091455	-1.888	0.0259724
GeneID:102093276	-1.85743	0.000102402	GeneID:102084464	-1.88791	0.00897172
GeneID:102093592	-1.85628	0.0407546	GeneID:102085607	-1.88356	0.0397052
GeneID:110358873	-1.85557	0.00466113	GeneID:102086687	-1.88353	0.0150841
GeneID:102091875	-1.85543	0.0121745	GeneID:102096520	-1.8821	0.000445267
GeneID:102090527	-1.85503	5.28e-07	GeneID:102097190	-1.87887	0.000112546
GeneID:102090105	-1.85125	0.00471997	GeneID:102095831	-1.8778	0.000887999
GeneID:102086225	-1.85006	0.0216412	GeneID:102094565	-1.87714	0.0175087
GeneID:102088446	-1.84993	0.00628701	GeneID:102090784	-1.87462	0.00182164
GeneID:102098829	-1.84829	0.00403699	GeneID:102091875	-1.87404	0.0398882
GeneID:102094989	-1.84772	0.00902122	GeneID:110356526	-1.87274	0.000887999
GeneID:102089256	-1.8468	0.000875735	GeneID:102086805	-1.87264	0.0230079
GeneID:102086466	-1.84662	3.7e-08	GeneID:102087677	-1.87197	0.000253465
GeneID:102087333	-1.84546	3.14e-07	GeneID:102095073	-1.87148	0.000395225
GeneID:102093095	-1.84493	0.000243041	GeneID:102092094	-1.86935	0.0108437
GeneID:102089292	-1.84476	0.0160148	GeneID:102094702	-1.86519	0.026829
GeneID:102085761	-1.84402	0.00304411	GeneID:102097660	-1.86499	0.00286428
GeneID:102089986	-1.84228	0.0229759	GeneID:102095534	-1.86473	0.000923988
GeneID:102098846	-1.84171	0.000156852	GeneID:102091390	-1.86416	0.000127382
GeneID:102087449	-1.84112	2.25e-05	GeneID:102093190	-1.86405	0.0471657
GeneID:102087182	-1.84016	0.00748501	GeneID:102087326	-1.86302	0.00362556
GeneID:102098750	-1.83931	0.000445688	GeneID:102084507	-1.86221	0.0239511
GeneID:102085901	-1.83863	0.0186688	GeneID:102096606	-1.86105	0.00573031
GeneID:102091351	-1.83739	0.0299137	GeneID:102093475	-1.86087	0.00158565
GeneID:102095129	-1.83738	0.025673	GeneID:102087988	-1.85782	0.00483399
GeneID:102095628	-1.83703	0.000164179	GeneID:102095375	-1.85382	0.0363639
GeneID:102097324	-1.83689	0.0325374	GeneID:102091715	-1.85174	0.0176416
GeneID:102094838	-1.8364	0.000121689	GeneID:102097115	-1.85104	0.0394588
GeneID:102085955	-1.8357	5.5e-05	GeneID:102097488	-1.85006	0.00623618
GeneID:102089912	-1.83504	0.00311031	GeneID:102089001	-1.84931	0.000358778
GeneID:102085683	-1.83167	0.000730366	GeneID:102093963	-1.84774	0.0235125
GeneID:102084370	-1.8314	1.7e-05	GeneID:102085040	-1.8443	0.00277395
GeneID:102092239	-1.83129	6.87e-05	GeneID:102089566	-1.84421	0.0167917
GeneID:102089866	-1.8309	0.00874252	GeneID:102089293	-1.84409	0.0255863
GeneID:102094172	-1.83028	4.08e-06	GeneID:102087761	-1.84359	0.0207487
GeneID:102096730	-1.83024	0.0161754	GeneID:102085696	-1.84345	3.76e-05
GeneID:102094835	-1.82892	0.00357166	GeneID:102094052	-1.84306	0.020912
GeneID:102084958	-1.82698	0.0186688	GeneID:102085478	-1.84078	0.0191909
GeneID:102088182	-1.82649	0.0239899	GeneID:102085134	-1.84009	0.00447083
GeneID:102093296	-1.82562	0.0164719	GeneID:102094448	-1.83705	0.00164503
GeneID:102093861	-1.82489	4.6e-05	GeneID:102090760	-1.83695	0.000764185
GeneID:102097858	-1.82448	0.0014094	GeneID:102093595	-1.83543	0.0186246
GeneID:102087299	-1.82363	0.00748501	GeneID:102088225	-1.83464	0.000535105
GeneID:102090724	-1.82244	0.00750917	GeneID:102091323	-1.83332	0.0123012
GeneID:102087567	-1.82108	0.00627097	GeneID:102093612	-1.83272	0.0199617
GeneID:102088489	-1.82068	0.00314889	GeneID:110363710	-1.82865	0.0340416
GeneID:102091816	-1.8206	0.0130924	GeneID:102094506	-1.82776	0.0471657
GeneID:102086118	-1.82009	0.00812008	GeneID:102096314	-1.82515	0.0203744
GeneID:102090124	-1.81914	1.77e-08	GeneID:102083511	-1.82474	0.0269979
GeneID:102086684	-1.81753	0.00129547	GeneID:102090498	-1.82433	0.000612291
GeneID:102095558	-1.81752	2.82e-05	GeneID:102092106	-1.82419	0.0206009
GeneID:102092869	-1.81662	0.000387318	GeneID:102097030	-1.82415	5.96e-05
GeneID:102094843	-1.81588	0.00243209	GeneID:102083549	-1.82236	0.0113921
GeneID:102092786	-1.81526	0.015163	GeneID:102084913	-1.81952	0.0367725
GeneID:102091167	-1.81515	7.9e-08	GeneID:102089121	-1.81923	0.0301263
GeneID:102092172	-1.81499	0.000800807	GeneID:102092798	-1.81912	0.045578
GeneID:102097142	-1.81497	0.00069872	GeneID:102089807	-1.81911	0.000811253
GeneID:102094690	-1.81348	7.53e-06	GeneID:102085765	-1.81748	0.00178322
GeneID:102096294	-1.80903	5.33e-05	GeneID:102086383	-1.81611	0.00144221
GeneID:102096263	-1.80862	2.71e-08	GeneID:102096698	-1.81591	0.00567213
GeneID:102089081	-1.80746	0.00123619	GeneID:102085136	-1.81526	0.00958777
GeneID:102094193	-1.8074	0.000704443	GeneID:102090700	-1.81233	0.0261491
GeneID:102093157	-1.80703	0.000103857	GeneID:102098341	-1.8123	0.0160618
GeneID:102097525	-1.80608	0.00651637	GeneID:102094496	-1.8123	0.00162173
GeneID:102094087	-1.8043	0.00162564	GeneID:102088815	-1.80933	0.0339172
GeneID:102097000	-1.80311	0.000856185	GeneID:110354868	-1.80832	9.08e-05
GeneID:102090878	-1.80221	2.94e-05	GeneID:102093010	-1.80815	0.000287384
GeneID:102084727	-1.80164	1.38e-06	GeneID:102092031	-1.80762	0.00499187
GeneID:102092074	-1.80081	0.0014268	GeneID:102095829	-1.80236	0.0289165
GeneID:102091150	-1.79848	0.000801273	GeneID:102088338	-1.80209	0.0372347
GeneID:102098814	-1.79796	1.64e-05	GeneID:102088268	-1.80166	0.0311413
GeneID:102088282	-1.79688	0.00149577	GeneID:102087832	-1.80143	0.000128422
GeneID:102097307	-1.79617	0.00330725	GeneID:102093549	-1.80136	0.00286428
GeneID:102099044	-1.79267	0.00924308	GeneID:102096780	-1.80107	0.000732242
GeneID:102093021	-1.79235	4.66e-05	GeneID:102094528	-1.80075	0.025015
GeneID:102084678	-1.79029	1.47e-07	GeneID:102094965	-1.80056	0.00544203
GeneID:102088644	-1.78988	0.00206289	GeneID:102096294	-1.7995	0.00581662
GeneID:102090431	-1.7892	0.0107689	GeneID:102085595	-1.79842	0.0461621
GeneID:102098036	-1.78897	0.00202875	GeneID:102094600	-1.79828	0.0454007
GeneID:102089561	-1.78792	1.17e-05	GeneID:102093995	-1.79811	0.000110299
GeneID:102085411	-1.7875	0.000836261	GeneID:102098846	-1.79727	0.00383036
GeneID:102094915	-1.78724	0.00442881	GeneID:102092196	-1.79705	0.00286727
GeneID:102090241	-1.78705	0.000205211	GeneID:102084255	-1.79659	0.0273573
GeneID:102088116	-1.78594	9.99e-05	GeneID:102092518	-1.79651	0.00472376
GeneID:102085756	-1.78563	1.69e-06	GeneID:102087300	-1.79622	0.0229401
GeneID:102088670	-1.78547	0.016039	GeneID:102085236	-1.79599	0.000163494
GeneID:102097861	-1.78461	0.000179875	GeneID:102087358	-1.79477	0.00224447
GeneID:102090784	-1.78322	0.00105304	GeneID:102092360	-1.79458	0.0102999
GeneID:102087960	-1.78233	0.00108513	GeneID:102094087	-1.79446	0.0182312
GeneID:102089454	-1.7816	0.01474	GeneID:102093058	-1.79305	0.0139566
GeneID:102094434	-1.78093	3.21e-05	GeneID:102091667	-1.79044	0.0139566
GeneID:102085701	-1.78025	3.31e-07	GeneID:102084257	-1.78389	0.0363283
GeneID:102087324	-1.77973	0.00569301	GeneID:102098975	-1.78388	0.0296273
GeneID:102088225	-1.77921	3.73e-05	GeneID:102098458	-1.78238	0.0325295
GeneID:102086579	-1.77715	5.18e-05	GeneID:102096477	-1.77904	0.0189495
GeneID:102088324	-1.77578	0.0183199	GeneID:102098572	-1.77712	0.0166142
GeneID:102094312	-1.77548	0.0171592	GeneID:102089574	-1.77679	0.00344169
GeneID:102085289	-1.77423	0.00011158	GeneID:102088061	-1.7764	0.026087
GeneID:102094799	-1.7728	0.00232231	GeneID:102092351	-1.77459	0.000705321
GeneID:102098897	-1.77276	0.00509259	GeneID:102096842	-1.77333	0.00688563
GeneID:102091371	-1.77207	8.74e-07	GeneID:102098359	-1.77252	0.023801
GeneID:102096817	-1.77175	0.0037991	GeneID:102096617	-1.76814	0.00792854
GeneID:102084533	-1.77128	0.00267171	GeneID:102088495	-1.7644	0.00117034
GeneID:102098667	-1.77037	4.95e-06	GeneID:102096475	-1.76153	0.00603217
GeneID:102091084	-1.77012	0.0300577	GeneID:102085978	-1.76152	0.000185714
GeneID:102087977	-1.77004	0.0072547	GeneID:102091722	-1.75963	0.00149522
GeneID:102093480	-1.76917	0.00265913	GeneID:102091770	-1.75829	0.00284119
GeneID:102097594	-1.76683	0.00300522	GeneID:102087665	-1.75816	0.00727812
GeneID:102098241	-1.76632	0.00565753	GeneID:102091312	-1.75543	0.0160471
GeneID:102092600	-1.76598	0.0447664	GeneID:102091542	-1.75384	0.00397452
GeneID:102088032	-1.76597	4.56e-05	GeneID:102095850	-1.75364	0.00785108
GeneID:102089267	-1.76553	0.00108965	GeneID:102091799	-1.75123	0.000335344
GeneID:102097488	-1.76395	0.00162508	GeneID:102084533	-1.7509	0.0108045
GeneID:110365025	-1.76382	0.0236447	GeneID:102092853	-1.74993	0.000524498
GeneID:102093612	-1.76368	0.0124101	GeneID:102095086	-1.74833	0.00216122
GeneID:102086109	-1.76308	0.00866209	GeneID:102084468	-1.74634	0.00842327
GeneID:102085134	-1.76136	0.000705944	GeneID:102087275	-1.74475	0.00736098
GeneID:102097711	-1.76098	1.12e-07	GeneID:102083558	-1.7442	0.015587
GeneID:102098170	-1.76079	0.000249843	GeneID:102087545	-1.7398	0.00727812
GeneID:102094099	-1.76045	0.0292587	GeneID:102091584	-1.73818	0.040229
GeneID:102098336	-1.75597	1.3e-06	GeneID:102097852	-1.73775	0.0142005
GeneID:102092167	-1.75267	0.0377582	GeneID:102085076	-1.73767	0.00176662
GeneID:102087489	-1.75251	1.44e-06	GeneID:102090251	-1.73618	0.00224447
GeneID:102093911	-1.75016	8.55e-05	GeneID:102096474	-1.73618	0.000194447
GeneID:102097614	-1.74891	0.0129372	GeneID:102097273	-1.73599	0.0162315
GeneID:102095245	-1.74782	0.000349278	GeneID:102095340	-1.73318	0.0271137
GeneID:102090734	-1.74743	0.0280743	GeneID:102096325	-1.732	0.0136471
GeneID:102091773	-1.74736	0.0410319	GeneID:106145991	-1.73056	0.015315
GeneID:102085236	-1.74723	1.78e-07	GeneID:102086130	-1.72793	0.0126649
GeneID:102098842	-1.7465	9.13e-05	GeneID:102085749	-1.72765	0.00164503
GeneID:102087291	-1.74605	5.56e-05	GeneID:102087158	-1.72676	0.0417108
GeneID:102093327	-1.74569	0.00260721	GeneID:102098862	-1.72652	0.000344522
GeneID:102090767	-1.74542	0.00101534	GeneID:102092780	-1.72498	0.000689786
GeneID:110359573	-1.74507	0.0341445	GeneID:102093180	-1.72474	0.00103605
GeneID:102098648	-1.74032	0.0168156	GeneID:102083486	-1.72458	0.000916316
GeneID:102091819	-1.74025	1.77e-07	GeneID:102087436	-1.72437	0.0397358
GeneID:102088567	-1.73951	0.000309035	GeneID:102095758	-1.72411	0.0123477
GeneID:102086314	-1.73868	0.00066957	GeneID:102088032	-1.72347	0.00151093
GeneID:102084212	-1.7384	0.000562883	GeneID:102087715	-1.7234	0.0181183
GeneID:102085464	-1.73831	0.00987917	GeneID:102092546	-1.7212	0.0185233
GeneID:110363198	-1.73812	0.023042	GeneID:102093954	-1.72107	0.038192
GeneID:102098063	-1.7379	0.0244919	GeneID:102088553	-1.72103	0.00122019
GeneID:102092637	-1.73756	0.00332681	GeneID:102086788	-1.71858	0.00470092
GeneID:102088483	-1.73755	0.00139573	GeneID:102093157	-1.71747	0.00339305
GeneID:102084255	-1.73646	0.00249258	GeneID:102085466	-1.71715	0.0411106
GeneID:102087838	-1.73541	0.00257068	GeneID:102097056	-1.71708	0.0016063
GeneID:102087416	-1.73514	0.000141811	GeneID:102088073	-1.71655	0.00387882
GeneID:102091131	-1.73485	0.00972845	GeneID:102091612	-1.71652	6.59e-05
GeneID:102087276	-1.73359	9.24e-09	GeneID:102090628	-1.71489	0.000253465
GeneID:102091624	-1.73349	0.026113	GeneID:102096201	-1.71404	0.0460104
GeneID:102083715	-1.73208	0.0185692	GeneID:102088644	-1.71243	0.0113058
GeneID:102098373	-1.73193	0.0197172	GeneID:102083556	-1.71134	0.0475283
GeneID:102085155	-1.73172	0.000405188	GeneID:102085235	-1.70915	0.0129391
GeneID:102092069	-1.72924	0.0205942	GeneID:102094338	-1.70841	0.018973
GeneID:102096617	-1.72883	0.00738278	GeneID:102098933	-1.70839	0.000583937
GeneID:102084424	-1.72702	0.000301383	GeneID:102098789	-1.70836	0.00372116
GeneID:102088318	-1.72661	0.0105832	GeneID:102088566	-1.70788	0.0109532
GeneID:102090905	-1.72613	0.000592999	GeneID:102087680	-1.70787	0.0340131
GeneID:102091225	-1.72593	0.0338335	GeneID:102083618	-1.70732	0.00123072
GeneID:102092091	-1.72531	0.0244238	GeneID:102091614	-1.70685	0.0110984
GeneID:102093919	-1.72491	6.04e-05	GeneID:102085997	-1.70634	0.0288471
GeneID:102090180	-1.7247	3.38e-05	GeneID:102088282	-1.70624	0.0161281
GeneID:102095398	-1.72305	1.75e-06	GeneID:102091490	-1.70475	0.000478316
GeneID:102098022	-1.72215	0.00150675	GeneID:110357664	-1.70455	0.0059108
GeneID:102090245	-1.7221	0.0161754	GeneID:102084415	-1.70427	0.0135463
GeneID:102098789	-1.72176	0.00228623	GeneID:102093297	-1.70282	0.0173205
GeneID:102091066	-1.72154	0.0252228	GeneID:102092727	-1.70194	0.00620378
GeneID:102098590	-1.71988	0.000883086	GeneID:102096462	-1.70179	0.00397452
GeneID:102097786	-1.71973	0.00128329	GeneID:102083830	-1.701	0.012701
GeneID:102085466	-1.7192	0.00103369	GeneID:102093807	-1.70036	0.00242962
GeneID:110364832	-1.71773	0.0431271	GeneID:102091137	-1.69903	0.000190223
GeneID:102094471	-1.7151	0.000162676	GeneID:102097508	-1.6981	0.0121304
GeneID:102093159	-1.71422	0.0228486	GeneID:102085597	-1.69796	0.00199935
GeneID:102098752	-1.71405	0.00868725	GeneID:102087962	-1.69683	0.021922
GeneID:102085654	-1.71318	0.00358498	GeneID:102090146	-1.69349	0.00155076
GeneID:102092132	-1.71283	0.0256138	GeneID:102088489	-1.69229	0.025015
GeneID:102095560	-1.70905	0.00364408	GeneID:102087291	-1.68502	0.00326016
GeneID:102091395	-1.709	0.000621818	GeneID:102098693	-1.6831	0.0144557
GeneID:102090195	-1.70858	0.0269211	GeneID:110363497	-1.68259	0.0307514
GeneID:102092433	-1.7079	0.0150192	GeneID:102094527	-1.68256	0.0269979
GeneID:102088338	-1.70719	0.0295085	GeneID:102096722	-1.68049	0.0213782
GeneID:102097108	-1.7052	0.00207062	GeneID:102097253	-1.67981	0.0325529
GeneID:102090921	-1.70445	0.00793136	GeneID:102085761	-1.67761	0.0158448
GeneID:102096079	-1.7028	0.0121975	GeneID:102091371	-1.67713	0.00106624
GeneID:102087701	-1.70239	0.00464818	GeneID:102085848	-1.67698	0.00649418
GeneID:102088179	-1.70164	0.0271081	GeneID:102098453	-1.6763	0.00727812
GeneID:102086000	-1.70117	7.02e-06	GeneID:102095296	-1.67554	0.000732242
GeneID:102098362	-1.70113	0.00196414	GeneID:102084727	-1.67365	0.00207476
GeneID:102092031	-1.69887	0.00118789	GeneID:102098942	-1.67342	0.00618779
GeneID:102083511	-1.69841	0.00814543	GeneID:102084585	-1.67297	0.0123513
GeneID:102097942	-1.69835	0.000621818	GeneID:102094717	-1.67291	0.0471
GeneID:102098147	-1.69741	0.0253334	GeneID:102088261	-1.67141	0.000762518
GeneID:102087965	-1.69689	0.00117309	GeneID:102092741	-1.6706	0.0368332
GeneID:102096032	-1.6957	0.00015327	GeneID:102087388	-1.67003	0.0231615
GeneID:102085195	-1.69527	5.46e-05	GeneID:102098716	-1.66894	0.000667893
GeneID:102086353	-1.69505	6.18e-06	GeneID:102094520	-1.66826	0.031244
GeneID:102093605	-1.695	0.0162013	GeneID:102084310	-1.66756	0.000238983
GeneID:102090555	-1.69498	5.98e-05	GeneID:102083424	-1.66726	0.0153256
GeneID:102089989	-1.69468	0.00974664	GeneID:102091395	-1.66695	0.0104548
GeneID:102091990	-1.69442	0.0214795	GeneID:102085756	-1.66684	0.0028257
GeneID:102094856	-1.69418	0.0197319	GeneID:102096032	-1.66616	0.00517622
GeneID:102084734	-1.69384	2.76e-05	GeneID:102094922	-1.66591	0.0313109
GeneID:102088465	-1.69361	3.52e-05	GeneID:102091970	-1.66447	0.0187585
GeneID:110360397	-1.6928	0.00198757	GeneID:102086890	-1.66372	0.000605361
GeneID:102097233	-1.69232	0.00198757	GeneID:102086575	-1.66279	0.00149681
GeneID:102089834	-1.69218	1.64e-05	GeneID:102094517	-1.66197	0.0112187
GeneID:102092519	-1.69193	0.000662732	GeneID:102087921	-1.66085	0.0223139
GeneID:102098730	-1.6915	0.0184897	GeneID:102098533	-1.65925	0.0272768
GeneID:102092493	-1.69034	8.13e-06	GeneID:102087095	-1.65878	0.00018506
GeneID:102086973	-1.68994	0.000218864	GeneID:102083553	-1.65811	0.00688563
GeneID:102087159	-1.68969	0.0055395	GeneID:102095461	-1.65711	0.0161827
GeneID:102091239	-1.68946	0.0494355	GeneID:102095316	-1.65413	0.000755092
GeneID:102094141	-1.68925	0.00137131	GeneID:102091909	-1.65386	0.0139566
GeneID:102086027	-1.68884	3.5e-06	GeneID:102094268	-1.65329	0.00465878
GeneID:102088421	-1.68811	0.0142411	GeneID:102086264	-1.65297	0.0328628
GeneID:102091886	-1.68735	0.0176965	GeneID:102089682	-1.64899	0.029115
GeneID:102092722	-1.68679	0.00105132	GeneID:102095804	-1.64047	0.0245465
GeneID:102099018	-1.68542	1.01e-05	GeneID:102093911	-1.63876	0.00105519
GeneID:102090409	-1.68475	0.00201839	GeneID:102090569	-1.63861	0.00154396
GeneID:102092853	-1.68404	1.14e-05	GeneID:102098826	-1.63701	0.036283
GeneID:102086659	-1.68326	3.34e-05	GeneID:102086985	-1.63668	0.000907606
GeneID:102088275	-1.68195	0.00257945	GeneID:102096982	-1.63581	0.00177993
GeneID:102085374	-1.68061	0.0118484	GeneID:102097879	-1.63438	0.000352382
GeneID:102093963	-1.67963	0.00647401	GeneID:102084652	-1.63266	0.00184003
GeneID:102083851	-1.6789	1.91e-07	GeneID:102095459	-1.63079	0.0178266
GeneID:102092158	-1.67886	5.82e-08	GeneID:102083819	-1.6306	0.0195477
GeneID:102096442	-1.67867	2.64e-07	GeneID:102087756	-1.63011	0.00453253
GeneID:102092587	-1.67762	0.00888314	GeneID:102084988	-1.62977	0.015315
GeneID:102088602	-1.6774	0.000512192	GeneID:102088940	-1.62754	0.0173205
GeneID:102092563	-1.67639	0.000616097	GeneID:102097849	-1.62667	0.00281901
GeneID:106145749	-1.67415	0.0140659	GeneID:102087240	-1.62574	0.00335284
GeneID:110363743	-1.67305	0.0378131	GeneID:102086024	-1.62476	0.0305746
GeneID:102091610	-1.67186	2.13e-06	GeneID:102096634	-1.62107	0.0180503
GeneID:102083556	-1.67178	0.0210428	GeneID:102097405	-1.61967	0.000485519
GeneID:102098462	-1.67164	0.0254936	GeneID:102089918	-1.61931	0.0255191
GeneID:102098588	-1.67065	0.00619745	GeneID:102097656	-1.61783	0.00230427
GeneID:102095313	-1.67001	0.00588024	GeneID:102093509	-1.61736	0.0381804
GeneID:102087240	-1.66985	0.000389605	GeneID:102085719	-1.61576	0.0309817
GeneID:102092796	-1.66635	0.0072547	GeneID:102096058	-1.61538	0.00147187
GeneID:102088030	-1.66558	0.000337838	GeneID:102097066	-1.61503	0.0261124
GeneID:102097934	-1.66474	0.00167284	GeneID:102090047	-1.61487	0.0334001
GeneID:102087880	-1.66422	9.84e-05	GeneID:102096321	-1.61362	0.00682566
GeneID:102087893	-1.66398	0.0307631	GeneID:102090527	-1.61356	0.000907606
GeneID:102090864	-1.66342	0.00082803	GeneID:102092075	-1.61318	0.0494192
GeneID:102089105	-1.66199	0.00511926	GeneID:102093643	-1.61233	0.000218742
GeneID:102091584	-1.66189	0.0156659	GeneID:102089913	-1.61093	0.0333584
GeneID:102088416	-1.65871	0.000444	GeneID:102085437	-1.61051	0.0319569
GeneID:102088672	-1.65815	0.0116549	GeneID:102093343	-1.61015	0.000378215
GeneID:102089594	-1.65752	0.0243401	GeneID:102093794	-1.6096	0.00873198
GeneID:102096474	-1.65744	4.67e-06	GeneID:102093993	-1.60901	0.0015202
GeneID:102096842	-1.65729	0.000760379	GeneID:102095370	-1.60751	0.00657449
GeneID:110354868	-1.65704	1.04e-07	GeneID:102090724	-1.60676	0.0378843
GeneID:102092897	-1.65614	0.0122329	GeneID:102091416	-1.60572	0.0340416
GeneID:102091900	-1.65299	0.0476758	GeneID:102093660	-1.60449	0.0071464
GeneID:102087281	-1.65292	0.00498031	GeneID:102095051	-1.60044	0.00566749
GeneID:102085311	-1.65217	8.63e-05	GeneID:102090209	-1.59955	0.00421756
GeneID:102095331	-1.65096	0.000619238	GeneID:102087526	-1.59928	0.0430038
GeneID:102088344	-1.65058	0.0220613	GeneID:102090416	-1.59835	0.0139566
GeneID:102083974	-1.64979	0.0265851	GeneID:102084505	-1.59714	0.00184003
GeneID:102095957	-1.64893	0.000160643	GeneID:102091678	-1.59532	0.00688765
GeneID:102089261	-1.64845	1.72e-05	GeneID:102092911	-1.59413	0.038369
GeneID:102088992	-1.64831	0.00268671	GeneID:102097536	-1.58981	0.00667329
GeneID:102098243	-1.64818	0.0102828	GeneID:102093861	-1.58827	0.0394243
GeneID:102098187	-1.64812	0.000130186	GeneID:102090462	-1.58607	0.00292064
GeneID:102096911	-1.64764	0.0043574	GeneID:102092463	-1.58512	0.00686736
GeneID:102088838	-1.64679	0.0106233	GeneID:102092864	-1.58	0.00174328
GeneID:102090700	-1.64487	0.0170145	GeneID:102094081	-1.57936	0.00193876
GeneID:102096886	-1.64293	0.0292843	GeneID:102087815	-1.57897	0.0160471
GeneID:102096630	-1.64213	0.012534	GeneID:102094911	-1.57832	0.000514571
GeneID:102087095	-1.64207	3.89e-06	GeneID:102091482	-1.57725	0.00338538
GeneID:102097030	-1.64162	2.25e-05	GeneID:102088037	-1.57662	0.0487785
GeneID:102083867	-1.64105	0.00734382	GeneID:102096779	-1.57566	0.000552446
GeneID:102087602	-1.64062	4e-05	GeneID:102095379	-1.57528	0.0200065
GeneID:102096267	-1.64039	0.0350545	GeneID:102096442	-1.57172	0.00454581
GeneID:102086647	-1.6397	0.00135966	GeneID:102092644	-1.57055	0.00204693
GeneID:102095010	-1.63889	0.000271208	GeneID:102088262	-1.56955	0.00207088
GeneID:102097851	-1.6382	0.0135989	GeneID:102098029	-1.56894	0.0439881
GeneID:102093297	-1.63711	0.00393366	GeneID:102092722	-1.56851	0.0192016
GeneID:102085220	-1.6371	0.0376426	GeneID:102093634	-1.56813	0.00383947
GeneID:102095986	-1.63706	0.0185457	GeneID:102088386	-1.56711	0.00682181
GeneID:102090498	-1.63645	0.000244339	GeneID:102096343	-1.56706	0.0347561
GeneID:102091473	-1.63633	0.00142747	GeneID:102087880	-1.56701	0.00292179
GeneID:102097728	-1.63606	0.0186645	GeneID:102088127	-1.56636	0.0218065
GeneID:102096037	-1.63317	0.00233769	GeneID:102093645	-1.56514	0.00702187
GeneID:102087112	-1.63302	0.00252326	GeneID:102090864	-1.56473	0.00383036
GeneID:102096447	-1.63279	0.00246746	GeneID:102090665	-1.56332	0.000810265
GeneID:102089147	-1.6319	2.53e-06	GeneID:102096849	-1.56268	0.0174906
GeneID:102089965	-1.63154	0.034139	GeneID:102099018	-1.56141	0.0215364
GeneID:102097187	-1.63047	0.00328136	GeneID:102096440	-1.56062	0.0402019
GeneID:102096780	-1.62929	1.4e-05	GeneID:102091011	-1.55939	0.0212399
GeneID:102096606	-1.62921	0.0049457	GeneID:102084441	-1.55858	0.0257223
GeneID:102098626	-1.62866	0.0259844	GeneID:102092230	-1.55813	0.00129583
GeneID:102091612	-1.62866	2.88e-06	GeneID:102089272	-1.55367	0.000427495
GeneID:102096469	-1.62853	0.0432962	GeneID:102095857	-1.55361	0.0101787
GeneID:102097127	-1.62801	0.00319707	GeneID:102097319	-1.55264	0.0110727
GeneID:102095004	-1.62696	0.0168229	GeneID:110360397	-1.55254	0.0326335
GeneID:102088566	-1.62623	0.00147014	GeneID:102084668	-1.55159	0.0468902
GeneID:102092483	-1.62607	0.0297623	GeneID:102097480	-1.55047	0.000585129
GeneID:102085592	-1.62393	0.0386945	GeneID:102086647	-1.55046	0.0165706
GeneID:102093825	-1.62369	0.0443066	GeneID:102087960	-1.54967	0.024387
GeneID:102097504	-1.623	0.0164395	GeneID:102083465	-1.54916	0.00150282
GeneID:102085663	-1.62275	0.00015949	GeneID:102096504	-1.54783	0.00090057
GeneID:102093180	-1.62204	0.00163824	GeneID:102086803	-1.5441	0.0367725
GeneID:102089115	-1.62196	0.0128968	GeneID:102098759	-1.54377	0.0401004
GeneID:102092518	-1.6217	0.0021654	GeneID:102087180	-1.5432	0.00100561
GeneID:102094411	-1.62112	1.53e-05	GeneID:102098324	-1.54312	0.0363876
GeneID:102097598	-1.62033	2.12e-06	GeneID:102084912	-1.54235	0.00123661
GeneID:102088147	-1.62029	0.000211858	GeneID:102084963	-1.54155	0.00759211
GeneID:102084221	-1.61948	0.000241038	GeneID:102084370	-1.54092	0.00670054
GeneID:102092001	-1.61844	0.00273489	GeneID:102085156	-1.54081	0.0353989
GeneID:102086469	-1.6175	0.00839689	GeneID:102086832	-1.54068	0.00262585
GeneID:102095869	-1.61716	0.0142742	GeneID:102095479	-1.53961	0.0461405
GeneID:102094477	-1.61694	2.41e-05	GeneID:102090661	-1.53742	0.00273446
GeneID:102098862	-1.61627	7.3e-07	GeneID:102094381	-1.53546	0.039337
GeneID:102096510	-1.61625	0.00372302	GeneID:102085508	-1.53516	0.0055709
GeneID:102083790	-1.61484	0.00442358	GeneID:102097983	-1.53499	0.00251077
GeneID:102098208	-1.61468	8.82e-05	GeneID:102083663	-1.52823	0.00113404
GeneID:102091614	-1.61347	0.0043574	GeneID:102091914	-1.52718	0.000583937
GeneID:102091218	-1.6128	0.00372995	GeneID:102096851	-1.52623	0.000158247
GeneID:102095352	-1.61187	0.0139063	GeneID:102085062	-1.52507	0.0269979
GeneID:102089574	-1.61134	0.000275037	GeneID:102083638	-1.52492	0.048646
GeneID:102085749	-1.61002	0.00619745	GeneID:102091218	-1.52313	0.0376868
GeneID:102083663	-1.60892	3.4e-05	GeneID:102092775	-1.52303	0.0289479
GeneID:102096316	-1.60866	0.0401427	GeneID:102088567	-1.52133	0.0108437
GeneID:102088086	-1.6086	0.033072	GeneID:102093984	-1.52119	0.00727812
GeneID:102098346	-1.60853	0.032756	GeneID:102094077	-1.52096	0.013297
GeneID:102094314	-1.60823	0.00508686	GeneID:102094477	-1.51515	0.0129491
GeneID:102087023	-1.60806	0.0106733	GeneID:102097213	-1.51466	0.0104628
GeneID:102093969	-1.60751	0.0215972	GeneID:102093021	-1.51137	0.0262751
GeneID:102095400	-1.60697	0.000502317	GeneID:102087233	-1.5104	0.0135507
GeneID:102096970	-1.60694	0.0139482	GeneID:102092082	-1.50994	0.0401004
GeneID:102098545	-1.60647	4.23e-07	GeneID:102089619	-1.50986	0.00638382
GeneID:102083766	-1.60599	0.0144499	GeneID:102095821	-1.50896	0.0018137
GeneID:102087953	-1.60513	0.00377976	GeneID:102097412	-1.50751	0.0408074
GeneID:102092893	-1.6051	2.85e-06	GeneID:102088830	-1.50734	0.0034895
GeneID:102087410	-1.60444	0.000693541	GeneID:102094035	-1.50614	0.00156585
GeneID:102085508	-1.60174	2.87e-05	GeneID:102085032	-1.50553	0.02533
GeneID:102096083	-1.6012	0.0393879	GeneID:102097000	-1.50545	0.0152068
GeneID:102093954	-1.60104	0.012257	GeneID:102087796	-1.50369	0.00396342
GeneID:102085765	-1.59999	0.000371876	GeneID:102098546	-1.50115	0.0122927
GeneID:102087796	-1.59917	5.5e-05	GeneID:102084818	-1.50057	0.00945746
GeneID:102091443	-1.59824	0.00169435	GeneID:102098041	-1.50005	0.0185628
GeneID:102085301	-1.5971	0.0489224	GeneID:102096136	-1.49999	0.0390755
GeneID:102094965	-1.59397	0.00642253	GeneID:102087112	-1.49972	0.0167987
GeneID:102094017	-1.59397	0.00618069	GeneID:102087779	-1.49966	0.00128801
GeneID:102085410	-1.59321	0.000814269	GeneID:102092800	-1.49832	0.0401263
GeneID:102097183	-1.59241	0.0334029	GeneID:102088580	-1.49797	0.0199709
GeneID:102097815	-1.59198	0.0155275	GeneID:102095614	-1.49649	0.00849353
GeneID:102096737	-1.59129	0.0244689	GeneID:102094783	-1.49564	0.000491146
GeneID:110360864	-1.59109	0.0177774	GeneID:102093955	-1.49534	0.0300006
GeneID:102083933	-1.59049	0.0151134	GeneID:102095016	-1.49525	0.0141295
GeneID:102098958	-1.58905	0.0022876	GeneID:102086522	-1.49449	0.00577891
GeneID:102086591	-1.58878	0.000131714	GeneID:102087598	-1.49317	0.0122574
GeneID:102089272	-1.58822	5.91e-06	GeneID:102094514	-1.49182	0.0261491
GeneID:102094157	-1.58781	3.57e-06	GeneID:102098177	-1.48791	0.0239348
GeneID:102084092	-1.58695	7.58e-07	GeneID:102089796	-1.48624	0.0351953
GeneID:102098019	-1.58577	0.00328136	GeneID:102087443	-1.48178	0.00311267
GeneID:102090855	-1.5851	0.000538645	GeneID:102086362	-1.48065	0.0261124
GeneID:102087300	-1.58496	0.0190448	GeneID:102090046	-1.47937	0.0399552
GeneID:102087571	-1.58437	0.0110287	GeneID:102089424	-1.47796	0.00456966
GeneID:102087426	-1.58373	0.000133868	GeneID:102087137	-1.47741	0.00160805
GeneID:102087779	-1.58357	6.75e-06	GeneID:102089120	-1.47697	0.0315301
GeneID:102085978	-1.58329	6.84e-06	GeneID:102097873	-1.47652	0.0133763
GeneID:102087844	-1.58194	0.0192528	GeneID:102087489	-1.47601	0.000761826
GeneID:102084152	-1.58133	0.00136675	GeneID:102090972	-1.47429	0.0144168
GeneID:102097768	-1.58016	0.00167518	GeneID:102088030	-1.47311	0.0276566
GeneID:102098826	-1.57827	0.00866505	GeneID:102085745	-1.47208	0.00807153
GeneID:102097190	-1.57816	8.98e-05	GeneID:102086741	-1.47067	0.00162623
GeneID:102093645	-1.57689	0.000835185	GeneID:102098138	-1.4704	0.00321767
GeneID:102089904	-1.57662	0.00579308	GeneID:102087503	-1.46934	0.00446419
GeneID:102088881	-1.57602	1.75e-05	GeneID:102088343	-1.46806	0.00084111
GeneID:102085745	-1.57579	0.000199098	GeneID:102089173	-1.46377	0.0101075
GeneID:102098409	-1.57541	2.97e-05	GeneID:102092532	-1.46352	0.0106713
GeneID:102090046	-1.57461	0.00681421	GeneID:102092818	-1.46078	0.00152944
GeneID:102094408	-1.57282	0.0326301	GeneID:102084363	-1.45943	0.0272899
GeneID:102094338	-1.57265	0.0096323	GeneID:102086514	-1.45864	0.0034608
GeneID:102095037	-1.57149	7e-05	GeneID:102084382	-1.45755	0.00448971
GeneID:102085519	-1.57008	0.0282193	GeneID:102090357	-1.45684	0.0436868
GeneID:102083734	-1.56953	0.000543051	GeneID:102086768	-1.45544	0.00348315
GeneID:102097219	-1.56886	0.00642947	GeneID:102086314	-1.45477	0.0350035
GeneID:102088580	-1.56832	0.00126013	GeneID:102086860	-1.45477	0.0124572
GeneID:102092082	-1.56814	0.00812182	GeneID:102091443	-1.45419	0.0182191
GeneID:102086890	-1.56801	1.59e-05	GeneID:102083674	-1.45404	0.0160471
GeneID:102086264	-1.56774	0.0162013	GeneID:102089147	-1.45347	0.000689743
GeneID:102095231	-1.56494	0.0350896	GeneID:102083734	-1.45304	0.0124572
GeneID:102089531	-1.56459	0.00243598	GeneID:102090094	-1.45244	0.0012386
GeneID:102092230	-1.56371	6.07e-05	GeneID:102088947	-1.45094	0.0401616
GeneID:102084383	-1.56309	7.27e-05	GeneID:102088022	-1.44933	0.00796611
GeneID:102086909	-1.5619	0.00783477	GeneID:102094910	-1.44789	0.0103175
GeneID:110363497	-1.56155	0.0187036	GeneID:102084867	-1.44739	0.00149528
GeneID:102088940	-1.56066	0.00619745	GeneID:102094733	-1.44675	0.026039
GeneID:102089304	-1.56025	0.000272638	GeneID:102095784	-1.44559	0.010666
GeneID:102095737	-1.5602	0.00422895	GeneID:102094669	-1.4446	0.00323027
GeneID:102092742	-1.56001	0.000651168	GeneID:102084094	-1.44318	0.0278643
GeneID:102088751	-1.55946	0.0281179	GeneID:102088405	-1.44288	0.00506609
GeneID:102095340	-1.55818	0.00846344	GeneID:102093175	-1.44143	0.000763921
GeneID:102091679	-1.55762	2.14e-06	GeneID:102098857	-1.44101	0.0498472
GeneID:102096254	-1.55755	0.0396912	GeneID:102098289	-1.44043	0.00181618
GeneID:102092037	-1.55754	0.002694	GeneID:102096601	-1.43943	0.0306561
GeneID:102090064	-1.55706	0.000115155	GeneID:102087485	-1.43638	0.0255191
GeneID:102090536	-1.55652	0.00947906	GeneID:102084885	-1.43535	0.00963505
GeneID:102092729	-1.55588	0.0284859	GeneID:102090528	-1.4349	0.00211194
GeneID:102087504	-1.55499	0.0466456	GeneID:102092042	-1.43443	0.0485516
GeneID:102098218	-1.55466	0.0190865	GeneID:102089357	-1.4342	0.0294523
GeneID:102087921	-1.5539	0.00180652	GeneID:102092304	-1.43397	0.0436526
GeneID:102096820	-1.55317	0.0149587	GeneID:102092869	-1.43033	0.0256325
GeneID:102087835	-1.55104	0.0220804	GeneID:102095161	-1.42897	0.0216725
GeneID:102092055	-1.55078	0.0290511	GeneID:102087266	-1.42828	0.0171955
GeneID:102096775	-1.54877	9.75e-06	GeneID:102092878	-1.42708	0.00414145
GeneID:102092942	-1.54856	0.0123186	GeneID:102088909	-1.42624	0.0178872
GeneID:102094656	-1.5481	0.0323909	GeneID:102088176	-1.42553	0.0419304
GeneID:102090250	-1.54594	0.000621818	GeneID:102091912	-1.42528	0.0182312
GeneID:102095804	-1.54482	0.00179336	GeneID:102097143	-1.42347	0.0198457
GeneID:102095296	-1.54462	0.000395319	GeneID:102093480	-1.4205	0.0493927
GeneID:102087526	-1.54457	0.0241067	GeneID:102086944	-1.41876	0.022329
GeneID:102087354	-1.5444	0.036183	GeneID:102095519	-1.41827	0.0394432
GeneID:102095555	-1.54293	0.0112854	GeneID:102092628	-1.41595	0.0261124
GeneID:102097077	-1.54198	0.0285358	GeneID:102096718	-1.41528	0.00269373
GeneID:102085307	-1.54188	0.00195649	GeneID:102089531	-1.41411	0.0491636
GeneID:106145640	-1.54062	0.000263092	GeneID:102094337	-1.40825	0.0335154
GeneID:102090107	-1.54061	1.13e-06	GeneID:102087276	-1.40774	0.00309975
GeneID:102097300	-1.54031	0.00346828	GeneID:102094479	-1.40699	0.00730521
GeneID:102092368	-1.53739	0.00646995	GeneID:102093919	-1.40629	0.0206775
GeneID:102086298	-1.5325	0.000199098	GeneID:102093763	-1.40016	0.0201399
GeneID:102088268	-1.53227	0.0214387	GeneID:102098445	-1.39871	0.0340131
GeneID:102088675	-1.53217	0.00198689	GeneID:102084689	-1.39829	0.00425956
GeneID:102096001	-1.53205	0.00818664	GeneID:102097404	-1.39653	0.0186098
GeneID:102095161	-1.53164	0.00012964	GeneID:102093263	-1.39496	0.0294523
GeneID:102091540	-1.53098	0.0161037	GeneID:102098062	-1.3945	0.0028941
GeneID:102090685	-1.53036	0.0269945	GeneID:102088718	-1.39446	0.00311267
GeneID:102093475	-1.52818	0.00249258	GeneID:102083865	-1.39302	0.00176243
GeneID:102096105	-1.52804	0.00739689	GeneID:102085858	-1.38958	0.0234467
GeneID:102085076	-1.52743	1.17e-05	GeneID:102084610	-1.38925	0.0468902
GeneID:102098551	-1.52743	0.00667342	GeneID:102096297	-1.38745	0.00651917
GeneID:102094940	-1.52703	0.00196936	GeneID:102095463	-1.38743	0.0300546
GeneID:102098380	-1.52639	0.0189922	GeneID:102093976	-1.38593	0.0018059
GeneID:102096475	-1.52616	0.00118843	GeneID:102091321	-1.38573	0.0454444
GeneID:102094324	-1.52561	3.39e-05	GeneID:102084004	-1.38461	0.0239362
GeneID:102096840	-1.52314	0.0454766	GeneID:102096753	-1.3815	0.00463429
GeneID:102093790	-1.52244	0.00901762	GeneID:102092761	-1.37476	0.0397052
GeneID:102087223	-1.52236	0.000290414	GeneID:102088372	-1.37428	0.0258379
GeneID:102094448	-1.5209	0.00227648	GeneID:102086540	-1.37333	0.0461405
GeneID:102083509	-1.52059	0.0147316	GeneID:102088998	-1.37314	0.00653171
GeneID:102088947	-1.5199	0.00466905	GeneID:102093368	-1.36952	0.0234335
GeneID:102098542	-1.51979	0.0419926	GeneID:102093269	-1.36888	0.00966836
GeneID:102089468	-1.51884	0.0360393	GeneID:102098621	-1.36622	0.0134779
GeneID:102090357	-1.51882	0.00675236	GeneID:102085307	-1.36609	0.0269471
GeneID:102092372	-1.51878	0.0365722	GeneID:110358860	-1.36601	0.0301263
GeneID:102085390	-1.51847	0.00831191	GeneID:102087060	-1.36508	0.0175267
GeneID:102087474	-1.5178	0.0104679	GeneID:102097598	-1.36361	0.00722976
GeneID:102090811	-1.51748	0.00146866	GeneID:102098724	-1.36297	0.0110547
GeneID:102095758	-1.51668	0.0157688	GeneID:102095906	-1.36245	0.0144865
GeneID:102091761	-1.51667	0.0497204	GeneID:102085804	-1.36036	0.00679556
GeneID:102087715	-1.51425	0.0103561	GeneID:102089191	-1.36011	0.00180235
GeneID:102086942	-1.51381	0.00711177	GeneID:102092742	-1.35264	0.0248552
GeneID:102097173	-1.51375	0.00838706	GeneID:102095376	-1.35196	0.0108437
GeneID:102089609	-1.51225	0.00311155	GeneID:102090511	-1.35111	0.0159769
GeneID:102089399	-1.51216	3.97e-05	GeneID:102088219	-1.34953	0.00634074
GeneID:102095376	-1.51154	5.74e-05	GeneID:102086688	-1.3485	0.00307912
GeneID:102098341	-1.51135	0.00214327	GeneID:102095292	-1.3447	0.0143979
GeneID:102089323	-1.51125	0.000962018	GeneID:102091725	-1.34372	0.00685501
GeneID:102093311	-1.51106	0.000117051	GeneID:102086161	-1.34317	0.0100888
GeneID:102089876	-1.51105	0.0100781	GeneID:102087502	-1.34176	0.00322452
GeneID:102083802	-1.50907	0.00579308	GeneID:102088066	-1.34002	0.0239362
GeneID:102091546	-1.50889	0.0287271	GeneID:102090054	-1.3395	0.00916301
GeneID:102089750	-1.50816	0.0115422	GeneID:102085141	-1.33827	0.00284119
GeneID:102091909	-1.50803	0.0120642	GeneID:102095969	-1.33784	0.019093
GeneID:102086365	-1.50753	0.0252768	GeneID:102091675	-1.33722	0.0142828
GeneID:102084818	-1.5071	0.000227669	GeneID:102096249	-1.33662	0.0131502
GeneID:102086860	-1.50687	0.000681915	GeneID:102090315	-1.33637	0.013569
GeneID:102088718	-1.5064	4.68e-05	GeneID:102096263	-1.33428	0.0376377
GeneID:102092444	-1.50593	0.0103799	GeneID:102093210	-1.33387	0.00501958
GeneID:102096601	-1.50517	0.00607257	GeneID:102091873	-1.33155	0.0042938
GeneID:102093634	-1.50509	1.06e-05	GeneID:102093953	-1.33072	0.00372532
GeneID:102088767	-1.50377	0.0198712	GeneID:102086027	-1.32889	0.0126553
GeneID:102093509	-1.5035	0.0128158	GeneID:102094650	-1.32725	0.0200015
GeneID:102085040	-1.50349	5.88e-05	GeneID:102088917	-1.32503	0.00193876
GeneID:102083464	-1.50287	0.00697654	GeneID:102098187	-1.32469	0.0402495
GeneID:102091914	-1.50142	8.28e-06	GeneID:102089537	-1.3225	0.0337162
GeneID:102095384	-1.50105	0.0267988	GeneID:102091538	-1.32204	0.0300291
GeneID:102084114	-1.50092	0.0345058	GeneID:102088295	-1.32052	0.0216526
GeneID:102090641	-1.50001	6.39e-05	GeneID:102093832	-1.31973	0.009739
GeneID:102093269	-1.49968	2.68e-05	GeneID:102088275	-1.31727	0.0269979
GeneID:102091757	-1.49964	0.0397674	GeneID:102090212	-1.31579	0.0255837
GeneID:102085719	-1.49867	0.0109287	GeneID:102088276	-1.31569	0.036283
GeneID:102087627	-1.49831	0.0133886	GeneID:102087620	-1.31561	0.0373139
GeneID:102088909	-1.49675	0.000215583	GeneID:102096478	-1.31086	0.0127086
GeneID:102090511	-1.49673	0.000139499	GeneID:102093593	-1.30837	0.0267597
GeneID:102083721	-1.49626	0.0323909	GeneID:102095557	-1.30803	0.00271227
GeneID:102094450	-1.49609	0.00764709	GeneID:102089323	-1.30783	0.0232224
GeneID:102084257	-1.49411	0.0214324	GeneID:102087189	-1.30735	0.0213892
GeneID:102084792	-1.49385	0.00905805	GeneID:102096995	-1.30581	0.0181183
GeneID:102089235	-1.4937	6.95e-05	GeneID:102097470	-1.30524	0.0288033
GeneID:102093995	-1.49325	1.78e-05	GeneID:102087625	-1.30461	0.0205832
GeneID:102083458	-1.49302	0.0298411	GeneID:102097796	-1.3036	0.0476692
GeneID:102092388	-1.49292	0.00140745	GeneID:102086378	-1.30216	0.0283908
GeneID:102094893	-1.49137	0.00656143	GeneID:102085356	-1.30195	0.00973376
GeneID:102094583	-1.49057	0.00196936	GeneID:102085897	-1.30171	0.00286935
GeneID:102089949	-1.49012	0.0179938	GeneID:102086026	-1.29707	0.0414849
GeneID:110360572	-1.4897	0.00437876	GeneID:102098841	-1.29455	0.0077457
GeneID:102088066	-1.48957	0.00170844	GeneID:102084163	-1.29413	0.0394614
GeneID:102096395	-1.48952	0.0143994	GeneID:102094324	-1.29369	0.00607154
GeneID:102096851	-1.48933	2.76e-06	GeneID:102089834	-1.29364	0.00383947
GeneID:102098359	-1.48742	0.00525465	GeneID:102093491	-1.28923	0.0227685
GeneID:102085437	-1.48677	0.00921549	GeneID:102084893	-1.28639	0.011256
GeneID:102087625	-1.48628	9.86e-07	GeneID:102087187	-1.28544	0.0034608
GeneID:102090569	-1.48516	8.36e-05	GeneID:102098810	-1.28223	0.0481061
GeneID:102090661	-1.48514	0.000521533	GeneID:102091129	-1.28135	0.0160471
GeneID:102098785	-1.48432	0.00189674	GeneID:102084568	-1.27936	0.0260031
GeneID:102090263	-1.48419	0.00261321	GeneID:102098367	-1.27899	0.0483932
GeneID:102090683	-1.48312	4.51e-05	GeneID:102086735	-1.27554	0.0245206
GeneID:102088022	-1.4828	3.09e-05	GeneID:106146014	-1.27548	0.0109164
GeneID:102091416	-1.48163	0.0133568	GeneID:102092404	-1.27513	0.00395641
GeneID:102083496	-1.48158	0.0171449	GeneID:102091016	-1.27491	0.0287497
GeneID:102083674	-1.4814	0.00266317	GeneID:102088993	-1.27399	0.00670054
GeneID:102087988	-1.48128	0.00696866	GeneID:102092865	-1.27217	0.0471657
GeneID:102091117	-1.4811	0.0141899	GeneID:102088761	-1.26865	0.0159302
GeneID:102084073	-1.48032	0.00140747	GeneID:102092519	-1.26845	0.042176
GeneID:102086383	-1.47999	0.00109739	GeneID:102084678	-1.26677	0.0347892
GeneID:102088476	-1.47945	0.000125199	GeneID:102083919	-1.26651	0.00284654
GeneID:102084441	-1.47818	0.00647701	GeneID:102096558	-1.2636	0.0434699
GeneID:102091953	-1.4766	0.00768539	GeneID:102086594	-1.25886	0.0389761
GeneID:102085423	-1.47656	0.00398959	GeneID:102093370	-1.25739	0.00967301
GeneID:102086024	-1.47525	0.0132959	GeneID:102087966	-1.25639	0.0161281
GeneID:102094514	-1.47477	0.0079674	GeneID:102094284	-1.25303	0.0319935
GeneID:102094923	-1.47401	0.0178471	GeneID:102086951	-1.24914	0.0048629
GeneID:102091538	-1.4692	0.00738504	GeneID:102092274	-1.24883	0.0151129
GeneID:102096462	-1.46907	0.00543928	GeneID:102088097	-1.24397	0.013268
GeneID:102091799	-1.46774	8.13e-06	GeneID:102086718	-1.24106	0.013297
GeneID:102092653	-1.46683	0.00385969	GeneID:102097107	-1.24004	0.0333584
GeneID:102098894	-1.46447	0.0247177	GeneID:102084865	-1.23808	0.0388449
GeneID:102095316	-1.46394	0.000171868	GeneID:102089153	-1.23166	0.0300291
GeneID:102092463	-1.4629	0.0044169	GeneID:102099035	-1.23127	0.0148775
GeneID:102091488	-1.4625	0.0326301	GeneID:102088692	-1.231	0.010666
GeneID:102093794	-1.46141	0.010279	GeneID:102089235	-1.23071	0.0151928
GeneID:102088323	-1.46085	0.0165114	GeneID:102098351	-1.22795	0.037846
GeneID:102084894	-1.46046	0.0194351	GeneID:102097554	-1.22775	0.0183782
GeneID:102089423	-1.45931	0.027814	GeneID:102086711	-1.22756	0.043982
GeneID:102097319	-1.45899	0.00631535	GeneID:102095279	-1.22713	0.046359
GeneID:102087545	-1.45842	0.000369517	GeneID:102094519	-1.21669	0.00810932
GeneID:102093869	-1.45713	0.000547808	GeneID:102088187	-1.21623	0.0394243
GeneID:102094496	-1.45526	0.00252326	GeneID:102084242	-1.21361	0.0215039
GeneID:102096849	-1.45345	0.00425284	GeneID:102089804	-1.21324	0.043935
GeneID:102098781	-1.45172	0.000190964	GeneID:102083780	-1.21315	0.0320656
GeneID:102089526	-1.45019	0.00117532	GeneID:102089474	-1.21292	0.0266131
GeneID:102095550	-1.44972	0.0266124	GeneID:102092692	-1.20826	0.0214501
GeneID:102097983	-1.44872	0.000737293	GeneID:102088468	-1.20571	0.018773
GeneID:102091455	-1.44789	0.0352133	GeneID:102089642	-1.20367	0.0479146
GeneID:102089682	-1.44772	0.00312669	GeneID:102093814	-1.20333	0.0431297
GeneID:102088073	-1.44757	0.00366325	GeneID:102098646	-1.20014	0.0304677
GeneID:102094520	-1.44734	0.0217725	GeneID:102094241	-1.19971	0.0123228
GeneID:102088959	-1.44549	0.00188363	GeneID:102097366	-1.19861	0.0237797
GeneID:102084363	-1.44539	0.00655956	GeneID:102093733	-1.19622	0.00759943
GeneID:102086679	-1.44466	0.0267544	GeneID:102091412	-1.19578	0.013268
GeneID:102091221	-1.44368	0.0105781	GeneID:102090316	-1.19536	0.0289165
GeneID:102092880	-1.44257	0.0476235	GeneID:102086047	-1.19449	0.0229611
GeneID:102089825	-1.44237	0.0371628	GeneID:102092580	-1.19182	0.0315141
GeneID:102086947	-1.44212	0.0396124	GeneID:102094030	-1.19165	0.0137209
GeneID:102095831	-1.44113	0.0012771	GeneID:102097269	-1.19077	0.0397306
GeneID:102089918	-1.43967	0.0371628	GeneID:102088154	-1.18876	0.0123477
GeneID:102088553	-1.43944	0.00444255	GeneID:102089320	-1.1876	0.0285213
GeneID:102086387	-1.43868	0.0236153	GeneID:102084092	-1.18512	0.0245755
GeneID:102092317	-1.4381	0.0309507	GeneID:102094568	-1.18089	0.0353186
GeneID:102084163	-1.43773	0.000115969	GeneID:102098860	-1.17944	0.0427553
GeneID:102089474	-1.43657	4.56e-05	GeneID:102084368	-1.17758	0.0368559
GeneID:102087139	-1.43601	0.0392431	GeneID:102087243	-1.17693	0.036283
GeneID:102095335	-1.4359	0.031347	GeneID:102090809	-1.17492	0.0253443
GeneID:102098646	-1.43465	7.01e-05	GeneID:102097520	-1.17416	0.0108211
GeneID:102093984	-1.43365	0.000105224	GeneID:102096169	-1.17235	0.0125459
GeneID:102092911	-1.43175	0.0102206	GeneID:102093764	-1.17141	0.0489778
GeneID:102090541	-1.43166	0.0189922	GeneID:102093222	-1.1683	0.0461405
GeneID:102083952	-1.42629	0.0120207	GeneID:102092805	-1.16698	0.0142828
GeneID:102089006	-1.42553	0.00619745	GeneID:102088118	-1.16573	0.0306958
GeneID:102090187	-1.42512	0.0018681	GeneID:102084800	-1.16375	0.0273573
GeneID:102095701	-1.42497	0.0156598	GeneID:102097965	-1.15452	0.0180503
GeneID:102098445	-1.42458	0.00463782	GeneID:102094173	-1.15371	0.0169503
GeneID:102097660	-1.42253	0.00082803	GeneID:102084579	-1.14791	0.0111691
GeneID:102092887	-1.4221	0.0162013	GeneID:102094751	-1.14663	0.00585132
GeneID:102092761	-1.42178	0.00035878	GeneID:102085634	-1.14296	0.0339439
GeneID:102092818	-1.42138	0.000214171	GeneID:102092811	-1.1405	0.0334001
GeneID:106145842	-1.4213	0.0208991	GeneID:102093196	-1.13501	0.0341924
GeneID:102093858	-1.42078	0.00347482	GeneID:102087952	-1.13152	0.0331238
GeneID:102095130	-1.42046	0.00189556	GeneID:102092496	-1.13027	0.0160089
GeneID:102095369	-1.42011	0.00189556	GeneID:102094690	-1.13017	0.0376377
GeneID:102097366	-1.41946	2.25e-05	GeneID:102091050	-1.12967	0.0315534
GeneID:102086060	-1.41946	0.0497045	GeneID:102083868	-1.1294	0.0451216
GeneID:102094886	-1.41899	0.0218776	GeneID:102084046	-1.12676	0.028925
GeneID:102094284	-1.41897	6.86e-05	GeneID:102087064	-1.1259	0.0353186
GeneID:102084544	-1.41895	1.87e-05	GeneID:102097654	-1.12559	0.0485516
GeneID:102091833	-1.41848	0.00707383	GeneID:102087742	-1.1205	0.0127661
GeneID:102088770	-1.41835	2.94e-06	GeneID:102087296	-1.11742	0.0189495
GeneID:102084800	-1.41536	0.000588566	GeneID:102091068	-1.11514	0.0315141
GeneID:102096085	-1.41368	0.000723535	GeneID:102095511	-1.11136	0.0315141
GeneID:102094479	-1.41203	0.000651794	GeneID:102097389	-1.11086	0.0293092
GeneID:102086476	-1.41135	0.00283645	GeneID:102084396	-1.10765	0.040693
GeneID:102090216	-1.40505	0.0139616	GeneID:102088240	-1.10729	0.0257223
GeneID:102090528	-1.40467	8.6e-06	GeneID:102091957	-1.10688	0.047291
GeneID:102094391	-1.40433	0.00184152	GeneID:102092243	-1.10321	0.0327893
GeneID:102095861	-1.40427	0.0276589	GeneID:102088599	-1.1025	0.0479186
GeneID:102091999	-1.40277	0.000369517	GeneID:102085042	-1.10007	0.0315019
GeneID:102085005	-1.40182	0.0255295	GeneID:102083984	-1.09541	0.0194465
GeneID:102090859	-1.39996	0.0331555	GeneID:102096487	-1.09429	0.0271909
GeneID:102090894	-1.39976	0.00642513	GeneID:102086013	-1.09143	0.0126141
GeneID:102086049	-1.39941	0.00352551	GeneID:102086487	-1.08009	0.0283965
GeneID:102085356	-1.39898	2.85e-05	GeneID:102088424	-1.0783	0.018918
GeneID:102087677	-1.39836	0.000306173	GeneID:102097493	-1.07756	0.00797558
GeneID:102087964	-1.39817	0.0487632	GeneID:102083706	-1.07612	0.0378063
GeneID:102093175	-1.39702	0.000160276	GeneID:102086088	-1.06669	0.0360553
GeneID:102090251	-1.39533	0.00384219	GeneID:102086364	-1.06658	0.0291089
GeneID:102094519	-1.39485	0.00011158	GeneID:102084619	-1.05926	0.0132378
GeneID:102097288	-1.39466	0.0169281	GeneID:102097099	-1.04908	0.0470068
GeneID:102086251	-1.39416	0.00601878	GeneID:102084544	-1.04208	0.0397306
GeneID:102087277	-1.39262	0.0488293	GeneID:102091913	-1.04091	0.0462775
GeneID:110359665	-1.39246	0.00109739	GeneID:102094227	-1.03868	0.0191339
GeneID:102090050	-1.39212	0.00216348	GeneID:102089051	-1.03843	0.0419017
GeneID:102098824	-1.39132	5.32e-05	GeneID:102092186	-1.03418	0.0308322
GeneID:102086378	-1.3894	0.000181375	GeneID:102090038	-1.02712	0.0330513
GeneID:102097056	-1.38844	0.00211458	GeneID:102090226	-1.02639	0.0464159
GeneID:102090583	-1.38709	0.0181198	GeneID:102090495	-1.02469	0.0437147
GeneID:102096249	-1.38703	0.000116633	GeneID:102085660	-1.02203	0.0467287
GeneID:102093006	-1.38653	0.00634339	GeneID:102088770	-1.0188	0.0333973
GeneID:102097012	-1.38451	0.0160347	GeneID:102096493	-1.01482	0.0333456
GeneID:102095534	-1.38443	0.000676638	GeneID:102092848	-1.01383	0.0478711
GeneID:102094669	-1.38364	0.000411413	GeneID:102097900	-1.01122	0.0142828
GeneID:102098716	-1.38346	0.000488501	GeneID:102088578	-1.01049	0.0196602
GeneID:102089173	-1.38307	0.00393366	GeneID:102084259	-1.00986	0.049098
GeneID:102087925	-1.382	0.00306506	GeneID:102086804	-1.00856	0.0238936
GeneID:102087270	-1.38107	0.0190429	GeneID:102090752	-1.00264	0.0315019
GeneID:102084652	-1.38082	2.77e-05	GeneID:102094051	1.00123	0.018379
GeneID:102093807	-1.38064	0.00173066	GeneID:102086405	1.00251	0.0408458
GeneID:102084155	-1.38058	0.0226532	GeneID:102094685	1.01025	0.0294523
GeneID:102098625	-1.38057	0.000559133	GeneID:102096081	1.0124	0.0421064
GeneID:102087275	-1.37953	0.00222773	GeneID:102087706	1.01777	0.0176416
GeneID:102098942	-1.37947	0.0347676	GeneID:102089427	1.0322	0.0238398
GeneID:102097953	-1.37762	0.0286563	GeneID:102086226	1.03677	0.0163903
GeneID:102096634	-1.3756	0.0196137	GeneID:102090171	1.03718	0.0250777
GeneID:102098066	-1.37468	0.0431492	GeneID:102088829	1.0408	0.0186098
GeneID:102085760	-1.37289	0.00799729	GeneID:102098258	1.04128	0.0240246
GeneID:102094268	-1.37175	0.00572354	GeneID:102093557	1.04682	0.0137259
GeneID:102097656	-1.37122	0.00239657	GeneID:102092994	1.04709	0.0439779
GeneID:102090628	-1.37093	0.000869046	GeneID:102085721	1.0493	0.0139533
GeneID:102090863	-1.37047	0.000681915	GeneID:102087155	1.04948	0.00817484
GeneID:102086232	-1.37041	0.0186645	GeneID:102084023	1.05118	0.0261591
GeneID:102097269	-1.36926	0.000404703	GeneID:102090051	1.06092	0.0229401
GeneID:102089303	-1.36881	5.84e-05	GeneID:102091102	1.06164	0.00785329
GeneID:102093639	-1.36847	0.000375436	GeneID:102091046	1.0639	0.0421586
GeneID:102092486	-1.36834	0.0336508	GeneID:102098629	1.07257	0.0309492
GeneID:102087015	-1.36823	0.0326301	GeneID:102091094	1.07276	0.00923268
GeneID:102088300	-1.36611	0.0349002	GeneID:102086730	1.0764	0.0430353
GeneID:102086803	-1.36567	0.0363846	GeneID:102095567	1.08832	0.013394
GeneID:102094337	-1.36495	0.0145244	GeneID:102094699	1.09531	0.0299867
GeneID:102097387	-1.36488	0.0328496	GeneID:102091997	1.11064	0.0376377
GeneID:102083486	-1.36446	0.000141841	GeneID:102093882	1.11493	0.034333
GeneID:102093955	-1.36328	0.0307795	GeneID:102098807	1.11786	0.0328397
GeneID:102084867	-1.36156	6.74e-05	GeneID:102091121	1.12876	0.00627445
GeneID:102090212	-1.36153	0.000752097	GeneID:102085934	1.13688	0.0138529
GeneID:102096040	-1.36054	0.0312122	GeneID:102092740	1.13831	0.00777478
GeneID:102089290	-1.36033	0.00261526	GeneID:102098537	1.14453	0.00879202
GeneID:102094006	-1.3595	0.0108061	GeneID:110355514	1.14754	0.0434483
GeneID:102092435	-1.35872	0.0210692	GeneID:102084539	1.163	0.0166783
GeneID:102089528	-1.35827	0.0381011	GeneID:102094983	1.16608	0.0180503
GeneID:102089796	-1.35755	0.0098337	GeneID:102095840	1.1721	0.00977799
GeneID:102096187	-1.35585	0.0243348	GeneID:102098456	1.17263	0.0167321
GeneID:102093832	-1.35432	0.00240253	GeneID:102088461	1.17635	0.0034608
GeneID:102088295	-1.35326	0.000168287	GeneID:102088799	1.18653	0.00631271
GeneID:102087292	-1.34904	0.0181499	GeneID:102095513	1.19007	0.0378304
GeneID:102087620	-1.34897	0.00502548	GeneID:102095111	1.1924	0.00312295
GeneID:102086540	-1.34811	0.0203597	GeneID:102089286	1.19303	0.00439358
GeneID:102091390	-1.34784	0.00190533	GeneID:102087042	1.19392	0.0058187
GeneID:102098003	-1.34719	0.00433061	GeneID:102092843	1.19639	0.0273573
GeneID:102095089	-1.34669	0.00846014	GeneID:102094646	1.20643	0.00790353
GeneID:102085429	-1.3466	0.0219277	GeneID:102091756	1.20992	0.00764863
GeneID:102097470	-1.34642	0.000543051	GeneID:102090153	1.21167	0.010048
GeneID:102084851	-1.34502	0.00808453	GeneID:102090881	1.2215	0.0313817
GeneID:102091603	-1.34497	0.00344803	GeneID:102092971	1.22312	0.0430806
GeneID:102091154	-1.34439	0.047372	GeneID:102091021	1.22323	0.0048244
GeneID:102095715	-1.34404	0.0220929	GeneID:102096534	1.2237	0.00391837
GeneID:102088161	-1.34345	0.00374565	GeneID:102089936	1.2256	0.0104923
GeneID:102084585	-1.34175	0.0146767	GeneID:102086388	1.23427	0.0151714
GeneID:102097520	-1.3415	7.08e-05	GeneID:102084014	1.23441	0.0281861
GeneID:102089997	-1.34097	0.0350738	GeneID:102088801	1.23492	0.00568382
GeneID:102095821	-1.3402	0.000157547	GeneID:102095396	1.23496	0.0134343
GeneID:102091129	-1.33951	0.00233769	GeneID:102094039	1.2395	0.0481687
GeneID:102091411	-1.33911	0.00973239	GeneID:102097093	1.25193	0.00383947
GeneID:102087180	-1.33619	0.00039164	GeneID:102097748	1.25444	0.0331238
GeneID:102090181	-1.33574	0.0264313	GeneID:102094201	1.25908	0.00415731
GeneID:102090316	-1.33461	0.00039018	GeneID:102098749	1.26064	0.00824681
GeneID:102097638	-1.33388	0.00273473	GeneID:102092549	1.26779	0.00785329
GeneID:102096864	-1.33378	0.00646995	GeneID:102084795	1.27009	0.0105059
GeneID:102098138	-1.33308	0.000943203	GeneID:102088285	1.27074	0.00435381
GeneID:102085634	-1.33242	0.000827267	GeneID:102095951	1.28148	0.0370683
GeneID:102096325	-1.33196	0.00973239	GeneID:102091360	1.28479	0.0156366
GeneID:102089018	-1.33192	0.0358326	GeneID:102083559	1.28744	0.00471143
GeneID:102089241	-1.33065	0.0298296	GeneID:102090048	1.28786	0.0426491
GeneID:102093718	-1.32916	0.00490286	GeneID:110364178	1.3013	0.0408458
GeneID:102091464	-1.32913	0.0186645	GeneID:102097268	1.30273	0.0217302
GeneID:102083943	-1.32897	0.000163397	GeneID:102095895	1.30511	0.00854982
GeneID:102088171	-1.32894	0.0116697	GeneID:102094999	1.30568	0.0142439
GeneID:102098949	-1.32835	0.0266786	GeneID:102090032	1.31146	0.00655995
GeneID:102092926	-1.32753	0.0189678	GeneID:102089302	1.31369	0.000997782
GeneID:102084208	-1.32717	0.00584485	GeneID:102084039	1.32585	0.0043123
GeneID:102093491	-1.3258	0.0062488	GeneID:102090336	1.32743	0.0472497
GeneID:102084635	-1.32461	0.00197693	GeneID:102094183	1.32861	0.00102636
GeneID:102098041	-1.3246	0.0020077	GeneID:102085167	1.3298	0.0124082
GeneID:102085145	-1.3231	0.0324966	GeneID:102090451	1.33192	0.00136496
GeneID:102092048	-1.32193	0.0460401	GeneID:102091060	1.33358	0.0272555
GeneID:102096170	-1.32044	7.24e-05	GeneID:102088452	1.34335	0.000963944
GeneID:102097879	-1.32009	0.000139518	GeneID:102088306	1.37319	0.0309492
GeneID:102096440	-1.31944	0.0264736	GeneID:102084767	1.37836	0.00105464
GeneID:102097873	-1.3186	0.0053111	GeneID:102086794	1.39049	0.0042229
GeneID:102095147	-1.31803	0.0226843	GeneID:102087878	1.39248	0.00988652
GeneID:102085141	-1.31787	0.00014257	GeneID:102093537	1.39905	0.00796611
GeneID:102087443	-1.3167	0.00227067	GeneID:102083705	1.41431	0.00459902
GeneID:102089234	-1.3165	0.00113633	GeneID:102094538	1.44305	0.00159122
GeneID:102093666	-1.31487	0.0299137	GeneID:102089755	1.45921	0.0161453
GeneID:102091770	-1.31466	0.00327638	GeneID:102098155	1.46149	0.000756685
GeneID:102086705	-1.31392	0.000634938	GeneID:102097526	1.46653	0.0401004
GeneID:102085169	-1.31324	2.64e-05	GeneID:102098735	1.47801	0.029115
GeneID:102097965	-1.3129	0.000102402	GeneID:102084902	1.47949	0.00045302
GeneID:102084526	-1.30853	0.0201319	GeneID:102089184	1.48168	0.0221624
GeneID:102092658	-1.30827	0.039608	GeneID:102093420	1.49748	0.00242962
GeneID:102090999	-1.30584	0.00627097	GeneID:102096614	1.4989	0.000764185
GeneID:102089849	-1.30528	0.000140586	GeneID:102086308	1.50379	0.00193876
GeneID:102088994	-1.30383	0.0358017	GeneID:102095883	1.50499	0.009739
GeneID:102086459	-1.30036	0.0169125	GeneID:102087274	1.50955	0.0171615
GeneID:102086863	-1.30016	0.0327842	GeneID:102086857	1.51598	0.000108589
GeneID:102098479	-1.29942	0.0189307	GeneID:102093527	1.51786	0.00145135
GeneID:102093010	-1.29897	0.00185023	GeneID:102097721	1.51844	0.000220924
GeneID:102087485	-1.29866	0.0159179	GeneID:102097065	1.51988	0.0131502
GeneID:110360683	-1.29812	0.037892	GeneID:102088296	1.53618	0.0017094
GeneID:102084015	-1.29702	0.0326301	GeneID:102089736	1.54299	0.00633717
GeneID:102092403	-1.29603	0.037892	GeneID:102095744	1.56668	0.00641924
GeneID:102092975	-1.29567	0.00543467	GeneID:102089854	1.57573	0.000111019
GeneID:102092552	-1.29502	0.0294605	GeneID:102093732	1.58585	0.000110913
GeneID:102096058	-1.29496	0.000572226	GeneID:102084148	1.59046	0.0334719
GeneID:102097631	-1.2946	0.00166708	GeneID:102096932	1.59307	0.0412333
GeneID:102088495	-1.29347	0.00708885	GeneID:102091284	1.59376	0.0197679
GeneID:102094910	-1.2929	0.00900619	GeneID:102091502	1.59533	0.0454563
GeneID:102083555	-1.29211	0.008993	GeneID:102094289	1.6026	0.0191909
GeneID:102091068	-1.29089	0.000441545	GeneID:102094686	1.60519	0.00438831
GeneID:102089120	-1.29082	0.0283841	GeneID:102086182	1.6056	0.0210554
GeneID:102087297	-1.2908	0.00822727	GeneID:110363310	1.62024	0.0281861
GeneID:102093246	-1.2901	0.00325894	GeneID:102097249	1.62242	0.000827123
GeneID:102096656	-1.2901	0.0400998	GeneID:102088579	1.62461	0.0115214
GeneID:102095542	-1.28763	0.0444994	GeneID:102086722	1.62818	0.000605361
GeneID:102098161	-1.2868	0.021922	GeneID:102098631	1.6478	0.000982329
GeneID:102090462	-1.28524	0.0092802	GeneID:102084395	1.66466	0.015315
GeneID:102083865	-1.28512	5.61e-05	GeneID:102084044	1.6717	0.0152366
GeneID:102083773	-1.28465	0.000396556	GeneID:106145667	1.67432	6.28e-05
GeneID:102098290	-1.28314	0.00327948	GeneID:102084613	1.68492	0.0145274
GeneID:102093133	-1.2814	0.0169988	GeneID:102088656	1.69602	0.0381514
GeneID:102088176	-1.27933	0.0113797	GeneID:102092861	1.71118	2.53e-05
GeneID:102084094	-1.2791	0.0204079	GeneID:102098858	1.71416	0.00117189
GeneID:102093993	-1.27806	0.00082803	GeneID:102088195	1.73832	0.00276206
GeneID:102091096	-1.27777	0.00170844	GeneID:102095318	1.73911	0.000554512
GeneID:102095306	-1.2774	0.00178495	GeneID:102088724	1.7411	0.0288471
GeneID:102096753	-1.27683	9.09e-05	GeneID:102087456	1.7587	0.00698483
GeneID:102096256	-1.2751	0.0302981	GeneID:110359886	1.75954	0.0399475
GeneID:102084075	-1.27409	0.0375345	GeneID:102098651	1.76195	0.000923988
GeneID:102087598	-1.27309	0.00481859	GeneID:110356541	1.77088	0.045061
GeneID:102089106	-1.27297	0.0293873	GeneID:102084296	1.77172	0.000208191
GeneID:102098351	-1.27219	0.0164812	GeneID:102087101	1.78288	2.49e-05
GeneID:102094215	-1.27063	0.00534833	GeneID:102093877	1.78938	0.0118992
GeneID:102094599	-1.26965	0.00527356	GeneID:102091565	1.80278	0.0304677
GeneID:102095790	-1.26957	0.0344435	GeneID:102095500	1.81538	0.00185314
GeneID:102095903	-1.26956	0.00530618	GeneID:102086074	1.82015	0.00133025
GeneID:102097841	-1.26936	0.0329341	GeneID:102093279	1.82155	0.0194465
GeneID:102095197	-1.26784	0.012907	GeneID:102086029	1.82215	2.6e-05
GeneID:102087326	-1.26684	0.0159912	GeneID:102096992	1.82349	0.00292091
GeneID:102085062	-1.26585	0.0144739	GeneID:102096676	1.84905	1.23e-05
GeneID:102086987	-1.26506	0.00216987	GeneID:102093168	1.86483	0.00150282
GeneID:102094517	-1.26346	0.0301456	GeneID:110365146	1.87005	0.00118057
GeneID:102092864	-1.26249	0.001837	GeneID:102091934	1.87131	0.000882915
GeneID:102093368	-1.26218	0.00196414	GeneID:102084645	1.87878	0.0269608
GeneID:102090094	-1.26003	0.00246342	GeneID:102091108	1.88238	0.0296273
GeneID:102089039	-1.25998	0.00973239	GeneID:102087335	1.89716	0.000429846
GeneID:102087060	-1.25974	0.00874252	GeneID:102087389	1.91692	0.0134758
GeneID:102089191	-1.25917	0.000113831	GeneID:102092258	1.92302	0.00752836
GeneID:102096284	-1.25796	0.0075147	GeneID:102095422	1.928	0.000151903
GeneID:102085150	-1.25732	0.0264242	GeneID:102084047	1.94484	0.00207088
GeneID:102090436	-1.25708	0.00200032	GeneID:102084598	1.9574	9.44e-05
GeneID:102096500	-1.25665	0.0431492	GeneID:110356149	1.96124	0.00020152
GeneID:102088386	-1.25648	0.00104205	GeneID:102084833	1.96344	0.00435837
GeneID:102089804	-1.25635	0.00996746	GeneID:102097243	1.97927	0.00553836
GeneID:102091542	-1.25634	0.0121507	GeneID:102089489	1.9857	0.000160636
GeneID:102097404	-1.25512	0.00827085	GeneID:102089316	1.99623	0.000687542
GeneID:102096482	-1.25504	0.000185102	GeneID:106145928	2.00086	0.0450385
GeneID:102096504	-1.25409	0.000651168	GeneID:102094253	2.01263	0.000223811
GeneID:102096995	-1.25344	0.00443133	GeneID:102087143	2.02277	0.0224222
GeneID:102092170	-1.25307	0.000254576	GeneID:102084531	2.04821	4.78e-06
GeneID:102086985	-1.25153	0.00254046	GeneID:102087605	2.05183	1.86e-05
GeneID:102098810	-1.25084	0.00372847	GeneID:102089448	2.05274	0.0148227
GeneID:102097809	-1.2508	0.0448976	GeneID:102090322	2.063	1.75e-05
GeneID:102095379	-1.25069	0.0208935	GeneID:102089808	2.06549	0.000745749
GeneID:102084876	-1.25019	0.000443658	GeneID:102084267	2.06995	0.00483045
GeneID:102089539	-1.25002	0.00768785	GeneID:102092160	2.08922	4.3e-05
GeneID:102091490	-1.24841	0.00177244	GeneID:102090911	2.0939	0.000612291
GeneID:102088710	-1.24806	0.0147575	GeneID:102098544	2.11245	0.00138322
GeneID:102090038	-1.24785	0.00464354	GeneID:102087058	2.11954	0.000367049
GeneID:102096790	-1.24731	0.00422895	GeneID:102096205	2.12024	9.29e-05
GeneID:102095906	-1.24613	0.00305359	GeneID:110362295	2.13095	0.027555
GeneID:102098039	-1.24139	0.0165093	GeneID:102090696	2.14954	0.00504681
GeneID:102095698	-1.24052	0.0288729	GeneID:102090765	2.1561	0.00128801
GeneID:102091137	-1.24026	0.0013443	GeneID:110357987	2.16402	0.0124461
GeneID:102086543	-1.23904	0.0142557	GeneID:102083874	2.18409	0.0181183
GeneID:102088262	-1.23724	0.000577476	GeneID:102094484	2.2054	2.38e-05
GeneID:102096879	-1.23684	0.0257785	GeneID:102088759	2.24938	2.99e-05
GeneID:102087952	-1.23668	0.000840292	GeneID:102093460	2.25362	2.2e-08
GeneID:102098644	-1.23599	0.000836511	GeneID:110359662	2.27228	0.000393572
GeneID:102086013	-1.23513	0.00017225	GeneID:102093220	2.27607	0.000426052
GeneID:102092805	-1.23415	0.000944506	GeneID:102085391	2.27693	0.00247338
GeneID:102097536	-1.23344	0.00827085	GeneID:102088356	2.29639	6.22e-06
GeneID:102093155	-1.23325	0.0496691	GeneID:102098146	2.39481	1.37e-08
GeneID:102088690	-1.2327	0.0292836	GeneID:102085214	2.39826	0.000561567
GeneID:102086177	-1.2326	0.0059638	GeneID:102092762	2.40169	0.000717882
GeneID:102095370	-1.23218	0.0150594	GeneID:102093823	2.40318	0.0219824
GeneID:102093210	-1.23211	0.00133952	GeneID:102092491	2.42937	0.0276459
GeneID:102096014	-1.23174	0.0273347	GeneID:106145945	2.47811	1.91e-05
GeneID:102090209	-1.23148	0.0104679	GeneID:102096826	2.48069	0.0370072
GeneID:102096731	-1.2313	0.0448976	GeneID:102086077	2.4895	3.69e-06
GeneID:102089153	-1.22951	0.00647401	GeneID:102087280	2.49416	0.00266615
GeneID:102091104	-1.22855	0.0255023	GeneID:102092925	2.52316	0.000253465
GeneID:102090773	-1.22834	0.00314594	GeneID:102091403	2.58927	7.72e-12
GeneID:102084310	-1.22741	0.00113136	GeneID:102087947	2.61255	0.00789906
GeneID:102085858	-1.2272	0.0210249	GeneID:102088439	2.61492	0.0175087
GeneID:102095461	-1.22653	0.0392431	GeneID:102083864	2.64079	7.05e-08
GeneID:102095327	-1.2265	0.0331368	GeneID:102094168	2.64122	6.91e-08
GeneID:102097962	-1.22494	0.00298226	GeneID:102096543	2.70342	0.000166874
GeneID:102088485	-1.22436	0.0126417	GeneID:102098481	2.72881	1.11e-07
GeneID:106145637	-1.22356	0.0150192	GeneID:102092299	2.73313	6.74e-08
GeneID:102087358	-1.22176	0.0200852	GeneID:102089252	2.73343	0.000209789
GeneID:102095877	-1.22119	0.0347088	GeneID:102083685	2.84622	6.36e-07
GeneID:102085147	-1.22058	0.0201136	GeneID:102090989	2.84638	0.000229863
GeneID:102092401	-1.21919	0.0403634	GeneID:102097874	2.85072	0.000132715
GeneID:102085565	-1.21813	0.00642976	GeneID:102096629	2.9153	7.77e-06
GeneID:102089612	-1.21789	0.0412588	GeneID:102095813	3.03108	0.000120935
GeneID:102088978	-1.21702	0.000548906	GeneID:102090896	3.06413	0.00634074
GeneID:102089905	-1.21634	0.0126633	GeneID:102093809	3.09745	2.23e-07
GeneID:102095288	-1.21513	0.0170469	GeneID:102086421	3.18718	0.00100434
GeneID:102089642	-1.214	0.00947906	GeneID:102084899	3.26167	0.00164605
GeneID:102090011	-1.21235	0.0488059	GeneID:102098091	3.27667	0.0491966
GeneID:102097887	-1.21189	0.013863	GeneID:102098016	3.35091	0.0445658
GeneID:102083830	-1.21144	0.0280743	GeneID:106145853	3.40272	0.0109714
GeneID:102098266	-1.2112	0.00997849	GeneID:102096525	3.44196	4.95e-09
GeneID:102083808	-1.21089	0.0446602	GeneID:102090719	3.49643	0.0305746
GeneID:102095857	-1.21078	0.0294317	GeneID:102088319	3.56844	9.51e-11
GeneID:102097405	-1.21015	0.000461498	GeneID:102087591	3.59506	7.53e-08
GeneID:102084865	-1.20636	0.0221897	GeneID:102093054	3.6839	0.00438056
GeneID:102089659	-1.20471	0.00215991	GeneID:102085157	3.6852	4.16e-10
GeneID:102092573	-1.20437	0.0386266	GeneID:102091293	3.7589	6.98e-09
GeneID:102089774	-1.20208	0.010774	GeneID:110355614	3.89308	6.91e-05
GeneID:102089078	-1.19963	0.00076295	GeneID:102091688	4.14823	1.86e-05
GeneID:102083465	-1.19657	0.000434548	GeneID:106145872	4.65208	0.00657449
GeneID:102098815	-1.19632	0.0465338	GeneID:102091062	5.34341	3.33e-19
GeneID:102097010	-1.19593	0.00527356	GeneID:102089727	6.27089	5.02e-09
GeneID:102087851	-1.19444	0.00411558
GeneID:102096025	-1.19391	0.0386266
GeneID:102090733	-1.19297	0.00823929
GeneID:102086788	-1.19277	0.0243681
GeneID:102086487	-1.19118	0.00178401
GeneID:102085997	-1.19066	0.0345058
GeneID:106145776	-1.19005	0.0113551
GeneID:102096682	-1.18912	0.00840163
GeneID:102098724	-1.18884	0.00702302
GeneID:102098416	-1.18847	0.0282562
GeneID:102093434	-1.18707	0.00667342
GeneID:102093196	-1.187	0.000580125
GeneID:102090946	-1.18687	0.0120207
GeneID:102090781	-1.18629	0.00654757
GeneID:102086575	-1.18595	0.00835203
GeneID:102098791	-1.18538	0.0044169
GeneID:102086362	-1.18496	0.0348804
GeneID:102096768	-1.18421	0.0196696
GeneID:102084885	-1.18317	0.0252218
GeneID:102092137	-1.18296	0.0228353
GeneID:102097513	-1.18286	0.0353874
GeneID:102092532	-1.18058	0.00746521
GeneID:102095614	-1.17994	0.012534
GeneID:102097554	-1.17931	0.00585951
GeneID:102093953	-1.17903	0.00185999
GeneID:102088441	-1.17819	0.000252381
GeneID:102087137	-1.17714	0.0117106
GeneID:102087105	-1.17591	0.031631
GeneID:102093002	-1.17556	0.0439228
GeneID:102085409	-1.17494	0.00505164
GeneID:102097312	-1.17427	0.0130153
GeneID:102092542	-1.17379	0.0358389
GeneID:102083819	-1.17335	0.0278424
GeneID:102086718	-1.17246	0.000789592
GeneID:102091412	-1.17015	0.00196903
GeneID:102097213	-1.16991	0.0105792
GeneID:110359343	-1.16981	0.0430452
GeneID:102094870	-1.16887	0.0385886
GeneID:102092775	-1.16847	0.0311902
GeneID:102083741	-1.16743	0.000984901
GeneID:102085165	-1.16687	0.000204875
GeneID:102097344	-1.16582	0.0017121
GeneID:102089353	-1.16463	0.0225573
GeneID:102088097	-1.16434	0.00194899
GeneID:102085804	-1.16426	0.00522637
GeneID:102095459	-1.16394	0.0412569
GeneID:102096803	-1.1627	0.00766578
GeneID:102095463	-1.16269	0.0459081
GeneID:102098263	-1.16182	0.00680952
GeneID:102090580	-1.16177	0.0477078
GeneID:102084689	-1.16158	0.00126013
GeneID:102087189	-1.16144	0.00527356
GeneID:102090873	-1.16072	0.0246526
GeneID:102096223	-1.15944	0.0394398
GeneID:102098933	-1.15837	0.00184553
GeneID:102089320	-1.15726	0.00979818
GeneID:102088993	-1.15684	0.00227648
GeneID:102098546	-1.15628	0.0205119
GeneID:102096493	-1.15623	0.0026649
GeneID:102092304	-1.15538	0.0347653
GeneID:102086768	-1.15498	0.00190815
GeneID:102095183	-1.15446	0.0255295
GeneID:102097306	-1.15355	0.0182018
GeneID:102084963	-1.15277	0.0148536
GeneID:102088259	-1.15128	0.0311978
GeneID:102098106	-1.15104	0.00462531
GeneID:102087055	-1.15018	0.0383537
GeneID:102090416	-1.14994	0.027814
GeneID:102089357	-1.14854	0.0162684
GeneID:102097143	-1.14517	0.0109999
GeneID:102088261	-1.14396	0.00481859
GeneID:102087726	-1.1431	0.0327842
GeneID:102094764	-1.143	0.0442062
GeneID:102086619	-1.14253	0.0468515
GeneID:102091064	-1.14204	0.00581152
GeneID:102089012	-1.14137	0.00199598
GeneID:102091675	-1.13888	0.00968105
GeneID:102095757	-1.13666	0.0464438
GeneID:102089074	-1.13608	0.0238602
GeneID:102093643	-1.13595	0.0040356
GeneID:102094030	-1.13578	0.00348301
GeneID:102085488	-1.1357	0.0038908
GeneID:102096252	-1.13261	0.005429
GeneID:102087284	-1.1326	0.023898
GeneID:102088276	-1.13206	0.00931406
GeneID:106145959	-1.13	0.0148717
GeneID:102088699	-1.12917	0.00911892
GeneID:102098065	-1.12824	0.00422293
GeneID:102084004	-1.12747	0.0266505
GeneID:102086944	-1.12731	0.0292843
GeneID:102094427	-1.1273	0.0212984
GeneID:102089424	-1.12694	0.00353093
GeneID:102091482	-1.12465	0.00769293
GeneID:102090665	-1.12392	0.0171592
GeneID:102087983	-1.12382	0.0149407
GeneID:102086741	-1.12367	0.00167664
GeneID:102083618	-1.1234	0.00565249
GeneID:102092287	-1.1232	0.0109287
GeneID:102094666	-1.12235	0.00947906
GeneID:102088118	-1.12222	0.00562055
GeneID:102097423	-1.12201	0.0075599
GeneID:102086832	-1.12108	0.00395022
GeneID:102090851	-1.12068	0.0455603
GeneID:102094081	-1.11907	0.0112912
GeneID:102097480	-1.118	0.00731147
GeneID:102085811	-1.11685	0.0208128
GeneID:102084020	-1.11665	0.00343183
[truncated: 356 more rows]

## Sheet: DE lncRNAs2
13D vs 1D			26D vs 1D			26D vs 13D
id	log2Fold Change	FDR	id	log2Fold Change	FDR	id	log2Fold Change	FDR
G12450	-15.4065	0.00245025	G25523	-13.8685	3.91e-07	G14230	-12.8662	0.0360031
G8535	-14.3304	3.01e-07	G23710	-13.3526	1.03e-05	G28098	-5.05257	0.00512278
G31500	-13.14	0.00233507	G7430	-12.8024	0.0216586	GeneID:110359070	-4.7591	0.0360031
GeneID:110356111	-12.769	2.58e-06	G10271	-12.1163	0.0273706	G36423	-4.64219	7.66e-07
GeneID:110356890	-12.7107	0.00434661	G18622	-11.397	0.0096886	G36422	-4.53016	0.000559118
GeneID:110366043	-12.159	0.0254013	GeneID:110363896	-11.3627	0.0106274	G36424	-4.07471	0.00320675
G32539	-12.1261	0.00197412	GeneID:110364083	-11.3387	0.00296232	G14486	-4.00205	0.0360031
G14178	-12.0002	0.0167423	G12088	-11.2858	0.0234353	G3432	-2.86107	0.0181254
G6757	-11.8918	0.0110765	G15202	-11.2467	0.0192534	G14652	-2.62736	0.0360031
G18622	-11.397	0.0134661	G22169	-11.1464	0.0257324	G37575	3.03257	0.000775399
G26845	-11.2954	0.0175647	G14532	-10.9094	0.0187795	G11017	5.11385	9.53e-08
G5591	-11.2858	0.0238767	G7203	-10.9044	0.026279
G30949	-11.2147	0.025425	G15794	-10.8968	0.0231099
G22169	-11.1464	0.0352931	G23052	-10.8585	0.016469
G18607	-11.112	0.0100656	G24138	-10.8403	0.0129593
G25149	-11.0453	0.0175647	G1850	-10.8403	0.0329
GeneID:110357216	-11.0293	0.0131923	G9914	-10.8111	0.0252229
G18892	-10.9293	0.0341645	G11082	-10.8111	0.0264202
G28021	-10.8324	0.0284422	G5282	-10.7977	0.0449599
GeneID:110358263	-10.7649	0.0238767	GeneID:110364416	-10.6765	0.0230352
GeneID:110361409	-10.6287	0.0387746	G815	-10.5793	0.0422373
G35317	-6.84477	3.18e-07	G788	-10.5346	0.0356309
G32823	-6.57218	2.58e-06	G35455	-10.4683	0.0356309
G29248	-6.51676	0.00221203	GeneID:110358838	-9.84078	0.00297747
G2066	-6.09276	0.0341645	G12450	-9.08459	0.00501889
G26365	-5.85228	3.17e-05	G10272	-6.80688	0.0170398
G3912	-5.6961	0.00255033	G38417	-6.49419	0.00187417
G36545	-5.34906	0.0103118	G8535	-6.3266	6.39e-06
G30612	-5.31709	0.00507896	G20843	-6.27491	0.000100832
G35318	-5.18391	2.88e-05	G31803	-6.04949	2.04e-08
G16759	-5.17104	0.0220053	G1851	-5.90642	0.000691024
G37075	-5.0584	0.0112961	G4975	-5.70816	0.00176746
G1984	-5.03831	0.00193112	G29248	-5.67031	0.00716362
G21563	-5.0217	0.0206349	G2346	-5.66973	0.0240119
GeneID:110356656	-5.00133	0.00384467	G32539	-5.58174	0.00545101
G17821	-4.98978	0.0114171	G32823	-5.53339	0.000268413
G36951	-4.95213	0.00376174	G20463	-5.47503	0.00296232
G497	-4.94969	0.0290433	G2344	-5.47079	0.00541252
G37173	-4.93611	0.0133462	G12452	-5.46525	0.00236535
GeneID:110362175	-4.93252	0.035068	G34136	-5.41013	0.0041252
G3684	-4.90097	0.0108259	G33729	-5.3773	0.00985404
G28655	-4.87638	0.027414	G7527	-5.2571	0.000378983
G29262	-4.86224	0.00457622	G24006	-5.2301	0.0246308
G36871	-4.81806	0.0137137	G29262	-5.18417	0.0037657
G29260	-4.81758	0.00376174	G11031	-5.12928	0.0116217
GeneID:110355945	-4.79855	1.98e-06	G22327	-5.11548	0.0215559
G12452	-4.76728	0.00720106	G20487	-5.09803	0.0326239
G36782	-4.72102	0.00923653	GeneID:110360929	-5.08377	0.0146851
G11031	-4.69865	0.0167423	G7471	-5.07548	0.00427487
G36898	-4.69659	0.0475541	G11068	-5.05446	2.34e-05
G4050	-4.66496	0.0304609	G9842	-4.999	0.00104625
G3685	-4.64018	0.00395602	G30459	-4.98568	2.04e-08
G38388	-4.62891	0.0226459	G16629	-4.97919	0.00910221
G22937	-4.62027	0.0109591	G3088	-4.97029	0.0316214
G37076	-4.60888	0.00626512	G33250	-4.95098	0.0129697
G23710	-4.59326	0.000964418	G33725	-4.9241	2.26e-05
G31701	-4.57932	0.0346905	G23249	-4.91938	0.0172862
G377	-4.57041	0.00164162	G15797	-4.91089	0.00249957
G254	-4.56179	0.0289447	G9830	-4.77039	0.0348934
G36547	-4.55512	0.0121481	G9841	-4.74374	0.000209349
GeneID:110356795	-4.53333	0.0490837	GeneID:110361409	-4.72186	0.0264202
GeneID:110363802	-4.52543	0.00113489	G1000	-4.71621	0.0105784
G37057	-4.43916	0.0316807	G17344	-4.65821	0.0401035
G28656	-4.43483	0.0177814	G5864	-4.64584	0.0410342
G12415	-4.42467	0.0109123	G19594	-4.60156	0.030923
G35137	-4.38218	0.0386656	G1147	-4.54432	0.0386053
GeneID:110363896	-4.37778	0.0398589	G32976	-4.5381	0.00430262
G37161	-4.37708	0.0128975	G1984	-4.53581	0.00418144
G26882	-4.37467	0.0206349	G14703	-4.51529	0.00282377
G2633	-4.3706	0.000809061	G2656	-4.40558	0.00101584
G19624	-4.35931	0.0231748	G7365	-4.40286	7.35e-05
G38387	-4.32789	0.0174037	G11988	-4.376	0.00270591
G22939	-4.31389	0.0388842	G38389	-4.37454	0.00906164
G34549	-4.30609	0.000774124	GeneID:110363229	-4.3322	0.0414188
G32151	-4.26661	0.0270564	G34494	-4.32707	0.0457824
G9838	-4.23256	0.000282164	G13145	-4.32536	3.52e-07
G30400	-4.20351	0.0128975	G26365	-4.29507	0.000528975
GeneID:110355490	-4.18286	0.0464314	G26565	-4.29464	1.39e-05
G36544	-4.17228	0.0103125	G14157	-4.29014	0.0110293
G35343	-4.1592	0.0128975	G14894	-4.25452	0.00806892
G33728	-4.14886	0.000117618	G11069	-4.24215	0.00153928
G9852	-4.14749	0.0355454	G14486	-4.24043	0.0135527
G37020	-4.09617	0.0163243	G9435	-4.23328	1.72e-05
G34806	-4.0938	0.035068	GeneID:110358430	-4.22423	0.0150858
G30729	-4.07174	0.0456574	G37960	-4.22379	3.52e-07
G25523	-4.07084	0.000180805	G38257	-4.22019	3.59e-06
G20843	-4.07055	0.000688991	G35479	-4.21856	1.72e-05
G26883	-3.97842	0.0191128	G8795	-4.20307	0.00026063
G15725	-3.95483	0.0144284	GeneID:110356111	-4.19916	0.000516776
G37163	-3.95171	0.0215439	GeneID:110359536	-4.19804	0.0068448
G28993	-3.93205	0.0197462	G35480	-4.17227	3.59e-06
G9840	-3.92912	0.0121481	G37966	-4.15492	1.47e-05
G37472	-3.88838	0.0110923	G122	-4.14355	0.0122136
G16195	-3.88724	0.0221215	G27127	-4.13403	0.0030218
G31614	-3.87737	0.0217156	G1036	-4.1332	0.0221652
G36322	-3.87167	0.0136182	GeneID:110355945	-4.12147	7.42e-05
G25521	-3.84279	0.00131395	G9833	-4.11068	7.42e-05
G15726	-3.81586	0.0151221	G18691	-4.10983	0.00327433
G32614	-3.81155	0.0179311	GeneID:110355119	-4.1047	0.0131107
G35538	-3.80338	0.00929516	G9826	-4.09489	0.0491597
G33725	-3.7866	0.0002354	G9845	-4.09469	0.0337208
G38257	-3.77472	1.63e-06	G18563	-4.0859	0.00358773
G37164	-3.7688	0.0067722	G22326	-4.08499	0.00168373
GeneID:110357169	-3.75017	0.0356995	GeneID:110355641	-4.08402	0.00201068
G26565	-3.74682	4.32e-06	G37427	-4.07239	2.98e-05
G22942	-3.74121	0.00880282	G33727	-4.07126	0.00985404
G5870	-3.72778	5.44e-06	G7363	-4.06351	0.00109251
G36205	-3.71095	0.0441074	G22917	-4.05313	1.35e-05
G9925	-3.70702	0.0110765	G19300	-4.04192	0.00153928
G26413	-3.70361	0.0200017	G789	-4.04148	0.0195716
G22938	-3.69757	0.026602	GeneID:110357169	-4.03027	0.029115
G13339	-3.69048	0.0103552	G22943	-4.01873	0.0100356
G4061	-3.67855	0.000128707	G22938	-4.00096	0.0125312
GeneID:110359785	-3.65761	0.0176172	G23730	-4.00061	0.000711644
G3913	-3.65208	0.000223636	G26882	-3.99852	0.0316214
G33727	-3.64712	0.0137137	G6770	-3.99716	0.00251859
GeneID:110361082	-3.64569	0.0128028	G34013	-3.97914	0.00522746
G13337	-3.62774	0.00935919	G18492	-3.97417	0.00863709
G22943	-3.61027	0.0134063	G2170	-3.94274	0.0130414
G31233	-3.60511	0.0476501	G20850	-3.93901	0.0285449
G36950	-3.59031	0.0408343	G23177	-3.93223	0.0316214
GeneID:110361273	-3.56817	0.0122022	G9840	-3.92912	0.00648309
G5868	-3.56691	0.00117604	G22908	-3.91335	0.000268413
G122	-3.55859	0.0341645	G26308	-3.90968	0.000516776
G25276	-3.55116	0.000168123	G22906	-3.90013	1.03e-05
G27021	-3.53919	0.0147021	G10703	-3.89616	0.00642493
G25675	-3.53453	0.0194277	GeneID:110357916	-3.89401	0.0461558
G19554	-3.53044	0.00516726	G33728	-3.89107	0.000357162
GeneID:110365015	-3.52607	0.0195086	G32725	-3.88204	0.00802608
G31829	-3.52472	0.0128028	G27275	-3.87184	0.0413472
G37966	-3.50954	5.79e-07	G14594	-3.8609	7.42e-05
G1103	-3.50863	0.0309134	G3454	-3.85798	0.000293798
G26566	-3.50738	8.42e-05	G377	-3.84826	0.0076556
G21945	-3.49898	0.000199591	G2389	-3.84146	0.00348068
GeneID:102092840	-3.48942	2.88e-05	G28110	-3.81796	6.39e-06
G11069	-3.47715	0.00794472	GeneID:110363549	-3.81662	0.00382944
GeneID:110355508	-3.47558	0.00935919	G9849	-3.81519	0.0194813
G36644	-3.47535	0.0247701	G4910	-3.81131	0.0341061
G35479	-3.47275	2.58e-07	G8668	-3.796	0.0148266
G13333	-3.4693	0.0307429	G5866	-3.79307	0.000218715
GeneID:110358430	-3.4668	0.0365959	GeneID:110362868	-3.79151	0.0367099
G15729	-3.43582	0.0248414	G18798	-3.78955	0.00885348
G28683	-3.42005	0.00844416	G7364	-3.78724	0.000531921
G10149	-3.41143	0.0207707	G32043	-3.78396	0.0101629
G24946	-3.41143	0.0386549	G20853	-3.77698	0.0080749
GeneID:110360001	-3.40858	0.0222579	G19010	-3.77565	0.00885348
G5869	-3.38406	1.04e-05	G21379	-3.77354	0.00982832
GeneID:110360929	-3.3594	0.0463091	G28546	-3.76553	0.00906164
G33726	-3.34286	5.55e-05	G32192	-3.75582	0.0414188
G35480	-3.3408	1.29e-06	G26566	-3.75093	0.000212839
GeneID:110357465	-3.3358	0.0280797	G20867	-3.74757	0.00501889
GeneID:110357932	-3.32569	0.00245025	G9827	-3.745	0.00707629
G8968	-3.31396	0.00210564	G5890	-3.74327	0.0196122
G28030	-3.30304	0.0428039	G37010	-3.7375	0.0234134
G24133	-3.29478	0.0206349	G22904	-3.73356	6.84e-06
G27663	-3.2903	0.0250624	G13333	-3.72148	0.0245721
G6770	-3.27848	0.00507896	GeneID:110358907	-3.72004	0.0450808
G9829	-3.27136	0.0283781	G35913	-3.71621	0.0100218
G21949	-3.26001	0.00202093	G4050	-3.70344	0.0377102
G14594	-3.25145	0.000358575	G9824	-3.70107	0.0027291
G19936	-3.25044	0.0151221	G22949	-3.69106	0.00446358
G11030	-3.24592	0.000174132	G9413	-3.68026	0.00883447
G19010	-3.24031	0.0105781	G18730	-3.6711	0.00889502
GeneID:110358071	-3.23766	0.0191926	GeneID:110361774	-3.66597	0.0232621
G13500	-3.23565	1.47e-05	G2633	-3.65932	0.0071238
G23759	-3.23227	0.00165674	GeneID:110361483	-3.65275	0.013433
G7365	-3.22937	0.00149172	G22910	-3.63483	6.39e-06
G24285	-3.21941	0.0137366	G5870	-3.62113	0.00144658
G5865	-3.21004	0.00935919	G34703	-3.61475	1.15e-05
GeneID:110364517	-3.19986	0.0254574	G9155	-3.61471	0.035685
G21948	-3.19152	0.016779	G791	-3.61331	0.00357611
G34703	-3.1891	1.32e-06	GeneID:110357335	-3.61236	0.000786805
G30458	-3.17542	2.13e-06	G2189	-3.61196	0.0165862
G28142	-3.14093	0.0282565	G18893	-3.61121	0.0461684
G20864	-3.11949	0.0273798	G24978	-3.60587	0.000117432
G9833	-3.11599	0.00080547	GeneID:110365015	-3.60514	0.0216191
G8667	-3.11228	1.57e-05	G29928	-3.60011	0.000749475
G30459	-3.11162	3.29e-06	G33730	-3.58894	6.73e-05
G22998	-3.10365	7.96e-05	G24947	-3.58884	7.81e-05
G17374	-3.10311	0.000497327	G5868	-3.58133	0.00557141
G16169	-3.09673	0.00162406	G13501	-3.57959	8.57e-05
G12736	-3.09385	0.0491987	G26367	-3.57923	0.000262161
G5873	-3.07273	2.31e-06	G30458	-3.56049	0.000195431
G3455	-3.06452	0.0151221	G27097	-3.54004	0.000300805
G9435	-3.04475	0.00280742	G34511	-3.5363	0.000100299
G22154	-3.03439	0.0495479	GeneID:110355531	-3.53295	0.00225992
G8228	-3.03016	0.0341645	G31882	-3.53176	0.00676061
G19816	-3.02786	0.020851	G28846	-3.52926	7.42e-05
GeneID:110359060	-3.00449	0.0253656	G27096	-3.52501	2.98e-05
G19302	-3.00447	1.5e-05	GeneID:110362373	-3.52274	0.00282377
G10130	-2.99666	0.000709509	G10158	-3.51716	0.0041252
G793	-2.99602	0.0325218	G15793	-3.51087	0.00089783
G13866	-2.98371	0.0209763	G33185	-3.50739	0.0405065
G11844	-2.97371	0.0132937	G957	-3.50102	0.00810248
G4054	-2.97059	0.0137137	G12292	-3.49843	0.0319023
G37427	-2.96695	1.03e-05	G15799	-3.49237	0.00425349
G28526	-2.95848	0.00200371	G22905	-3.49016	0.000104313
G17960	-2.94524	0.014572	GeneID:102092840	-3.48993	7.42e-05
G9931	-2.94038	0.0225598	G20868	-3.48506	0.00623527
G20463	-2.9325	0.0408343	G430	-3.48153	0.000205061
G28110	-2.93203	1.1e-05	G30404	-3.47758	0.0346877
G22917	-2.91806	4.75e-05	G22998	-3.47464	0.000335624
G2656	-2.91176	0.0250065	G790	-3.47362	0.0119238
G26308	-2.9062	0.00626512	G28847	-3.47283	0.000926782
G4062	-2.89638	0.000632062	G19952	-3.47201	0.000548438
G36870	-2.89379	0.0443423	G28142	-3.46555	0.0227718
G31803	-2.88792	0.000209448	G26307	-3.46416	0.00906164
G27127	-2.8861	0.0265942	G4338	-3.46145	0.0432633
G30104	-2.87811	0.00173391	GeneID:110358724	-3.46118	0.0170398
G9831	-2.87504	0.0341645	G20854	-3.45755	0.0111126
G16542	-2.87447	0.040506	G20214	-3.45138	0.0488746
GeneID:110362586	-2.86663	0.0206727	G25289	-3.43457	0.000202773
G17863	-2.8629	0.000497327	G28109	-3.42839	0.000100832
G22906	-2.86265	2.86e-05	G20565	-3.4249	0.0134589
G4046	-2.85751	0.0269871	G34811	-3.41531	0.0116901
G37960	-2.84769	0.000157282	G23702	-3.40931	0.013465
G24621	-2.84698	0.00022834	G37995	-3.39157	0.00174027
G22999	-2.84159	0.000162892	G37912	-3.38822	0.0152198
G7366	-2.838	0.016228	G21956	-3.37513	0.0136219
G35807	-2.83204	0.00899783	G17771	-3.37311	0.00112538
G11764	-2.8195	0.00376174	G5296	-3.3719	0.0231353
G28108	-2.81921	0.00164162	GeneID:110363948	-3.36699	0.0180319
G124	-2.81844	0.0354763	G19302	-3.36631	0.00017578
G5863	-2.81693	1.39e-05	G26311	-3.36498	0.00105336
GeneID:110355119	-2.81472	0.0430139	G22909	-3.36404	7.42e-05
G34811	-2.80985	0.035579	G22999	-3.35204	0.000289519
G13145	-2.80725	2.7e-05	G33206	-3.34545	0.0242979
G11068	-2.79699	0.0123536	G9838	-3.3432	0.00270659
G29885	-2.7933	0.0334971	G9821	-3.34239	0.000516776
G828	-2.77859	0.0094405	G35317	-3.34106	0.00437446
G1369	-2.75128	0.0198064	G28107	-3.33887	0.0131067
G21216	-2.74416	0.0471464	G1034	-3.33619	0.0202922
GeneID:110359934	-2.74036	0.0300551	G38067	-3.33332	0.0318416
GeneID:110356451	-2.73867	0.0173789	G21952	-3.33315	0.025438
G6820	-2.73337	0.000755117	G1096	-3.33176	0.000528975
G5871	-2.72776	0.000322734	G26309	-3.3276	0.000547916
G28109	-2.69893	7.96e-05	G3455	-3.32434	0.00621676
G22908	-2.69791	0.00283548	G29773	-3.31942	0.00614443
G5866	-2.69105	0.000794454	G5869	-3.31774	0.00629333
G22907	-2.68759	0.000502888	G33726	-3.30423	0.00163158
G21098	-2.6867	0.0145059	G9455	-3.29305	0.0217882
G26367	-2.68614	0.0166955	G19957	-3.2918	0.00059643
G7392	-2.68531	0.0021941	G18027	-3.28399	0.0171609
G23730	-2.6709	0.0141573	G19422	-3.28273	0.0007701
G31703	-2.66463	0.0252476	G20871	-3.27993	0.0273706
G29928	-2.65795	0.0371027	G4972	-3.2794	0.00605908
G21161	-2.65604	0.00647849	G35318	-3.27079	0.00906164
G3549	-2.65455	0.0128975	G20848	-3.27009	0.019998
G21957	-2.6511	0.00144489	G18604	-3.26804	1.72e-05
G18492	-2.64159	0.0418449	G18607	-3.26651	0.0474424
G19917	-2.63625	0.00214051	G22982	-3.26375	0.00211875
G15771	-2.63305	0.0019603	G5671	-3.26105	0.0299398
GeneID:110360517	-2.62387	0.014514	G21945	-3.26102	0.0114889
G36832	-2.61361	0.00087361	G30260	-3.2593	0.000536471
G9851	-2.60856	0.00164162	G29511	-3.25557	0.0373747
G790	-2.60143	0.0397508	G31762	-3.25004	0.00236535
G31849	-2.59787	0.000128707	G10697	-3.24386	0.000773157
G35259	-2.59699	0.0416998	G22907	-3.24169	0.000277299
G35452	-2.59621	0.0166092	G4053	-3.23772	0.00247735
G792	-2.59106	0.0248012	G2368	-3.23478	0.0131067
G15737	-2.58531	0.0102371	G25306	-3.23111	0.000268413
G17771	-2.57864	0.00720106	G29177	-3.2283	0.0143058
G430	-2.57138	0.00220856	G5086	-3.22811	0.00906164
G1148	-2.57111	0.022065	G15729	-3.22327	0.0348558
G10157	-2.56742	0.00259462	G9820	-3.21955	0.000691024
G19958	-2.56362	0.0300551	G6515	-3.2161	0.0242011
G10382	-2.56	0.0103118	G29832	-3.20382	0.00203974
G3454	-2.55356	0.00720106	GeneID:110366195	-3.19316	0.000357162
G24978	-2.55159	0.000130927	G35501	-3.19158	0.0173511
G4053	-2.54992	0.0138862	G9847	-3.19144	0.00103043
G830	-2.54799	0.000130927	G10149	-3.19021	0.0296918
G37619	-2.5472	0.0114171	G22945	-3.17981	0.00691938
G28514	-2.54576	0.0341645	G37556	-3.17945	0.00479477
G26431	-2.54204	0.0301522	G27974	-3.17649	0.0303419
GeneID:110355641	-2.53858	0.0397508	GeneID:102085853	-3.17162	0.0024826
G3551	-2.53118	0.0416443	G21951	-3.16863	0.0308975
G16037	-2.52605	0.00433926	G7202	-3.16381	0.0457824
G22326	-2.52356	0.0377736	G33568	-3.16059	0.0212482
G36237	-2.52015	0.00422336	G23234	-3.15697	0.00132813
G19952	-2.51874	0.00231735	G31332	-3.15349	0.0446583
G9847	-2.51574	0.00087047	G9933	-3.1428	0.0215918
G10165	-2.5149	0.0321529	G5873	-3.14	0.00544944
G20567	-2.51169	0.00022834	G932	-3.13817	0.0100356
G35809	-2.50685	0.000282378	G19816	-3.13783	0.010319
G24947	-2.5035	0.000622376	G20213	-3.137	0.0254779
G38439	-2.50297	0.00288133	G5871	-3.13677	0.0110293
G3550	-2.50263	0.046358	G14262	-3.13456	0.00528588
G29509	-2.49955	0.00444678	G10665	-3.12201	0.00275948
G37638	-2.49903	0.0151221	G30158	-3.12142	0.00158709
G5877	-2.49091	0.00286196	G9936	-3.11947	0.00313967
G3563	-2.48567	0.0128028	G10130	-3.11897	0.00103043
G10696	-2.47273	0.00271512	GeneID:110361081	-3.11548	0.0362857
G22904	-2.46786	0.000604321	G5863	-3.11413	0.0027291
GeneID:110357335	-2.46676	0.00647849	G19830	-3.11339	0.0356309
G30119	-2.4617	0.0195727	G1257	-3.11246	0.00766176
G35462	-2.45883	0.00164162	G25848	-3.11075	0.0356309
G5872	-2.44756	9.73e-05	G31356	-3.10775	0.0306433
G24623	-2.44476	0.00164162	G28993	-3.10198	0.0493438
G4823	-2.44411	0.00379998	G16342	-3.10182	0.00382944
G28390	-2.44284	0.0175647	G9417	-3.09418	0.0170398
G22905	-2.4396	0.00185207	G3418	-3.09356	0.0188505
G9841	-2.43688	0.0254574	G24948	-3.09263	0.00278592
G5874	-2.43513	0.000268007	G3551	-3.09127	0.0083219
G10160	-2.43274	0.00286196	G30118	-3.08867	0.0225284
G10128	-2.43254	0.0182239	GeneID:110363280	-3.08797	0.00613136
G21878	-2.43065	0.000688991	G4820	-3.08478	0.0270303
G26303	-2.42945	0.0128028	G35259	-3.08	0.041511
G15770	-2.42926	0.00164162	G3913	-3.07815	0.00217022
G12293	-2.41919	0.0244158	G27242	-3.07684	0.00100643
G19557	-2.41896	0.00211253	G11030	-3.07345	0.00337877
G38156	-2.41784	0.0300414	G10128	-3.07248	0.00522746
G11091	-2.41682	0.0401479	G28200	-3.06886	0.0076556
G38027	-2.41175	0.00257677	G12313	-3.06056	0.00382944
G35812	-2.41067	0.000405539	G21957	-3.05129	0.000691024
G18616	-2.41066	0.00246537	G21099	-3.05079	0.0202922
G28394	-2.40306	0.041392	G36423	-3.05055	0.0364021
G15799	-2.38131	0.010876	G35099	-3.04795	0.0234134
G9923	-2.37985	0.000231716	G2549	-3.04221	0.00806892
G10663	-2.37248	0.0113098	G28388	-3.04003	0.0113694
G10161	-2.37104	0.00507896	G17313	-3.03773	0.00162157
G28380	-2.37104	0.00100284	G9851	-3.03106	0.00142122
G15929	-2.36968	0.0471156	G31883	-3.02995	0.0111344
G5824	-2.3676	0.0273007	G28111	-3.02592	0.00176746
G25428	-2.3675	0.0114849	G33347	-3.02297	0.00296232
G28101	-2.36252	0.00296514	G14368	-3.02229	0.015246
G28535	-2.35706	0.000658761	G18800	-3.01939	0.0137576
G74	-2.35604	0.0175647	G28394	-3.01815	0.0132223
G6768	-2.35513	0.000444099	G26599	-3.01809	0.0101629
G10124	-2.35464	0.0230114	G26406	-3.01664	0.0276972
G26615	-2.35191	0.00193112	G5872	-3.0067	0.00120047
G28111	-2.34586	0.00258605	G23180	-3.00581	0.0374062
G28185	-2.34532	0.000223636	G28970	-3.00489	0.0257324
G9846	-2.34405	0.00949761	G12075	-3.00386	0.0457824
G9924	-2.34236	0.00764632	G9937	-3.0017	0.00447401
GeneID:110360907	-2.33971	0.00106411	G9434	-3.00087	0.0273706
GeneID:102085853	-2.3383	0.0329564	G19554	-2.99931	0.0101629
G9850	-2.33711	0.0398655	G10124	-2.99677	0.0120514
G11046	-2.33569	0.00080547	G31703	-2.99378	0.0232897
G11022	-2.33558	0.0151221	G32732	-2.9927	0.0447456
G18615	-2.33473	0.000398637	G18799	-2.99116	0.0173511
G14715	-2.32712	0.00875749	G12083	-2.98935	0.0106535
G7364	-2.3241	0.0114729	G31849	-2.98933	0.00101584
G9557	-2.31828	0.0137137	G2058	-2.98691	0.00277999
G22910	-2.31773	0.000416416	G6166	-2.98225	0.00528588
G5286	-2.31615	0.0179875	G34510	-2.97839	0.0106388
GeneID:110357189	-2.31084	0.026602	G11091	-2.97775	0.0166141
G33157	-2.30902	0.0195727	G10698	-2.97608	0.00430262
G22982	-2.30829	0.0230114	G6168	-2.97247	0.0039541
G32106	-2.30726	0.0137543	G33201	-2.97235	0.0203573
G30460	-2.30258	0.00223532	GeneID:110365724	-2.97077	0.00272879
G35256	-2.30231	0.000231521	G26978	-2.9698	0.0242479
G35991	-2.29751	0.0152431	G9846	-2.96923	0.00358773
G37026	-2.29239	0.00818878	G2375	-2.96435	0.0222178
G25605	-2.28288	0.0263314	G19088	-2.96246	0.0372477
G10129	-2.28173	0.00507896	G78	-2.9607	0.00545101
G33730	-2.2787	0.00790107	G12319	-2.95796	0.00330999
GeneID:110364134	-2.27171	0.035068	G9040	-2.95716	0.0252229
G10697	-2.2712	0.0122516	G4054	-2.95563	0.028344
G10166	-2.2697	0.00935919	G30460	-2.95561	0.00104625
G19956	-2.26666	0.00259462	G5661	-2.94963	0.00176746
G15772	-2.26525	0.000379308	G13500	-2.94761	0.00176746
G5899	-2.26347	0.0238419	G19958	-2.94746	0.00986693
GeneID:110356563	-2.26303	0.028646	G36619	-2.94543	0.00358267
GeneID:110364807	-2.26108	0.0363852	G17310	-2.94351	0.00296232
G22958	-2.25821	0.0270053	G23420	-2.942	0.00506116
G1451	-2.25506	0.0283881	G19955	-2.9392	0.00540463
G8310	-2.24788	0.000922259	G20015	-2.93664	0.011629
G36671	-2.2464	0.000688991	G8968	-2.93544	0.0110293
G10131	-2.24401	0.00397115	G5703	-2.93451	0.0273706
G5661	-2.23861	0.011669	G17356	-2.93448	0.001078
G10698	-2.23581	0.0204711	G9925	-2.9306	0.0255089
G37982	-2.22826	0.0145555	G33373	-2.92875	0.00262088
G18111	-2.22182	0.00231501	G6167	-2.92781	0.00270659
G24237	-2.22083	0.0122022	G10165	-2.92668	0.0132171
G9926	-2.2182	0.0162064	G12072	-2.92617	0.00817632
G3562	-2.21795	0.0397508	G10338	-2.92575	0.0334899
G27661	-2.21364	0.0337172	G21949	-2.92209	0.0189315
G33937	-2.21203	0.0341645	G828	-2.92188	0.0176463
G16743	-2.20608	0.0431337	G27187	-2.92128	0.0372477
G19475	-2.20463	0.0133462	G28526	-2.921	0.00618147
G18604	-2.19771	0.00165674	G22934	-2.9199	0.0420772
G77	-2.19594	0.00810812	G8812	-2.91957	0.0100356
G15793	-2.19326	0.0204711	GeneID:110358776	-2.91457	0.018322
G17313	-2.18912	0.00243646	GeneID:110363094	-2.91329	0.00325612
G20652	-2.18849	0.000742191	G10696	-2.90716	0.00320068
GeneID:110363094	-2.18425	0.0155051	G20869	-2.90652	0.0202922
G19708	-2.18243	0.0157185	G18608	-2.90055	0.0373526
G9820	-2.16309	0.0335613	G18610	-2.90046	0.00588186
G4826	-2.16281	0.00458387	G1990	-2.90021	0.0231099
G23420	-2.16179	0.0418786	G76	-2.89916	0.00275496
G17767	-2.16026	0.0230492	G5299	-2.89845	0.0399198
G3552	-2.15231	0.0322521	G23574	-2.89678	0.049467
G14893	-2.15209	0.0443323	GeneID:110355084	-2.89429	0.0496323
G26311	-2.15013	0.0403378	G29963	-2.89256	0.0150985
G4972	-2.14923	0.046358	G77	-2.88917	0.00262088
G2469	-2.14367	0.00361783	G16041	-2.88725	0.0121874
G35815	-2.14263	0.0484143	G7392	-2.88713	0.0146851
G21451	-2.1422	0.0179875	G10123	-2.88691	0.0316214
G9821	-2.13901	0.035068	G7366	-2.88677	0.0314578
G2790	-2.13647	0.0121269	G29927	-2.88597	0.000884664
G10156	-2.13268	0.0109591	G38366	-2.88572	0.00847429
G19955	-2.12921	0.0238767	GeneID:110364807	-2.87802	0.00522746
G9837	-2.12782	0.0301522	G18684	-2.87673	0.0372477
G829	-2.12723	0.00523387	G20775	-2.87638	0.0370703
G36263	-2.12653	0.0464314	G27975	-2.87568	0.0353428
G28381	-2.1223	0.00237089	G19959	-2.87181	0.0184227
G8795	-2.12061	0.0329929	G7674	-2.86998	0.0409433
G29832	-2.11639	0.00286196	G20851	-2.86936	0.0306433
G1257	-2.11638	0.00499424	G24717	-2.86879	0.0089254
G20862	-2.11524	0.0341645	G31763	-2.86758	0.0118409
G4976	-2.11259	0.035068	G14875	-2.86647	0.00648309
G15089	-2.1101	0.0132937	G7318	-2.86602	0.0206293
G6769	-2.10183	0.0057474	G10161	-2.86554	0.0114889
G12121	-2.09917	0.00507896	G6768	-2.86552	0.0020233
G34098	-2.09758	0.00173356	GeneID:110363070	-2.8625	0.0450808
G36377	-2.09568	0.0413673	G5088	-2.86164	0.0144948
G10159	-2.09171	0.0144075	G26699	-2.85678	0.0211735
G6168	-2.09094	0.0210189	G19956	-2.85621	0.00126506
G38007	-2.08884	0.00720106	G4358	-2.85368	0.0416576
G24948	-2.08386	0.0235045	G34549	-2.85221	0.0214452
G13824	-2.08292	0.00243564	G25276	-2.85204	0.00642493
G10164	-2.08033	0.0363852	G28185	-2.84694	0.00126506
G14716	-2.07618	0.0051135	G2060	-2.84491	0.00720741
G28385	-2.075	0.0405552	G31761	-2.84459	0.00296232
G4678	-2.07436	0.00181876	G16641	-2.83939	0.0329
G16042	-2.07056	0.00231374	G9930	-2.83883	0.0217006
G21454	-2.07047	0.0147751	G9823	-2.83874	0.00600192
G30131	-2.06858	0.00164162	G28852	-2.83666	0.0119297
GeneID:110362347	-2.0678	0.0413152	G12121	-2.83297	0.000926782
G28847	-2.06738	0.0441878	G13266	-2.82947	0.0340614
G8514	-2.06554	0.0399668	G2380	-2.82849	0.00437838
G1146	-2.0652	0.0176172	G12123	-2.828	0.0122136
G35990	-2.06302	0.0292186	G9850	-2.82664	0.0076556
G28389	-2.05685	0.0170884	G9420	-2.82467	0.00187343
G27097	-2.05607	0.0388842	G20857	-2.8243	0.00810248
G9941	-2.04974	0.0167423	G10129	-2.82408	0.00252549
G37995	-2.0458	0.0414385	G5807	-2.82375	0.0140193
G9420	-2.04447	0.0147021	G2381	-2.82352	0.00501711
G5798	-2.0424	0.0354767	G167	-2.82106	0.0256424
GeneID:110359415	-2.04118	0.0441021	GeneID:110357465	-2.81699	0.0370637
G9823	-2.03775	0.0418786	G28144	-2.80699	0.0113694
G4825	-2.03686	0.0137543	G14183	-2.80498	0.0048064
G17356	-2.0353	0.0230114	G9418	-2.8027	0.00283189
G35724	-2.02907	0.0334425	G9941	-2.80265	0.00634004
G9848	-2.02795	0.0142953	G18561	-2.79931	0.0214452
G37650	-2.02646	0.0344548	G2371	-2.79908	0.0100356
G30260	-2.02442	0.00750832	G22996	-2.79735	0.0162109
G14182	-2.02408	0.0113098	G9831	-2.79538	0.0367099
G5799	-2.02385	0.0387933	G6769	-2.79359	0.0104104
G36724	-2.01933	0.0131923	G2057	-2.79258	0.00743994
G18095	-2.01532	0.0228343	G16140	-2.78961	0.0101629
G28095	-2.01446	0.00499424	G17374	-2.78866	0.0035945
G15368	-2.01212	0.0441806	G14879	-2.7856	0.00727519
G20874	-2.01035	0.0128975	GeneID:110359342	-2.78318	0.029176
G7189	-2.00903	0.0159989	G1255	-2.78257	0.00403963
G19888	-2.00694	0.0464314	G19557	-2.77753	0.0103023
G19479	-2.00565	0.00222258	G3549	-2.77704	0.0169068
G27132	-2.00216	0.00211253	G20527	-2.77518	0.0136955
G33445	-1.99693	0.0248012	G17960	-2.77335	0.018322
G29841	-1.99426	0.0262695	G14889	-2.76897	0.00889278
G1931	-1.99379	0.0217156	G17767	-2.76831	0.00910221
G17373	-1.99156	0.0109303	G8870	-2.76796	0.00296232
G27190	-1.97388	0.0416038	G21098	-2.76732	0.0187511
G10155	-1.97181	0.0178916	G1330	-2.76713	0.00508054
G5731	-1.96489	0.0404411	G2379	-2.76616	0.00681073
G35805	-1.9606	0.00739167	G27095	-2.76524	0.00478866
G5875	-1.95813	0.0406296	G35816	-2.76382	0.00357611
G26822	-1.95652	0.00188754	G27503	-2.76156	0.000570339
G11067	-1.94737	0.0180354	G10156	-2.76112	0.0134589
GeneID:110366195	-1.94579	0.015413	G10131	-2.75902	0.00252549
G22909	-1.94246	0.00923653	G11046	-2.74957	0.00204055
G6767	-1.94154	0.0284422	G30647	-2.7484	0.0457824
G35804	-1.93754	0.00844416	G4825	-2.74718	0.00915325
G35803	-1.93548	0.0139674	G6542	-2.74484	0.0202922
G10853	-1.93268	0.0110765	G1148	-2.74178	0.0189315
G14879	-1.93179	0.0194277	G2056	-2.73954	0.00710045
G8663	-1.93062	0.0341645	G3917	-2.73752	0.0187379
G2057	-1.92854	0.0180186	G541	-2.73642	0.0382822
G35780	-1.92529	0.00433926	G10155	-2.73573	0.00910221
G5797	-1.9222	0.010795	G16037	-2.7348	0.00806892
G33366	-1.9158	0.0416038	G22677	-2.73246	0.0173818
G33714	-1.91475	0.020851	G10148	-2.73153	0.0231099
G28383	-1.9137	0.00594864	G10157	-2.72878	0.0146115
G29927	-1.9082	0.0187173	G3520	-2.72418	0.0172266
G5988	-1.90776	0.040506	G30115	-2.72205	0.0240466
G19422	-1.90108	0.0431337	GeneID:110358211	-2.71335	0.00526166
G12228	-1.89769	0.0134543	G18614	-2.71225	0.00103043
G10162	-1.89588	0.0406347	G5874	-2.71033	0.00236535
G12314	-1.89559	0.0185596	G35256	-2.70765	0.00251859
G37336	-1.88567	0.00750034	G36620	-2.70606	0.0109034
G10120	-1.88282	0.0391436	G31764	-2.70455	0.00923722
G9418	-1.88266	0.0368723	G9557	-2.7041	0.0101629
G2056	-1.88074	0.026671	G23729	-2.69989	0.00427487
GeneID:110366159	-1.87945	0.0334971	G33204	-2.69925	0.00330999
G26616	-1.87537	0.0127548	G20864	-2.69924	0.0414935
G5000	-1.87431	0.0142953	G32494	-2.69623	0.0407127
G16039	-1.86963	0.00891165	G37510	-2.69496	0.00593303
G38441	-1.86816	0.0141899	G997	-2.69401	0.0334314
G19481	-1.85833	0.0158957	G14182	-2.69217	0.00358773
G4821	-1.85447	0.0332827	G969	-2.69098	0.0420498
G18189	-1.84238	0.0172946	G3550	-2.69097	0.0251097
GeneID:106145834	-1.83449	0.00780992	G29509	-2.68736	0.0252229
G35811	-1.82303	0.00670487	G6766	-2.68533	0.0076556
G27242	-1.81911	0.014572	G14874	-2.68475	0.0249218
G10163	-1.81836	0.0271414	G30131	-2.68349	0.00462708
G9932	-1.8177	0.0291673	G14893	-2.68333	0.0101436
G4425	-1.81724	0.0252476	G27241	-2.67867	0.000691024
G11071	-1.816	0.0487557	G28799	-2.67557	0.0318416
G7530	-1.80892	0.027439	G24430	-2.67557	0.0373526
G10122	-1.80697	0.0384566	G38007	-2.67213	0.00327433
G6873	-1.80593	0.0402315	G4977	-2.66932	0.0112197
G37532	-1.80274	0.0398589	G10127	-2.66927	0.0216728
G24364	-1.80171	0.0167423	G15188	-2.66242	0.0377375
G22149	-1.79386	0.0114849	G33714	-2.65914	0.00251859
G36723	-1.78527	0.0128028	G10699	-2.65851	0.00446358
G26979	-1.78281	0.0144449	G4979	-2.65759	0.0344051
G5913	-1.7709	0.0354763	G26431	-2.65438	0.0367099
G19957	-1.77013	0.0340181	G37942	-2.64868	0.0301224
G35503	-1.7683	0.025564	G976	-2.64726	0.00733011
G13921	-1.76668	0.00844416	G34654	-2.6455	0.0432633
G35871	-1.76658	0.0252468	G20389	-2.64337	0.00506116
G14183	-1.76589	0.0411566	G10166	-2.63783	0.0282299
G6766	-1.76016	0.040506	G9923	-2.63781	0.0042457
GeneID:110364275	-1.75652	0.0137137	GeneID:102093648	-2.63625	0.0467033
G28809	-1.75645	0.0341645	G21451	-2.6362	0.00348068
GeneID:102083891	-1.75024	0.0369793	G27131	-2.63593	0.0442176
G25525	-1.7471	0.0138862	G17312	-2.63584	0.00342671
G35987	-1.73858	0.0356995	G2372	-2.63542	0.0105888
G9939	-1.735	0.0179875	G19595	-2.63486	0.0176463
G9241	-1.72501	0.0137543	G2376	-2.63338	0.0202922
G5284	-1.72479	0.0187642	G18995	-2.63124	0.0261273
G25526	-1.71677	0.0137137	G30206	-2.63058	0.0303419
G20569	-1.7136	0.0148363	G1398	-2.63027	0.0221436
G36722	-1.71218	0.0341645	G29094	-2.63001	0.0203573
G2059	-1.71025	0.0374899	G19181	-2.62849	0.00766176
G27990	-1.70882	0.0269632	G18111	-2.62228	0.00806892
G76	-1.7088	0.022065	G2378	-2.62153	0.0409727
G13501	-1.70395	0.0359915	G26360	-2.61528	0.0246308
G6684	-1.70228	0.0248012	G10210	-2.61423	0.016397
G2058	-1.69562	0.0482066	G38433	-2.61418	0.0346504
G32556	-1.69479	0.0206349	G21878	-2.6134	0.00277999
G27241	-1.69395	0.0114171	G35815	-2.61308	0.0457824
G14253	-1.69227	0.016228	G3548	-2.61285	0.0244925
G26617	-1.6913	0.0268844	G24813	-2.61218	0.0466228
G18385	-1.6879	0.0490837	G830	-2.60973	0.00270659
G23802	-1.68079	0.0284422	G36485	-2.60971	0.025721
G25306	-1.6766	0.0464957	G36257	-2.60849	0.008189
GeneID:110362315	-1.67162	0.0246939	G2262	-2.60791	0.0403797
G23362	-1.66579	0.0341645	G28809	-2.60638	0.00559655
G9843	-1.66513	0.0265942	G35809	-2.60281	0.0106539
G27503	-1.66427	0.020851	G10164	-2.60187	0.0221652
G17312	-1.65719	0.0304511	G9558	-2.60126	0.0178805
G26613	-1.64879	0.0271501	GeneID:110356563	-2.60108	0.0106282
G6771	-1.64796	0.0271949	GeneID:110364134	-2.59437	0.0318416
G7075	-1.6387	0.0137025	G14261	-2.59367	0.0101629
G2489	-1.63766	0.0255045	G6546	-2.59366	0.0230699
G2774	-1.63622	0.0375056	G30005	-2.59262	0.0111273
G9081	-1.63494	0.0290433	G16743	-2.58973	0.0189315
G2055	-1.63004	0.0447747	G9939	-2.58635	0.00252549
G23234	-1.62957	0.0349799	G20860	-2.58354	0.0103321
G23736	-1.62033	0.0302561	G32664	-2.58313	0.0243927
G29075	-1.61962	0.029238	G14257	-2.58238	0.0208133
G2635	-1.61322	0.0321529	G413	-2.58151	0.0420498
G25718	-1.60875	0.0321529	G26310	-2.58073	0.00695652
G18614	-1.60832	0.0173602	G10120	-2.57942	0.0034679
G29508	-1.59861	0.0321529	G19479	-2.57645	0.0104074
G1696	-1.59653	0.035068	G31388	-2.57365	0.0162547
G1541	-1.59593	0.0485888	G3327	-2.57187	0.00282377
G13738	-1.59489	0.0306593	G30411	-2.57177	0.00986693
G3792	-1.59385	0.0186246	G19481	-2.5708	0.00978808
G15651	-1.58962	0.0180354	G10163	-2.57053	0.0119297
G15256	-1.5845	0.029499	G7830	-2.56674	0.0422367
G30425	-1.55823	0.0491987	G2373	-2.5656	0.0196122
G12745	-1.55054	0.0464218	G19199	-2.56338	0.00985404
G35870	-1.54931	0.0238767	GeneID:110362586	-2.56324	0.0414894
G3721	-1.54018	0.028353	G33937	-2.56284	0.0250142
G38430	-1.52976	0.0444268	G33202	-2.56242	0.0047864
GeneID:102094206	-1.52074	0.040506	G30117	-2.56017	0.02761
G22564	-1.50301	0.0416038	G1451	-2.55899	0.0136219
G20422	-1.50194	0.0300179	GeneID:110356325	-2.5587	0.0280716
G35095	-1.50065	0.0375501	G20652	-2.558	0.00105336
G15262	-1.49754	0.0464314	G8589	-2.55703	0.0308975
G13250	-1.49065	0.0341645	G15742	-2.55693	0.0215918
G37531	-1.47755	0.0349656	G10160	-2.55665	0.00985404
GeneID:110362628	-1.47292	0.0377082	G29678	-2.55618	0.0165374
G14881	-1.46938	0.0279275	G7559	-2.55226	0.0301224
G28869	-1.46132	0.0367852	G28108	-2.54814	0.00327433
G9905	-1.4611	0.0354763	G34098	-2.54775	0.00209788
G24369	-1.46033	0.0471674	G38027	-2.5474	0.00526166
G37585	-1.44871	0.0486435	G29534	-2.54739	0.00952305
G23954	-1.43596	0.0490837	G16141	-2.54735	0.00876432
G25662	-1.4099	0.0418041	G10375	-2.54563	0.0268522
G12338	1.3866	0.043833	G22280	-2.54461	0.0395359
G1341	1.41476	0.0425669	G1256	-2.54267	0.0112218
G22568	1.41525	0.0431126	G24891	-2.54029	0.0484544
G1350	1.42298	0.0407412	G2055	-2.53998	0.00810248
G1349	1.4666	0.0431126	G415	-2.53958	0.0255089
G8241	1.47584	0.0273622	G2779	-2.53941	0.0255089
G1343	1.49789	0.028353	G36263	-2.53847	0.020757
G834	1.5025	0.044277	G24285	-2.53836	0.0222178
G22569	1.50263	0.035068	G22620	-2.53537	0.0136147
G20757	1.50282	0.0356995	G6169	-2.53498	0.0103549
G4885	1.52032	0.0354763	G14876	-2.53401	0.0173913
G22572	1.54024	0.0248012	G5892	-2.52971	0.0257324
G5242	1.56455	0.0220053	G26358	-2.52668	0.0447871
G4262	1.56685	0.028539	G35804	-2.52554	0.00383662
G9109	1.57326	0.042557	G31152	-2.52441	0.0202922
G22567	1.57728	0.0270564	G25625	-2.5242	0.0114889
G4883	1.58068	0.018637	G27098	-2.51967	0.0276149
G18482	1.59071	0.0495479	G20567	-2.51427	0.00330999
G4886	1.59474	0.020851	G14886	-2.51375	0.0174073
G22571	1.59956	0.025564	G27792	-2.51335	0.0423591
G9189	1.6054	0.0187642	G19420	-2.50916	0.0231099
G15238	1.60769	0.0356995	GeneID:110363093	-2.50378	0.0376572
GeneID:102083478	1.61319	0.0317808	G17544	-2.501	0.00427487
G27147	1.66702	0.0178664	G9837	-2.4966	0.0240433
G18484	1.6717	0.03869	G21948	-2.49425	0.0447871
G21808	1.68011	0.0270053	G36237	-2.49356	0.0153755
G28009	1.68121	0.00891165	G14892	-2.48819	0.0278855
G843	1.69181	0.0197462	G13342	-2.4867	0.0194835
G6887	1.69365	0.04744	G2059	-2.48218	0.00927903
G7285	1.69844	0.0269422	G28380	-2.48206	0.0450132
GeneID:110362216	1.6987	0.0138862	G19200	-2.4797	0.0264455
G22573	1.70282	0.0413152	G9926	-2.47673	0.0318416
G26172	1.70554	0.0122022	G11071	-2.4751	0.0170477
G770	1.71211	0.0471464	G20866	-2.47508	0.0372477
G6608	1.71819	0.026764	G28389	-2.4731	0.0476419
G29225	1.71824	0.0386549	G26830	-2.47014	0.0136219
G9184	1.72386	0.026602	G11780	-2.46624	0.0170398
G12339	1.72551	0.0122022	G12293	-2.46517	0.0232897
G18347	1.73083	0.0168792	G34498	-2.46467	0.0261273
G7278	1.73213	0.0179767	G10122	-2.46439	0.0122136
G18734	1.7395	0.0202868	G19917	-2.46433	0.0101629
G18353	1.74568	0.0136377	G15736	-2.46428	0.0069833
G38210	1.75596	0.0141899	G27971	-2.46323	0.025721
G28357	1.75659	0.010876	G2363	-2.46144	0.0432633
G14138	1.75738	0.0395288	G2374	-2.46071	0.0159487
G11353	1.76241	0.0230114	G28851	-2.46028	0.0184256
G22576	1.76247	0.0197462	G4976	-2.45981	0.039709
G24517	1.76579	0.0291673	G124	-2.45769	0.0289387
G28836	1.77139	0.0170969	G20862	-2.45404	0.035685
G16721	1.77676	0.0193574	G10340	-2.4536	0.0241634
G22532	1.78574	0.0388842	GeneID:110358868	-2.44939	0.0308975
G22109	1.78816	0.0141899	G3721	-2.44654	0.00810248
G18354	1.80186	0.0133462	G26615	-2.4463	0.00478306
G18355	1.80629	0.016228	G18564	-2.44422	0.0176027
G8799	1.80824	0.0435413	G7530	-2.443	0.00952305
G28361	1.81608	0.017095	G5806	-2.44025	0.030923
G18346	1.81688	0.00923653	G30113	-2.43908	0.0452597
G35940	1.81794	0.0067722	G17959	-2.43842	0.0436702
G24955	1.82558	0.0228343	G32348	-2.43688	0.0202922
G10807	1.82675	0.0246939	G21454	-2.43596	0.020757
G841	1.82849	0.0210418	G4677	-2.43503	0.038216
G7654	1.82897	0.0230114	G19853	-2.43457	0.0143068
G32120	1.83372	0.0231056	G7314	-2.43419	0.0320984
G21810	1.83378	0.0238767	G26359	-2.43338	0.0215559
G37014	1.83527	0.0388842	G18609	-2.4326	0.0291613
G12893	1.85593	0.0341645	G30185	-2.43241	0.0333765
GeneID:110356491	1.86613	0.0317653	G14873	-2.4317	0.030923
G31817	1.87071	0.0192882	G36270	-2.43101	0.020757
G16443	1.87548	0.00724344	GeneID:110359423	-2.43007	0.024231
G34940	1.87608	0.00767396	G18803	-2.42921	0.0136219
G8768	1.87799	0.0128028	GeneID:110362347	-2.42727	0.0178805
G21806	1.88348	0.0135848	G829	-2.42505	0.018868
G9186	1.89606	0.0391828	G28535	-2.42321	0.00305597
G11462	1.9013	0.0498581	G9419	-2.41779	0.0102263
G16442	1.90923	0.0401897	G33205	-2.41683	0.0111771
G23340	1.91197	0.0367491	G10853	-2.41545	0.00457314
G2961	1.91317	0.00351453	G2370	-2.41536	0.0118837
G12599	1.91992	0.0491987	G19475	-2.4152	0.0165363
G9860	1.9282	0.0451802	G74	-2.41474	0.0394828
G28362	1.93003	0.00297501	G36258	-2.41399	0.00674723
G20102	1.93085	0.0459427	G16169	-2.40918	0.0316214
G847	1.94696	0.0128028	G12847	-2.40886	0.0404281
G7438	1.95085	0.0183352	G3552	-2.40749	0.0216191
G7735	1.96475	0.0113492	G12851	-2.40548	0.0216539
G27477	1.96488	0.0271949	G18606	-2.40506	0.00460864
G9185	1.96734	0.0128028	G10159	-2.40188	0.0200482
G28470	1.97149	0.00233507	G18613	-2.40133	0.0168759
G6924	1.97765	0.0143379	GeneID:110365963	-2.40133	0.0276972
G16724	1.98277	0.0291673	G9940	-2.40068	0.0252229
G31661	1.98373	0.0134543	G15880	-2.398	0.0341374
G19135	1.98941	0.0321529	G7562	-2.39789	0.00642493
GeneID:110355558	1.99102	0.0244158	G2382	-2.39415	0.0240119
G17597	1.99432	0.0241903	G9080	-2.39372	0.0251097
G8605	2.00258	0.0487557	G23927	-2.39215	0.0216728
G36632	2.00604	0.035068	G33362	-2.38791	0.0367099
G28834	2.02642	0.00324913	G5286	-2.38772	0.0308215
G21804	2.03194	0.0138862	G35812	-2.3865	0.00730934
G11461	2.03501	0.0269871	G11375	-2.38555	0.00810248
G12896	2.03681	0.0206084	G37982	-2.38539	0.0137307
G26173	2.04043	0.0128975	G33191	-2.37789	0.0122479
G8246	2.04295	0.00844416	G22324	-2.37787	0.0228955
G16446	2.04312	0.0179382	G9848	-2.37783	0.00648309
G18350	2.05732	0.028646	G35817	-2.37324	0.042124
G14995	2.06175	0.0111752	G6820	-2.36998	0.0101629
G34939	2.07118	0.00144296	G26613	-2.36836	0.0121874
G21521	2.09062	0.0111752	G10663	-2.3592	0.0278855
G30556	2.10918	0.0117095	G26616	-2.35637	0.0202922
G8245	2.11313	0.00147757	G6767	-2.35238	0.0202922
G9859	2.12166	0.0021671	G6647	-2.35143	0.0288463
GeneID:110358737	2.12459	0.0186549	G10162	-2.35132	0.0186157
G12883	2.12703	0.00233392	G7072	-2.34901	0.0208889
G37781	2.13247	0.00890925	G14885	-2.34819	0.014616
G36603	2.13585	0.00202537	G23699	-2.34628	0.0252229
G837	2.14961	0.00528089	G9081	-2.34371	0.00927473
G28356	2.15161	0.00101059	G35987	-2.3434	0.0100882
G12897	2.16839	0.00710112	G16042	-2.34185	0.0101629
G28837	2.17056	0.0250065	G29508	-2.33903	0.0131067
G14139	2.17659	0.00213883	G19954	-2.33757	0.0392795
G23895	2.17828	0.017111	G12291	-2.33617	0.0255694
GeneID:110360152	2.18814	0.00672649	G29535	-2.33409	0.0128828
G6150	2.18968	0.0254574	G27132	-2.33371	0.0100356
G8769	2.21678	0.00260448	G4062	-2.3322	0.0481749
G28363	2.23033	0.0105781	G31198	-2.32992	0.0261273
G24975	2.23459	0.0217368	G16310	-2.32803	0.026279
G15817	2.24247	0.0169088	G25143	-2.32577	0.0101629
G835	2.24511	0.0341645	G15790	-2.32145	0.0288463
G8767	2.24565	0.00130665	G30110	-2.31976	0.0446036
G842	2.24612	0.0485875	G3326	-2.31821	0.00618147
G18362	2.25816	0.0341645	G15646	-2.31471	0.0131107
G28835	2.25855	0.000508859	G36111	-2.31057	0.0367099
G8907	2.25983	0.00635866	G16495	-2.30957	0.0372775
GeneID:110355259	2.26148	0.00258605	G15740	-2.30914	0.0354442
G31819	2.26955	0.0377736	G1146	-2.30902	0.0367418
G19016	2.27302	0.0128028	G11373	-2.30863	0.0105784
G2901	2.29471	0.0188263	G35991	-2.30854	0.0303419
GeneID:110365352	2.30096	0.00106638	G8519	-2.30515	0.0273706
G17237	2.30513	0.0482066	G14912	-2.30335	0.0156491
G36602	2.30714	0.0167423	G35803	-2.30164	0.02987
G28359	2.31268	0.000405539	G20422	-2.29727	0.00426621
G7737	2.31423	0.000462084	G23727	-2.29526	0.0461684
G14651	2.33108	0.00145507	G33354	-2.29177	0.0202252
G18345	2.33489	0.00123485	G38075	-2.29135	0.0136486
G3407	2.33974	0.035068	G27673	-2.29115	0.0252229
G3679	2.35028	0.00285865	G33349	-2.29067	0.0245758
G33299	2.36175	0.00127537	G9932	-2.28574	0.0210214
GeneID:110361507	2.38327	0.0302173	G23701	-2.28402	0.0264455
G62	2.3958	0.00117604	G26179	-2.27785	0.0377375
G66	2.40547	0.00443398	G35462	-2.27478	0.0134913
G10416	2.40576	0.0346181	G36377	-2.26577	0.0394002
G2934	2.43511	0.000920842	G27243	-2.26455	0.00936969
G255	2.45018	0.00944745	G2356	-2.26375	0.0372775
G37674	2.4536	0.0160475	G17958	-2.26065	0.0317745
G21523	2.4594	0.012146	G1396	-2.25999	0.013189
G21520	2.46865	0.00303727	G24781	-2.25928	0.0388171
G28360	2.48144	0.00109611	G32555	-2.25793	0.00629333
G12901	2.51159	0.00330047	G35805	-2.25783	0.0154262
G16722	2.52836	0.0159989	G15647	-2.25769	0.0268444
G473	2.5344	0.000245831	GeneID:102094206	-2.25719	0.0136219
G24797	2.53756	0.000332636	G8597	-2.25652	0.0419869
G7942	2.54751	0.00059162	G10170	-2.25221	0.0367099
G12895	2.55416	0.0327783	G26361	-2.24931	0.0432709
G16720	2.55727	0.0067722	G18615	-2.24798	0.0155953
G33096	2.57218	0.00952819	G13922	-2.24487	0.026279
G12888	2.59503	0.00507896	G28392	-2.24239	0.0288648
GeneID:110356104	2.59535	0.0195556	G930	-2.23853	0.0150985
G12899	2.5983	0.00149172	G20616	-2.23638	0.0208945
G25517	2.61015	0.0179382	G5798	-2.23535	0.0346239
GeneID:110356790	2.62531	2.77e-05	G9843	-2.23374	0.0101629
G18160	2.64052	0.0439072	G3863	-2.2282	0.0149435
GeneID:110361749	2.65127	0.0137543	G35097	-2.22752	0.0225112
G17236	2.66013	0.0241933	G18392	-2.21896	0.0343721
G28358	2.66246	1.44e-05	G14878	-2.21735	0.0455708
G9600	2.69124	0.0021671	G24058	-2.21507	0.0383248
G8244	2.69814	1.82e-05	G29532	-2.21371	0.0322352
G6926	2.70029	0.0329929	GeneID:110361141	-2.21267	0.010319
G2201	2.70459	0.00200371	G25400	-2.21213	0.016469
G37417	2.70551	0.0284422	G24367	-2.21138	0.0135527
G18319	2.71038	0.00087047	G18382	-2.20921	0.0246308
GeneID:110362445	2.7475	0.0346905	G20859	-2.20817	0.0452683
G12904	2.74828	0.000594542	G29528	-2.20179	0.0278855
G23893	2.76375	0.0085078	G35460	-2.20157	0.0320603
G11320	2.76887	0.00935919	G28381	-2.20149	0.0452597
GeneID:110359589	2.76935	0.000292526	G12314	-2.20129	0.0136486
G12905	2.78072	4.75e-05	G35316	-2.1987	0.00999202
G21522	2.79208	0.00202093	G6772	-2.19602	0.0420498
G14652	2.8	0.00257658	G29530	-2.19317	0.0400719
G11315	2.80715	0.000168123	G15733	-2.19178	0.0452597
GeneID:110358803	2.80967	0.0141212	G7362	-2.19127	0.0292409
G20820	2.86761	0.0400045	G4678	-2.19103	0.00715191
G18135	2.87107	0.000764718	G8539	-2.19041	0.0305584
G2105	2.88769	0.00149328	G4206	-2.18897	0.00894678
G5232	2.89122	0.0179767	G31914	-2.18662	0.0450808
G11316	2.93797	0.000136919	G28871	-2.18287	0.0333765
G18150	2.9421	0.00966405	G10168	-2.18264	0.0420498
G11321	2.94514	0.0368351	G37929	-2.18039	0.0217181
G24866	2.94824	0.0433393	G35811	-2.17822	0.0170398
GeneID:110364291	2.98617	0.0377836	G4821	-2.1778	0.0356309
G12890	2.99648	0.017562	GeneID:110364146	-2.17752	0.0257324
G873	3.00348	0.0270048	G16039	-2.17728	0.00671512
G36958	3.00848	0.035068	G9942	-2.17215	0.0192534
G30619	3.01684	1.65e-06	G17373	-2.17196	0.0280356
G18152	3.01829	0.00149172	G35567	-2.17166	0.0429164
G11317	3.07509	0.0001535	G32349	-2.17059	0.036243
G11319	3.10396	2.33e-05	G2383	-2.16953	0.0377102
G12902	3.13313	0.000264339	G24365	-2.16857	0.0306631
G8960	3.15233	0.00130665	G14160	-2.16758	0.0273706
G31437	3.15704	0.0230492	G4713	-2.16744	0.0471702
G11324	3.1594	0.00149967	G19877	-2.16723	0.0241758
G18155	3.17587	3.05e-05	G23925	-2.16683	0.0319023
G8211	3.1925	0.0384566	G11437	-2.16209	0.0187795
G1238	3.20425	0.0386549	G18804	-2.15996	0.0436702
G33744	3.2088	0.000646067	G2017	-2.15958	0.0286527
GeneID:110360666	3.24002	0.00507896	G22958	-2.15957	0.0440999
G27704	3.24061	1.97e-06	G9904	-2.15809	0.0437426
G4694	3.24878	0.00932246	G35093	-2.15789	0.0215918
G2106	3.2882	0.0223701	G2639	-2.1505	0.0452683
G18157	3.31766	0.00790107	G1392	-2.14352	0.020757
G18582	3.3872	0.0218407	G14881	-2.14243	0.00578739
G2103	3.40632	0.0170969	G26822	-2.14081	0.0101629
GeneID:110357270	3.4113	0.0368513	GeneID:110362315	-2.14061	0.0254779
G33294	3.42221	0.0122022	G29541	-2.13922	0.0266178
G7695	3.43031	0.026602	G13380	-2.13922	0.0278855
G28729	3.45483	0.000864264	G7309	-2.13431	0.0148311
G18156	3.46718	0.0106601	G33334	-2.13343	0.0409433
G22013	3.49057	0.025564	G7189	-2.13056	0.0245721
G28727	3.53858	0.00113489	G22481	-2.12964	0.0183198
G13434	3.5776	0.00080547	G1931	-2.12912	0.0352565
G11323	3.59102	0.00536156	G10154	-2.12781	0.0475823
G26437	3.61163	0.000143348	G26998	-2.12773	0.0215885
G28728	3.62218	0.000144137	G7899	-2.12626	0.0488746
G21960	3.62619	0.000774124	GeneID:110362628	-2.12551	0.030895
G21959	3.62967	1.3e-07	G2778	-2.12477	0.0312934
G15856	3.70935	0.010283	G26617	-2.12323	0.0372477
G27300	3.74317	0.000228412	G5797	-2.12226	0.0348934
G1740	3.76632	9.43e-06	G9924	-2.11963	0.0344051
G5235	3.79927	0.0042817	G2775	-2.11866	0.0202922
G5238	3.80735	0.017111	G1390	-2.11585	0.029115
G6024	3.80907	0.0445867	G35094	-2.1108	0.0377375
G18161	3.84379	0.00418311	G2084	-2.10706	0.0294093
G4693	3.84385	0.0164634	G15741	-2.10573	0.0318416
G18140	3.95767	0.00288133	G31218	-2.1057	0.0325175
G29550	4.02784	0.000200022	G12848	-2.10472	0.0367099
G18158	4.06414	3.29e-06	G9561	-2.10242	0.0471852
G3409	4.07829	0.012146	G9205	-2.10215	0.02761
G11312	4.18195	5.79e-07	G35467	-2.10109	0.0173511
G22549	4.21138	0.000264339	G34149	-2.09662	0.0356309
G12887	4.25435	0.0081513	G35172	-2.09628	0.0222178
G5969	4.30775	2.04e-05	G21653	-2.09378	0.00922498
G28078	4.3418	0.0128028	G33350	-2.08665	0.0427702
G37893	4.35293	0.00149172	G9483	-2.08258	0.0200482
G18136	4.36737	1.29e-06	G5284	-2.08211	0.0250768
G15855	4.37636	0.00013444	G7775	-2.0802	0.0278855
G18144	4.40062	7.21e-06	G15281	-2.07907	0.0140193
G18133	4.40608	0.00039406	G24721	-2.07565	0.0179243
G18141	4.46025	2e-05	G33735	-2.0723	0.0187795
G18134	4.53775	1.98e-06	G12462	-2.07021	0.0364592
G32381	4.57283	1.73e-05	G17108	-2.06437	0.0110293
G28079	4.57693	0.0352535	G37473	-2.0636	0.0216728
G18149	4.60065	1.63e-06	G23736	-2.06141	0.0219601
G27703	4.61756	1.69e-05	G9429	-2.05896	0.0252229
GeneID:110363419	4.65783	0.0413673	G35466	-2.05889	0.0422373
G12903	4.74193	0.00113762	G37582	-2.05782	0.0294196
GeneID:110359282	4.75489	0.000462084	G3916	-2.05424	0.0498848
G18142	4.76548	5.26e-06	G1399	-2.05285	0.0216191
G18143	4.78073	1.19e-06	G2635	-2.05156	0.0298071
G18148	4.81654	1.29e-06	G30203	-2.05056	0.0416576
G18137	4.81937	3.06e-06	G25458	-2.04853	0.0430785
G37624	4.824	0.0374899	G20568	-2.04807	0.0310965
G25032	4.82852	0.0231748	G31630	-2.04673	0.0286758
G18146	4.82983	1.39e-05	G24364	-2.04659	0.0305584
G27301	4.85859	2.33e-05	G17037	-2.04308	0.0400156
G18151	5.07808	1.3e-07	G22967	-2.04178	0.0318416
GeneID:110360471	5.08746	0.00377869	G23362	-2.04001	0.0294227
G18147	5.17047	1.97e-06	G38332	-2.03832	0.0357127
G36549	5.18791	0.00620339	G416	-2.03439	0.041511
GeneID:110365332	5.2186	0.00840503	GeneID:110359415	-2.0337	0.0412146
GeneID:110366315	5.33467	0.00109143	G27677	-2.03297	0.0453566
G27299	5.4198	0.000192139	G436	-2.02944	0.028975
G18138	5.44433	3.21e-09	G9444	-2.02481	0.0333765
G14197	5.5185	0.000332636	G19631	-1.9995	0.0338914
G18145	5.57813	3.29e-06	GeneID:110366159	-1.99901	0.025438
G18139	5.70114	2.84e-07	G5172	-1.9952	0.0265086
G16448	5.95339	0.000266265	G15262	-1.98721	0.0337208
G16416	6.079	0.0128975	G37650	-1.98607	0.0316396
G18154	6.48855	1.26e-05	G14252	-1.98374	0.0416576
GeneID:110360792	10.92+B594:B879925841	0.0169088	G17355	-1.98238	0.0257324
			G12461	-1.98082	0.0244953
			G29176	-1.98065	0.0197855
			G7075	-1.97809	0.042894
			G3597	-1.9745	0.0471852
			G29075	-1.97321	0.0261469
			G13824	-1.97235	0.0316214
			G27990	-1.97031	0.0239294
			G4871	-1.95658	0.0363302
			G16038	-1.95321	0.0233459
			G32351	-1.95275	0.0402561
			G31150	-1.95211	0.0214452
			G5342	-1.95192	0.0452605
			G6327	-1.94604	0.0447456
			G2774	-1.94415	0.0394109
			G11067	-1.94156	0.035685
			G33352	-1.9414	0.0368376
			G14253	-1.9389	0.0270303
			G19480	-1.93702	0.0490605
			G27734	-1.93666	0.0413383
			G34273	-1.93171	0.0474424
			G36671	-1.93056	0.0282638
			G15772	-1.92929	0.0458566
			G33370	-1.91809	0.0312934
			G35813	-1.91305	0.0442866
			G32550	-1.9114	0.0417754
			G23628	-1.90219	0.0419213
			G9445	-1.89976	0.0436702
			G15258	-1.89517	0.0334367
			G15008	-1.88898	0.0288463
			G32376	-1.88349	0.0260001
			G14060	-1.88164	0.0440261
			G20063	-1.88156	0.0432709
			G26618	-1.87667	0.046618
			G1332	-1.87488	0.0440261
			G30937	-1.85559	0.0334899
			G9441	-1.85433	0.0457824
			G17653	-1.85229	0.0316214
			G32556	-1.84685	0.0329283
			G11371	-1.84632	0.042124
			G37531	-1.82638	0.0416652
			G31105	-1.8252	0.0478847
			G19930	-1.81893	0.0436702
			G20874	-1.80221	0.0416576
			G19202	-1.80088	0.0471294
			G18025	-1.79799	0.0402561
			G22564	-1.79601	0.0364021
			G30126	-1.7787	0.0356309
			G35853	-1.76934	0.0432709
			G14562	-1.72633	0.0449599
			G25997	-1.71569	0.0386053
			G36789	-1.68741	0.0486096
			G17545	-1.67302	0.0443781
			G31151	-1.6564	0.0478158
			G473	1.68915	0.0414188
			G30095	1.77524	0.0336215
			G17184	1.79467	0.0362768
			G7737	1.80589	0.0395283
			G2961	1.81953	0.0402561
			G16257	1.83199	0.0356309
			G8245	1.83831	0.0479695
			G20757	1.85599	0.0464034
			G23884	1.85872	0.0458753
			G36596	1.86206	0.0319023
			G34939	1.86895	0.0408232
			GeneID:110362216	1.88944	0.0180319
			G12883	1.89073	0.0367099
			G22532	1.89163	0.0434455
			G36632	1.89655	0.0324458
			G11317	1.93532	0.0429739
			G23882	1.93701	0.0310963
			G11315	1.93828	0.0383248
			G37051	1.9497	0.0318416
			G18345	1.97247	0.0289387
			G18152	1.99098	0.0447456
			G23881	2.00088	0.0232913
			GeneID:110361749	2.01207	0.0120479
			G11353	2.01226	0.0240119
			G31817	2.01497	0.0241742
			G28835	2.01929	0.0216191
			G28009	2.02129	0.0155227
			G34940	2.02265	0.0181779
			G21521	2.09514	0.0353428
			GeneID:102092886	2.10005	0.0252229
			G28834	2.11306	0.0216191
			G23880	2.11692	0.0194835
			G11316	2.12738	0.0240433
			G28470	2.13526	0.0282871
			G12494	2.15144	0.0452597
			G37308	2.17076	0.0150985
			G22109	2.17589	0.0128737
			G23878	2.21003	0.00709214
			G28839	2.2185	0.0399198
			G15815	2.22127	0.0276972
			G8244	2.24801	0.0100645
			G28837	2.2578	0.0273706
			G32118	2.26618	0.0245555
			G5145	2.27078	0.0101629
			G33299	2.27903	0.0111321
			G37185	2.29526	0.0258224
			G26172	2.30842	0.010319
			G18144	2.34841	0.0334502
			G11319	2.35509	0.0146589
			G11324	2.36015	0.0450782
			G8960	2.42858	0.0221652
			GeneID:110361254	2.42886	0.0356309
			G7942	2.48395	0.0440356
			G30619	2.49667	0.00305597
			G32012	2.49685	0.0135527
			G18158	2.50386	0.0122675
			G24517	2.53807	0.00247137
			G28796	2.59073	0.00540463
			G36603	2.59873	0.00251859
			G8450	2.6408	0.0189124
			G11321	2.65044	0.042124
			G36602	2.69781	0.0168759
			G21484	2.70592	0.0420834
			G22549	2.71753	0.0457824
			G11323	2.74024	0.0278855
			G33744	2.77361	0.00164651
			G2934	2.79606	0.0024826
			G18136	2.83154	0.00213692
			G36605	2.8377	0.0157305
			G18141	2.86436	0.00605908
			G18148	2.86572	0.00593816
			G18146	2.94515	0.00975526
			G23896	2.95008	0.00681073
			G31437	2.97425	0.048816
			G18142	2.97577	0.00247735
			G11005	3.02407	0.0425765
			GeneID:110360666	3.04081	0.0202922
			G23895	3.0575	0.000390488
			G18137	3.06265	0.00211875
			GeneID:110356524	3.07841	0.0278855
			G18134	3.08154	0.000556659
			G18149	3.09589	0.00262088
			G25199	3.10856	0.0300342
			G28727	3.1303	0.0364021
			GeneID:110358136	3.15478	0.0273706
			G33294	3.1628	0.0386053
			GeneID:110358803	3.16426	0.0068448
			G18143	3.19333	0.0007701
			G28729	3.24495	0.0137307
			G37893	3.24668	0.0479695
			G21959	3.27967	0.000608961
			G25225	3.28843	0.0105066
			G23890	3.3543	0.0142268
			G27704	3.36152	7.07e-05
			G23893	3.37377	0.000786805
			G23169	3.38167	0.0460559
			G11312	3.40263	0.00162157
			G28728	3.42999	0.00454968
			GeneID:110359589	3.43423	2.88e-05
			G23473	3.45652	0.00337877
			G18145	3.48357	0.0298245
			G3708	3.53204	0.00614443
			G5232	3.57002	0.00952305
			G873	3.57471	0.02987
			G13434	3.57931	4.92e-06
			G4648	3.6329	0.0306597
			G3362	3.63858	2.57e-05
			G12903	3.68891	0.0294227
			G18151	3.70223	0.00105336
			G14037	3.71913	0.0438914
			G11021	3.7577	0.0444982
			G18010	3.77032	0.030923
			G26437	3.78673	0.000413618
			G32120	3.80348	0.000403273
			G5236	3.84579	0.0326085
			G21960	3.88158	0.00522746
			G18139	3.90151	0.000415423
			G18138	3.92595	4.14e-05
			G15856	3.99576	0.00478306
			G27301	3.99889	0.00279027
			G5234	4.05393	0.042835
			GeneID:110358011	4.10713	0.00952305
			G5235	4.11704	0.00221801
			G14197	4.14879	0.00191135
			G15855	4.19775	6.84e-06
			G27703	4.21573	0.000393923
			G5238	4.22523	0.00318009
			GeneID:110363856	4.22948	0.0346239
			GeneID:110362319	4.24554	0.00945262
			G27299	4.39252	0.00158709
			GeneID:110358333	4.40115	0.028794
			G6024	4.42626	0.0374638
			G32450	4.43131	0.00917121
			G7695	4.44567	0.001078
			G29550	4.56489	0.000195431
			G32839	4.62239	0.00863709
			GeneID:110363849	4.6466	0.00439495
			G18009	4.72362	0.0275111
			G18582	4.87111	0.000691024
			GeneID:110365332	5.01057	0.00516649
			G18154	5.05081	0.00337877
			G18917	5.07687	0.00153928
			G16448	5.39705	0.0101629
			GeneID:110366315	5.39785	0.00102522
			G18916	5.40954	0.00242944
			G11017	5.57283	3.52e-07
			G12236	5.99548	6.13e-05
			G16416	6.19495	0.00176746
			G5969	6.35111	3.91e-07
			GeneID:110357642	7.12287	0.00105336
			GeneID:110358916	10.6883	0.0168926
			G22135	11.359	0.035685
			GeneID:110363855	11.5949	0.00792351
