# Supplementary material for: Transcriptome analysis revealed the roles of long non-coding RNA and mRNA in the bursa of Fabricius during pigeon (Columba livia) development
Source: Front Immunol. 2022 Jul 25;13:916086. doi: 10.3389/fimmu.2022.916086 (PMC9357926; doi:10.3389/fimmu.2022.916086)
Supplement: Supplementary file 1 [file DataSheet_1.zip › Supplementary Table 5.Cluster analysis.xlsx]

## Sheet: mRNAs
id	1D	13D	26D	Cluster
GeneID:102083456	0.673368	0.245536	0.0814677	1
GeneID:102083464	2.59027	1.61087	0.930895	1
GeneID:102083465	3.19192	2.32033	1.61277	1
GeneID:102083486	3.77481	2.70886	1.91976	1
GeneID:102083509	1.51402	0.785375	0.390292	1
GeneID:102083511	1.68133	0.807341	0.56977	1
GeneID:102083516	1.49274	0.446691	0.170576	1
GeneID:102083528	1.18794	0.648529	0.323566	1
GeneID:102083553	2.37405	1.94306	0.997799	1
GeneID:102083555	2.54828	1.69713	1.42048	1
GeneID:102083556	2.53752	1.49849	1.15829	1
GeneID:102083558	2.46794	1.61616	0.974613	1
GeneID:102083590	1.75106	0.63777	0.314339	1
GeneID:102083600	2.20018	1.10913	0.754574	1
GeneID:102083618	3.5058	2.68559	1.75592	1
GeneID:102083620	6.61586	4.55344	3.80879	1
GeneID:102083627	3.18829	1.48231	0.787912	1
GeneID:102083633	3.32284	1.63057	0.909863	1
GeneID:102083638	1.16664	0.584633	0.41752	1
GeneID:102083663	5.3663	3.98334	3.51928	1
GeneID:102083674	4.34834	3.13894	2.64679	1
GeneID:102083706	3.7803	3.41415	2.4678	1
GeneID:102083715	3.59753	2.34495	1.96543	1
GeneID:102083717	2.17601	1.53736	1.11326	1
GeneID:102083721	0.849694	0.419842	0.278128	1
GeneID:102083734	5.37438	4.11269	3.63706	1
GeneID:102083741	5.50237	4.53018	3.95277	1
GeneID:102083754	2.20847	0.93416	0.598897	1
GeneID:102083766	0.552846	0.231374	0.120703	1
GeneID:102083780	4.03357	3.36779	2.51989	1
GeneID:102083808	1.38949	0.854428	0.536656	1
GeneID:102083819	2.02931	1.33656	0.789511	1
GeneID:102083830	2.94893	2.13982	1.39099	1
GeneID:102083851	3.12675	1.88706	1.16889	1
GeneID:102083865	4.66649	3.5981	2.95417	1
GeneID:102083867	2.68041	1.56547	0.976241	1
GeneID:102083868	4.29102	3.59218	2.82965	1
GeneID:102083904	1.46023	0.732065	0.341049	1
GeneID:102083919	5.79318	5.08287	4.13429	1
GeneID:102083933	2.60617	1.58238	1.20245	1
GeneID:102083943	4.82109	3.73505	3.32	1
GeneID:102083949	3.6716	2.50395	1.96002	1
GeneID:102083970	5.10209	3.58201	2.90597	1
GeneID:102083984	3.75801	2.97734	2.42622	1
GeneID:102083991	3.80718	2.20372	1.77653	1
GeneID:102084004	2.03028	1.38492	0.912752	1
GeneID:102084015	1.93655	1.21077	0.766208	1
GeneID:102084020	4.9352	4.04057	3.62607	1
GeneID:102084046	4.11931	3.70727	2.77237	1
GeneID:102084064	2.68444	0.855052	0.291909	1
GeneID:102084075	1.41391	0.828275	0.412254	1
GeneID:102084076	3.33429	1.65801	0.818647	1
GeneID:102084079	0.303447	0.466914	0.0326139	1
GeneID:102084084	5.34285	3.34375	2.43692	1
GeneID:102084094	2.2499	1.4505	1.02814	1
GeneID:102084113	1.23827	0.457245	0.151396	1
GeneID:102084152	2.60187	1.53661	1.01554	1
GeneID:102084155	2.95625	2.08163	1.75022	1
GeneID:102084163	2.82209	1.81712	1.46764	1
GeneID:102084199	0.871232	0.37958	0.173928	1
GeneID:102084208	3.63265	2.5889	2.21567	1
GeneID:102084212	2.42597	1.28088	0.720551	1
GeneID:102084242	3.83428	3.24728	2.47633	1
GeneID:102084255	3.0159	1.85312	1.3747	1
GeneID:102084256	5.10173	4.18523	3.75699	1
GeneID:102084257	2.24276	1.38366	0.914725	1
GeneID:102084259	4.42002	3.72252	3.04865	1
GeneID:102084279	0.896449	0.326397	0.122751	1
GeneID:102084310	3.48768	2.54971	1.77716	1
GeneID:102084334	5.06734	3.72777	3.06423	1
GeneID:102084335	1.65131	1.01482	0.34676	1
GeneID:102084341	7.29837	5.23058	4.57651	1
GeneID:102084363	1.74024	0.984026	0.727887	1
GeneID:102084368	2.50373	2.04683	1.34966	1
GeneID:102084374	2.25391	1.64572	1.34793	1
GeneID:102084382	5.29623	4.8518	3.59786	1
GeneID:102084383	3.13583	1.99244	1.22226	1
GeneID:102084396	3.50014	2.7472	2.20905	1
GeneID:102084408	5.33717	3.54554	2.8806	1
GeneID:102084418	2.83627	1.47432	0.929541	1
GeneID:102084441	1.74767	0.962283	0.689558	1
GeneID:102084464	1.28046	0.741475	0.374242	1
GeneID:102084475	0.964048	0.427377	0.184874	1
GeneID:102084480	2.03145	0.993688	0.674758	1
GeneID:102084507	2.41939	1.76702	1.04738	1
GeneID:102084568	4.41277	3.58791	2.7818	1
GeneID:102084579	4.15383	3.7005	2.71604	1
GeneID:102084585	3.6071	2.5722	1.85067	1
GeneID:102084588	2.69284	1.16762	0.650157	1
GeneID:102084603	3.12631	1.53281	1.05851	1
GeneID:102084610	2.81649	2.07667	1.42573	1
GeneID:102084619	6.21769	5.33667	4.77698	1
GeneID:102084652	4.01029	2.8892	2.13272	1
GeneID:102084660	2.1107	1.20916	0.676914	1
GeneID:102084668	2.59316	2.27633	1.25286	1
GeneID:102084689	4.73965	3.81948	3.03874	1
GeneID:102084693	1.21377	0.645397	0.187162	1
GeneID:102084708	5.27297	3.34185	2.7577	1
GeneID:102084727	4.71346	3.17148	2.70916	1
GeneID:102084734	3.07663	1.84666	1.29526	1
GeneID:102084738	0.532563	0.226731	0.0806457	1
GeneID:102084740	2.74687	1.00894	0.545379	1
GeneID:102084763	0.889658	0.257976	0	1
GeneID:102084787	3.35552	2.62296	2.19093	1
GeneID:102084814	0.835407	0.340722	0.189644	1
GeneID:102084818	3.62648	2.4782	1.97921	1
GeneID:102084829	1.49277	0.770368	0.338068	1
GeneID:102084865	4.69186	3.66286	3.15408	1
GeneID:102084867	7.06581	5.89575	5.20063	1
GeneID:102084876	4.75585	3.73514	3.39854	1
GeneID:102084885	2.86207	2.00623	1.45757	1
GeneID:102084893	2.8387	2.36526	1.51872	1
GeneID:102084912	3.48177	2.70929	1.84939	1
GeneID:102084940	2.44023	1.77029	1.32501	1
GeneID:102084958	0.584832	0.218109	0.0895015	1
GeneID:102084963	2.77735	1.98439	1.33137	1
GeneID:102084964	0.541265	0.238548	0.0838707	1
GeneID:102084980	5.87906	5.06956	4.78905	1
GeneID:102085024	2.51209	2.00756	1.14259	1
GeneID:102085040	3.25187	2.14881	1.39865	1
GeneID:102085042	3.33584	2.59804	2.01538	1
GeneID:102085062	2.69292	1.83131	1.2955	1
GeneID:102085076	3.27443	2.12076	1.5131	1
GeneID:102085088	0.700144	0.194176	0.0234074	1
GeneID:102085105	1.07836	0.626299	0.240122	1
GeneID:102085106	1.1705	0.995124	0.194431	1
GeneID:102085114	2.73443	1.98588	1.47034	1
GeneID:102085134	2.40285	1.27347	0.935116	1
GeneID:102085136	0.952206	0.611358	0.268444	1
GeneID:102085141	4.75637	3.67021	3.1119	1
GeneID:102085145	2.69327	1.80199	0.95579	1
GeneID:102085147	3.91872	2.95327	2.44219	1
GeneID:102085150	1.37599	0.807902	0.567133	1
GeneID:102085153	2.47368	0.840212	0.374083	1
GeneID:102085156	1.177	0.833902	0.425184	1
GeneID:102085169	5.52192	4.3946	2.95642	1
GeneID:102085170	6.53482	4.22657	3.62781	1
GeneID:102085183	2.45866	1.2855	0.613223	1
GeneID:102085190	2.47048	1.74795	1.33252	1
GeneID:102085195	3.23635	1.9902	1.36619	1
GeneID:102085202	1.07064	0.646787	0.269693	1
GeneID:102085220	0.475189	0.191604	0.116823	1
GeneID:102085236	5.22238	3.72447	3.10188	1
GeneID:102085257	2.74022	1.39609	0.956873	1
GeneID:102085307	3.30547	2.21323	1.91142	1
GeneID:102085311	6.59355	5.19976	3.40973	1
GeneID:102085320	1.89386	0.844971	0.435997	1
GeneID:102085356	5.69239	4.49658	3.96274	1
GeneID:102085365	2.96565	2.21076	1.15155	1
GeneID:102085381	2.9002	2.12953	1.88823	1
GeneID:102085392	4.7714	3.11116	2.59994	1
GeneID:102085409	4.17662	3.27837	2.78536	1
GeneID:102085422	4.41073	2.32655	1.72369	1
GeneID:102085437	3.42937	2.30721	1.73289	1
GeneID:102085464	1.15039	0.495008	0.324354	1
GeneID:102085466	2.22046	1.20104	0.877452	1
GeneID:102085471	4.73394	3.87776	3.33087	1
GeneID:102085488	3.92723	3.08696	2.83317	1
GeneID:102085508	2.97505	1.79455	1.43126	1
GeneID:102085520	0.858035	0.290117	0.0521853	1
GeneID:102085565	5.94396	4.91194	3.64437	1
GeneID:102085597	2.70629	2.14792	1.19076	1
GeneID:102085605	0.853255	0.274756	0.0712282	1
GeneID:102085607	0.685632	0.396339	0.177807	1
GeneID:102085620	2.68844	1.22093	0.580491	1
GeneID:102085634	5.10297	4.01159	3.61135	1
GeneID:102085660	4.00702	3.40511	2.69565	1
GeneID:102085683	2.36404	1.23543	0.624286	1
GeneID:102085687	3.79755	2.76114	2.01511	1
GeneID:102085696	4.40557	2.81563	2.36228	1
GeneID:102085700	3.3067	2.59757	2.08681	1
GeneID:102085701	4.76246	3.27371	2.45443	1
GeneID:102085719	1.56836	0.818685	0.583846	1
GeneID:102085745	3.27749	2.08564	1.73635	1
GeneID:102085749	2.74848	1.58353	1.23873	1
GeneID:102085756	5.92395	4.37848	3.82118	1
GeneID:102085765	2.44968	1.432	0.986262	1
GeneID:102085767	1.53483	0.77611	0.433219	1
GeneID:102085773	5.97048	5.116	4.83265	1
GeneID:102085778	1.44707	0.467163	0.173239	1
GeneID:102085803	4.4408	2.41539	1.87477	1
GeneID:102085804	2.69239	1.881	1.38076	1
GeneID:102085811	3.98524	3.20855	2.91016	1
GeneID:102085814	0.746759	0.182752	0.0330726	1
GeneID:102085848	2.39378	1.77272	1.00999	1
GeneID:102085857	5.61869	3.9793	2.75658	1
GeneID:102085858	3.60853	2.73504	2.13494	1
GeneID:102085871	5.34201	2.90716	1.66583	1
GeneID:102085897	5.00025	4.36008	3.37194	1
GeneID:102085901	1.24886	0.492152	0.292306	1
GeneID:102085978	2.74522	1.64719	1.18358	1
GeneID:102085997	1.24746	0.753919	0.417206	1
GeneID:102086000	6.33863	4.82552	4.01712	1
GeneID:102086013	6.51016	5.44783	5.00562	1
GeneID:102086024	3.59489	2.52618	1.93771	1
GeneID:102086026	3.07241	2.53895	1.68646	1
GeneID:102086047	4.00255	4.17048	2.54385	1
GeneID:102086049	3.06197	2.05522	1.75176	1
GeneID:102086060	1.10284	0.572646	0.405657	1
GeneID:102086076	2.37714	1.23222	0.719081	1
GeneID:102086088	5.59212	5.10255	4.11903	1
GeneID:102086111	0.56786	0.21817	0.125583	1
GeneID:102086116	3.77119	2.20826	1.2333	1
GeneID:102086122	4.42865	2.33823	1.69914	1
GeneID:102086125	5.04091	2.39304	1.68808	1
GeneID:102086161	1.85943	1.4496	0.846271	1
GeneID:102086177	3.11964	2.21255	1.96539	1
GeneID:102086185	1.89973	0.827062	0.457902	1
GeneID:102086225	4.98928	3.93924	3.26812	1
GeneID:102086232	2.02905	1.20469	0.980322	1
GeneID:102086251	2.18893	1.36425	1.00707	1
GeneID:102086264	3.9732	2.98263	2.38705	1
GeneID:102086298	2.91597	1.79887	1.1069	1
GeneID:102086348	1.02936	0.584135	0.268887	1
GeneID:102086353	4.07898	2.70795	1.89139	1
GeneID:102086362	1.78855	1.14794	0.745035	1
GeneID:102086364	3.95603	3.34078	2.61766	1
GeneID:102086365	1.62949	0.865685	0.652414	1
GeneID:102086378	3.42307	2.36542	1.9229	1
GeneID:102086383	4.53465	3.22107	2.42774	1
GeneID:102086387	2.52827	1.5844	0.739649	1
GeneID:102086459	3.11262	2.18701	1.31165	1
GeneID:102086466	3.73983	2.27675	1.68521	1
GeneID:102086476	3.66083	2.6532	2.37617	1
GeneID:102086487	4.67671	3.67011	3.23199	1
GeneID:102086501	2.90719	2.67846	0.927957	1
GeneID:102086514	3.44217	2.79077	1.90954	1
GeneID:102086522	3.77229	3.00231	2.09523	1
GeneID:102086540	1.77491	1.04638	0.766335	1
GeneID:102086543	3.7071	2.74261	1.60359	1
GeneID:102086575	3.02138	2.19336	1.44353	1
GeneID:102086579	6.47544	5.0053	3.4422	1
GeneID:102086594	3.03407	2.31769	1.79706	1
GeneID:102086619	1.69555	1.11701	0.715078	1
GeneID:102086647	2.47355	1.43994	1.15785	1
GeneID:102086659	2.90939	1.7336	1.17523	1
GeneID:102086678	5.37441	4.50929	4.12536	1
GeneID:102086684	4.53875	2.98554	2.18501	1
GeneID:102086687	1.98302	1.55595	0.708093	1
GeneID:102086688	4.14795	3.33791	2.56411	1
GeneID:102086711	3.94123	3.12147	2.46861	1
GeneID:102086718	4.79453	3.82882	3.18375	1
GeneID:102086735	2.59461	2.49774	1.35746	1
GeneID:102086737	2.08902	0.921788	0.46272	1
GeneID:102086741	3.47769	2.62978	1.89796	1
GeneID:102086768	3.64472	2.75987	2.03699	1
GeneID:102086788	3.73471	2.83969	1.94203	1
GeneID:102086803	1.46647	0.83271	0.551406	1
GeneID:102086804	4.26226	3.56327	2.93749	1
GeneID:102086805	1.93661	1.14898	0.667817	1
GeneID:102086832	3.53744	2.69941	1.89415	1
GeneID:102086841	2.5864	1.78916	0.965362	1
GeneID:102086844	4.23116	2.3803	1.71836	1
GeneID:102086860	3.23371	2.13126	1.72967	1
GeneID:102086863	2.97848	2.08446	1.77865	1
GeneID:102086866	6.20362	4.86193	3.36386	1
GeneID:102086867	3.3951	2.6596	2.17976	1
GeneID:102086890	4.61645	3.31586	2.69509	1
GeneID:102086892	3.11284	1.85334	1.2954	1
GeneID:102086893	0.902726	0.369062	0.191837	1
GeneID:102086909	1.67403	0.862862	0.646138	1
GeneID:102086940	2.22192	1.07198	0.62564	1
GeneID:102086942	1.56028	0.810436	0.470841	1
GeneID:102086944	3.19324	2.36668	1.72481	1
GeneID:102086951	4.06213	3.28495	2.57147	1
GeneID:102086963	3.27833	1.48017	0.593421	1
GeneID:102086973	3.3409	2.0984	1.47322	1
GeneID:102086985	3.97482	2.99305	2.20054	1
GeneID:102087060	4.06324	3.0789	2.4991	1
GeneID:102087064	3.12851	2.44058	1.86374	1
GeneID:102087080	1.23897	0.786687	0.349259	1
GeneID:102087095	4.81554	3.41791	2.87753	1
GeneID:102087124	2.67619	1.34897	0.806613	1
GeneID:102087128	0.805415	0.311668	0.156993	1
GeneID:102087137	3.97246	2.96848	2.31439	1
GeneID:102087138	4.11236	2.94867	2.36431	1
GeneID:102087139	0.5594	0.261773	0.133047	1
GeneID:102087158	1.84643	1.29656	0.721149	1
GeneID:102087159	2.59968	1.55913	1.28014	1
GeneID:102087173	4.14252	2.42809	1.60422	1
GeneID:102087180	4.83837	3.7261	3.00887	1
GeneID:102087182	1.55992	0.698411	0.323836	1
GeneID:102087187	6.18872	5.53085	4.48242	1
GeneID:102087189	3.2098	2.35043	1.78078	1
GeneID:102087195	6.11247	4.07324	3.16201	1
GeneID:102087215	0.861404	0.50438	0.112173	1
GeneID:102087216	2.29691	1.21593	0.693648	1
GeneID:102087240	2.93318	1.7389	1.3981	1
GeneID:102087243	2.10709	1.56859	1.05667	1
GeneID:102087266	2.57959	1.98295	1.31817	1
GeneID:102087275	4.18345	3.0675	2.16789	1
GeneID:102087277	2.68427	1.80303	1.51462	1
GeneID:102087291	2.89056	1.6504	1.2896	1
GeneID:102087292	1.46703	0.837902	0.607551	1
GeneID:102087296	3.56657	2.97164	2.23065	1
GeneID:102087299	1.55866	0.734958	0.259951	1
GeneID:102087300	3.08988	1.99657	1.46223	1
GeneID:102087324	1.25035	0.542141	0.261461	1
GeneID:102087326	1.54878	0.944353	0.477364	1
GeneID:102087333	3.26027	1.87072	0.989429	1
GeneID:102087346	0.592964	0.469746	0.0846405	1
GeneID:102087353	3.55841	1.45731	0.789722	1
GeneID:102087358	2.47907	1.71952	1.03297	1
GeneID:102087375	5.93762	3.91676	3.13536	1
GeneID:102087416	2.89531	1.67894	0.71999	1
GeneID:102087426	5.94853	4.61674	3.44851	1
GeneID:102087436	0.543143	0.395636	0.142394	1
GeneID:102087443	4.22171	3.13831	2.51593	1
GeneID:102087449	9.99056	8.43197	6.83789	1
GeneID:102087474	1.75908	0.970251	0.745979	1
GeneID:102087481	2.16757	1.38432	0.714759	1
GeneID:102087485	4.97916	3.82775	3.17773	1
GeneID:102087502	3.33577	2.56054	1.88234	1
GeneID:102087503	3.47306	2.72027	1.93226	1
GeneID:102087526	2.39846	1.44393	1.08473	1
GeneID:102087545	4.08795	2.98071	2.15456	1
GeneID:102087546	9.5096	6.96411	5.48492	1
GeneID:102087552	5.58892	3.85352	3.39738	1
GeneID:102087594	0.482385	0.154252	0.0257035	1
GeneID:102087598	2.57942	1.71908	1.20954	1
GeneID:102087620	3.67454	2.62499	2.17051	1
GeneID:102087625	5.18316	3.90731	3.38934	1
GeneID:102087626	3.45878	2.65745	2.19446	1
GeneID:102087634	3.26437	1.75115	1.26296	1
GeneID:102087647	4.96815	3.10839	2.33288	1
GeneID:102087665	3.37245	2.6103	1.59737	1
GeneID:102087672	1.62716	0.594633	0.304627	1
GeneID:102087677	3.79165	2.72345	1.87552	1
GeneID:102087680	1.31078	0.821333	0.43699	1
GeneID:102087701	3.2295	1.93879	1.32251	1
GeneID:102087715	1.47937	0.763212	0.51646	1
GeneID:102087720	5.97729	3.79083	2.89847	1
GeneID:102087726	3.04405	2.27259	1.86039	1
GeneID:102087734	0.760003	0.464753	0.202608	1
GeneID:102087742	4.94778	4.08455	3.46255	1
GeneID:102087756	1.99993	1.52949	0.801711	1
GeneID:102087761	1.92615	1.49377	0.702963	1
GeneID:102087779	5.86937	4.49798	3.99234	1
GeneID:102087796	5.91194	4.56654	4.05218	1
GeneID:102087815	1.58148	1.06513	0.604277	1
GeneID:102087823	5.06807	4.31943	3.05424	1
GeneID:102087824	3.58038	2.76656	2.27801	1
GeneID:102087838	2.49159	1.37416	0.957513	1
GeneID:102087851	4.26101	3.32092	2.81086	1
GeneID:102087880	3.68095	2.37278	2.00181	1
GeneID:102087890	5.31254	3.3481	2.7738	1
GeneID:102087905	1.79918	0.617431	0.206044	1
GeneID:102087920	0.525135	0.153791	0.0459991	1
GeneID:102087921	4.48854	3.20704	2.50628	1
GeneID:102087952	4.25548	3.26469	2.80376	1
GeneID:102087953	5.1597	4.02503	2.9463	1
GeneID:102087961	1.88991	1.25755	0.937649	1
GeneID:102087964	3.24229	2.14822	1.4056	1
GeneID:102087966	3.79266	2.96622	2.30971	1
GeneID:102087983	4.17084	3.32918	2.8823	1
GeneID:102087988	2.66448	1.69747	1.11876	1
GeneID:102088022	5.60701	4.34682	3.72539	1
GeneID:102088030	4.66633	3.21453	2.77391	1
GeneID:102088032	3.4433	2.09033	1.68682	1
GeneID:102088040	3.42711	1.79661	0.671041	1
GeneID:102088061	4.2578	2.68568	2.19851	1
GeneID:102088063	5.1504	3.57614	2.76679	1
GeneID:102088066	3.94131	2.78398	2.41437	1
GeneID:102088073	1.68801	0.938486	0.600131	1
GeneID:102088083	2.72544	1.19745	0.799687	1
GeneID:102088086	3.06001	1.81601	1.08578	1
GeneID:102088097	4.04209	3.12588	2.53694	1
GeneID:102088116	5.27867	3.73896	2.77297	1
GeneID:102088118	3.46407	2.63074	2.10118	1
GeneID:102088124	1.73413	0.587578	0.207726	1
GeneID:102088127	1.26958	0.86076	0.462207	1
GeneID:102088147	3.31826	2.08473	1.42987	1
GeneID:102088154	4.21255	3.33764	2.71316	1
GeneID:102088161	3.30603	2.32935	2.06078	1
GeneID:102088176	2.11007	1.33697	0.943403	1
GeneID:102088177	5.73293	3.57956	3.0312	1
GeneID:102088181	0.44074	0.0993399	0.0108555	1
GeneID:102088187	2.42294	1.96165	1.27901	1
GeneID:102088219	3.75849	2.98701	2.20819	1
GeneID:102088225	3.57195	2.16042	1.69625	1
GeneID:102088240	4.33285	3.61666	2.90487	1
GeneID:102088259	2.28107	1.565	1.18784	1
GeneID:102088261	3.557	2.69536	1.82406	1
GeneID:102088262	4.30372	3.32823	2.489	1
GeneID:102088268	2.37732	1.50374	0.999336	1
GeneID:102088276	2.16106	1.47235	1.03285	1
GeneID:102088295	3.34976	2.32712	1.85318	1
GeneID:102088300	1.59534	0.930512	0.509385	1
GeneID:102088318	1.22234	0.562655	0.343406	1
GeneID:102088323	1.73585	0.943898	0.667736	1
GeneID:102088338	1.08814	0.488708	0.314322	1
GeneID:102088343	5.05423	4.37134	3.26818	1
GeneID:102088344	3.08616	2.08038	1.79191	1
GeneID:102088353	2.35776	0.979839	0.615915	1
GeneID:102088372	4.24837	3.41834	2.60276	1
GeneID:102088386	2.47362	1.66251	1.09535	1
GeneID:102088392	0.482276	0.205556	0.0731888	1
GeneID:102088405	3.13329	2.70748	1.65266	1
GeneID:102088407	1.44284	0.523852	0.213983	1
GeneID:102088416	3.30228	2.11869	1.51245	1
GeneID:102088421	3.34353	2.17884	1.63675	1
GeneID:102088424	4.54499	3.8457	3.12131	1
GeneID:102088428	0.871769	0.32033	0.0226639	1
GeneID:102088451	5.5979	3.82229	2.5599	1
GeneID:102088465	3.48327	2.18788	1.43249	1
GeneID:102088466	0.42092	0.212834	0.059035	1
GeneID:102088468	3.72583	3.3085	2.31494	1
GeneID:102088483	3.93707	2.52538	1.84501	1
GeneID:102088485	2.64764	1.79548	1.54665	1
GeneID:102088493	4.42803	2.56211	1.85247	1
GeneID:102088495	4.56106	3.41383	2.51594	1
GeneID:102088510	0.399303	0.12529	0	1
GeneID:102088518	0.850121	0.39744	0.176536	1
GeneID:102088553	5.09175	3.97554	3.22765	1
GeneID:102088558	2.90855	1.22418	0.704095	1
GeneID:102088566	2.89482	1.73796	1.27957	1
GeneID:102088578	5.16734	4.77648	3.79781	1
GeneID:102088599	3.53953	2.79264	2.23382	1
GeneID:102088601	2.28165	1.16322	0.692986	1
GeneID:102088605	4.87659	2.9365	2.31552	1
GeneID:102088616	1.12546	0.32112	0.0584339	1
GeneID:102088625	2.56332	0.81866	0.375657	1
GeneID:102088690	2.41024	1.60265	0.545306	1
GeneID:102088692	4.2718	3.51709	2.77347	1
GeneID:102088699	5.36368	4.44206	4.0499	1
GeneID:102088707	7.06492	6.16005	5.69216	1
GeneID:102088718	5.06469	3.82127	3.36986	1
GeneID:102088742	1.68298	1.11127	0.873616	1
GeneID:102088761	3.86356	3.18845	2.41593	1
GeneID:102088767	2.82707	1.75459	1.02273	1
GeneID:102088782	5.49314	3.84013	3.2732	1
GeneID:102088792	4.53934	2.9154	1.8669	1
GeneID:102088798	1.96939	0.804152	0.351286	1
GeneID:102088815	0.495957	0.499568	0.120227	1
GeneID:102088830	4.18796	3.64743	2.4939	1
GeneID:102088856	1.59752	0.804163	0.0885047	1
GeneID:102088881	6.37557	4.98807	3.70845	1
GeneID:102088909	2.86195	1.8044	1.43309	1
GeneID:102088914	1.10855	0.43708	0.163773	1
GeneID:102088917	5.3088	4.47046	3.64792	1
GeneID:102088940	1.73789	0.901204	0.657697	1
GeneID:102088965	4.98328	2.79358	1.51435	1
GeneID:102088967	1.84591	0.816878	0.457288	1
GeneID:102088992	2.08818	1.1367	0.701241	1
GeneID:102088993	4.80567	3.8657	3.22294	1
GeneID:102088994	1.54918	0.87506	0.691478	1
GeneID:102088998	4.55203	3.66733	2.86343	1
GeneID:102089006	2.72478	1.73374	1.37115	1
GeneID:102089012	5.70675	4.76983	3.38975	1
GeneID:102089035	2.86417	1.8429	1.03086	1
GeneID:102089051	5.41316	4.9355	3.99761	1
GeneID:102089081	1.97669	0.973175	0.440616	1
GeneID:102089104	3.62436	1.7411	1.16605	1
GeneID:102089105	9.12633	7.98942	6.46589	1
GeneID:102089106	1.58143	0.965194	0.738606	1
GeneID:102089109	2.98944	1.62104	1.01553	1
GeneID:102089120	2.59754	1.77743	1.29289	1
GeneID:102089121	1.73935	1.05536	0.60979	1
GeneID:102089147	4.68776	3.32419	2.96734	1
GeneID:102089153	2.9284	2.04723	1.63744	1
GeneID:102089159	1.10077	0.564437	0.193057	1
GeneID:102089173	3.42653	2.35926	1.86806	1
GeneID:102089186	4.93286	2.79842	1.75293	1
GeneID:102089191	4.62101	3.58951	2.96207	1
GeneID:102089226	0.708022	0.243871	0.0857637	1
GeneID:102089234	2.88275	1.94199	1.57061	1
GeneID:102089241	1.22074	0.678872	0.333609	1
GeneID:102089253	6.70139	5.90133	5.54356	1
GeneID:102089256	4.6495	3.27751	2.52623	1
GeneID:102089261	5.33015	3.93835	2.72441	1
GeneID:102089267	2.02077	1.00955	0.538283	1
GeneID:102089272	4.6824	3.3391	2.84618	1
GeneID:102089290	2.23178	1.38999	1.12119	1
GeneID:102089292	0.575743	0.211317	0.0685063	1
GeneID:102089304	3.25371	2.13329	1.38993	1
GeneID:102089320	5.09009	4.17581	3.6139	1
GeneID:102089323	4.5077	3.26383	2.91619	1
GeneID:102089357	2.65637	1.88188	1.29629	1
GeneID:102089387	4.67823	2.86797	1.92369	1
GeneID:102089390	5.06604	3.12466	1.92855	1
GeneID:102089399	4.8162	3.58293	3.11985	1
GeneID:102089407	2.68038	1.42927	0.937422	1
GeneID:102089410	4.98144	4.25143	3.83098	1
GeneID:102089421	7.73705	5.75532	5.1599	1
GeneID:102089423	1.60413	0.883741	0.60721	1
GeneID:102089424	3.46493	2.64634	1.89808	1
GeneID:102089468	0.632093	0.280481	0.11682	1
GeneID:102089474	5.15824	3.96833	3.54138	1
GeneID:102089477	3.66648	1.81191	1.09027	1
GeneID:102089526	7.76317	6.57759	6.15593	1
GeneID:102089528	1.26681	0.702589	0.363055	1
GeneID:102089537	3.05597	2.43781	1.64405	1
GeneID:102089539	3.20629	2.32296	1.93531	1
GeneID:102089546	2.9307	1.49249	1.0148	1
GeneID:102089561	6.21756	4.70347	3.45933	1
GeneID:102089566	2.07584	1.58388	0.786348	1
GeneID:102089574	3.34388	2.21497	1.63782	1
GeneID:102089594	0.687635	0.299676	0.162537	1
GeneID:102089609	2.27567	1.34742	0.811025	1
GeneID:102089619	6.83116	6.43045	4.98264	1
GeneID:102089631	0.957658	0.355325	0.157324	1
GeneID:102089642	2.72771	1.88118	1.50046	1
GeneID:102089675	4.33151	3.53978	3.30478	1
GeneID:102089682	2.78811	1.77105	1.22517	1
GeneID:102089735	3.21813	1.68475	1.07228	1
GeneID:102089750	2.23264	1.30142	0.469309	1
GeneID:102089774	3.2025	2.30643	1.86682	1
GeneID:102089796	2.41052	1.53222	1.09551	1
GeneID:102089804	4.31906	3.4324	2.93452	1
GeneID:102089818	3.85885	3.02644	2.77689	1
GeneID:102089848	1.39067	1.12337	0.191963	1
GeneID:102089849	5.27738	4.18112	3.84135	1
GeneID:102089866	1.86251	0.83611	0.431069	1
GeneID:102089876	1.47607	0.748289	0.414138	1
GeneID:102089913	1.67214	1.36245	0.66356	1
GeneID:102089916	5.43763	3.34753	2.23651	1
GeneID:102089918	2.11692	1.32655	0.956563	1
GeneID:102089949	1.38586	0.730113	0.422429	1
GeneID:102089957	5.85897	5.09195	4.72664	1
GeneID:102089965	1.41987	0.707745	0.429552	1
GeneID:102089982	3.02496	1.95508	1.08828	1
GeneID:102089984	4.18821	2.33208	1.70126	1
GeneID:102089997	1.57791	0.873754	0.481037	1
GeneID:102090011	3.20309	2.31697	1.67064	1
GeneID:102090021	3.46524	1.78766	1.27098	1
GeneID:102090046	3.0776	1.94926	1.61955	1
GeneID:102090047	1.62498	1.0712	0.613406	1
GeneID:102090050	3.49477	2.43145	2.15938	1
GeneID:102090054	4.32843	3.82784	2.78155	1
GeneID:102090064	3.14654	2.00202	1.28466	1
GeneID:102090084	0.673487	0.35622	0.152269	1
GeneID:102090086	1.90802	0.845336	0.550782	1
GeneID:102090094	4.60776	3.58139	2.92617	1
GeneID:102090101	1.13268	0.508259	0.289984	1
GeneID:102090119	0.766054	0.259804	0.11727	1
GeneID:102090124	6.92606	5.27324	3.82464	1
GeneID:102090148	0.647012	0.318386	0.0792001	1
GeneID:102090176	1.67142	0.998984	0.505046	1
GeneID:102090180	3.23877	1.97643	1.3312	1
GeneID:102090181	1.88513	1.18588	0.506637	1
GeneID:102090187	2.84503	1.86604	0.941607	1
GeneID:102090200	2.6489	1.20745	0.506197	1
GeneID:102090209	1.95429	1.23584	0.767228	1
GeneID:102090212	3.09554	2.11954	1.68541	1
GeneID:102090213	1.38392	0.564812	0.260801	1
GeneID:102090226	4.71322	3.89066	3.33584	1
GeneID:102090241	3.66194	2.22598	1.07494	1
GeneID:102090245	0.99035	0.431466	0.24215	1
GeneID:102090251	3.73432	2.62304	1.90998	1
GeneID:102090256	6.78335	4.0246	2.47975	1
GeneID:102090263	4.96374	3.84125	3.53742	1
GeneID:102090285	2.84464	1.40793	1.04186	1
GeneID:102090315	2.80373	2.22515	1.46434	1
GeneID:102090316	3.50915	2.48991	2.10515	1
GeneID:102090326	5.5005	3.63062	3.15206	1
GeneID:102090357	2.74081	1.67491	1.3145	1
GeneID:102090364	1.39168	0.703341	0.343894	1
GeneID:102090382	1.73283	0.858516	0.270493	1
GeneID:102090392	2.79856	0.946822	0.403196	1
GeneID:102090396	7.48946	4.77847	3.55594	1
GeneID:102090416	3.09424	2.33085	1.52997	1
GeneID:102090420	1.45141	0.983899	0.398813	1
GeneID:102090436	5.06682	4.05531	3.73571	1
GeneID:102090449	1.60165	0.539514	0.256746	1
GeneID:102090462	3.96684	2.93292	2.22619	1
GeneID:102090491	0.72293	0.264456	0.132943	1
GeneID:102090495	3.96241	3.54261	2.65164	1
GeneID:102090498	3.56823	2.34446	1.77713	1
GeneID:102090501	3.7488	2.77048	1.50258	1
GeneID:102090506	1.46624	0.498937	0.0621826	1
GeneID:102090511	3.56583	2.42546	2.05532	1
GeneID:102090528	6.04332	4.82217	4.17237	1
GeneID:102090530	3.25461	1.70855	1.19054	1
GeneID:102090541	8.55379	7.53354	6.26155	1
GeneID:102090555	3.62161	2.34325	2.01318	1
GeneID:102090569	3.40995	2.3086	1.74038	1
GeneID:102090583	1.30127	0.719998	0.521702	1
GeneID:102090595	2.29541	1.22591	0.600521	1
GeneID:102090628	5.16343	4.04332	3.2085	1
GeneID:102090641	6.1513	4.87926	4.31394	1
GeneID:102090661	3.52881	2.45915	1.96603	1
GeneID:102090665	2.97832	2.08734	1.43161	1
GeneID:102090682	5.05739	3.28468	2.80814	1
GeneID:102090683	4.75628	3.50848	2.56669	1
GeneID:102090700	1.85681	0.941635	0.653238	1
GeneID:102090733	3.83547	2.93063	2.48547	1
GeneID:102090734	1.22324	0.597179	0.437677	1
GeneID:102090752	5.51605	4.85476	4.1764	1
GeneID:102090756	1.63565	0.491314	0.0794264	1
GeneID:102090757	3.13441	1.26161	0.762555	1
GeneID:102090760	5.71572	4.13711	3.54625	1
GeneID:102090767	1.79872	0.912934	0.454972	1
GeneID:102090784	4.20087	2.72894	2.21758	1
GeneID:102090809	5.35952	4.46074	3.79423	1
GeneID:102090851	8.67207	7.9198	6.55527	1
GeneID:102090855	3.04739	1.88814	1.13261	1
GeneID:102090873	2.90853	2.14554	1.81543	1
GeneID:102090878	4.18235	2.70577	1.67613	1
GeneID:102090905	1.41871	0.649517	0.369695	1
GeneID:102090919	4.91728	2.97174	2.11532	1
GeneID:102090921	1.97492	0.998601	0.613569	1
GeneID:102090972	4.18996	3.46151	2.38255	1
GeneID:102090991	1.25728	1.15919	0.326044	1
GeneID:102090999	3.36771	2.37075	1.99759	1
GeneID:102091011	1.31378	0.885526	0.471203	1
GeneID:102091016	2.02155	1.3709	0.959723	1
GeneID:102091033	3.58535	2.7883	2.45509	1
GeneID:102091050	3.28662	2.58647	1.98834	1
GeneID:102091055	0.776726	0.432569	0.173268	1
GeneID:102091066	1.89229	0.990812	0.379697	1
GeneID:102091068	4.43788	3.3943	2.98909	1
GeneID:102091077	4.83467	3.16668	2.38894	1
GeneID:102091084	2.05899	1.20464	0.629136	1
GeneID:102091096	3.01652	2.08076	1.67417	1
GeneID:102091104	2.52964	1.72044	1.21999	1
GeneID:102091129	4.60392	3.52763	3.06099	1
GeneID:102091131	2.273	1.16694	0.789189	1
GeneID:102091137	5.59649	4.54613	3.57299	1
GeneID:102091150	2.62302	1.40275	1.01851	1
GeneID:102091154	1.34625	0.752015	0.492747	1
GeneID:102091166	0.354479	0.270549	0.0264184	1
GeneID:102091171	4.67556	2.99944	1.99917	1
GeneID:102091218	2.7632	1.64535	1.31278	1
GeneID:102091221	4.07808	2.87312	2.38054	1
GeneID:102091225	1.12823	0.497421	0.297932	1
GeneID:102091272	2.62878	1.40464	0.693437	1
GeneID:102091274	0.547352	0.217494	0.10043	1
GeneID:102091281	0.536018	0.251421	0.0512642	1
GeneID:102091301	2.43961	1.31794	0.904872	1
GeneID:102091321	1.60137	1.12824	0.676687	1
GeneID:102091353	5.06064	3.34752	2.58441	1
GeneID:102091369	3.34815	1.31637	0.733296	1
GeneID:102091371	5.64038	4.10708	3.57282	1
GeneID:102091383	1.63928	0.44306	0.12651	1
GeneID:102091390	2.55154	1.65274	1.01946	1
GeneID:102091395	3.14683	1.89605	1.51612	1
GeneID:102091396	2.44479	0.932132	0.540182	1
GeneID:102091411	4.80644	3.82189	3.51614	1
GeneID:102091412	3.72884	2.85036	2.33922	1
GeneID:102091416	1.46887	0.806802	0.551819	1
GeneID:102091453	6.80272	5.92475	5.51209	1
GeneID:102091455	2.37939	1.40988	0.847923	1
GeneID:102091473	6.03113	4.68922	3.24391	1
GeneID:102091482	4.26208	3.39825	2.47634	1
GeneID:102091489	0.610913	0.33741	0.0739643	1
GeneID:102091490	2.35988	1.57044	0.978444	1
GeneID:102091519	0.700537	0.279576	0.16674	1
GeneID:102091540	1.1454	0.557003	0.273498	1
GeneID:102091542	2.45596	1.63999	1.02009	1
GeneID:102091547	1.93676	0.907024	0.335963	1
GeneID:102091568	3.66749	1.90943	1.39181	1
GeneID:102091582	0.561114	0.616039	0.0351334	1
GeneID:102091584	0.943705	0.437167	0.298524	1
GeneID:102091603	1.65118	0.963806	0.726959	1
GeneID:102091610	3.81528	2.48429	1.80182	1
GeneID:102091612	4.7781	3.41881	2.82546	1
GeneID:102091614	2.34216	1.31553	0.970707	1
GeneID:102091624	1.38231	0.617341	0.268607	1
GeneID:102091657	2.58737	1.32555	0.387122	1
GeneID:102091663	3.00619	1.82578	1.2008	1
GeneID:102091664	2.95128	1.40668	1.01312	1
GeneID:102091667	2.74384	2.17706	1.22379	1
GeneID:102091675	3.6171	2.80451	2.1542	1
GeneID:102091678	1.86213	1.27715	0.741922	1
GeneID:102091679	4.22479	2.94011	1.93059	1
GeneID:102091694	4.48418	2.77231	2.30923	1
GeneID:102091715	2.23418	1.58731	0.889465	1
GeneID:102091722	2.89618	2.17034	1.28425	1
GeneID:102091725	3.60444	2.92081	2.06488	1
GeneID:102091736	2.83193	1.51999	1.04703	1
GeneID:102091741	0.248477	0.0631537	0.0064574	1
GeneID:102091757	1.05672	0.508333	0.177116	1
GeneID:102091770	4.73287	3.68937	2.72723	1
GeneID:102091773	0.447834	0.163627	0.06532	1
GeneID:102091778	2.25772	0.856845	0.227826	1
GeneID:102091799	3.9186	2.74157	2.02327	1
GeneID:102091801	1.05993	0.389458	0.159991	1
GeneID:102091810	2.90472	2.15612	1.78903	1
GeneID:102091819	5.57138	4.06787	3.33747	1
GeneID:102091821	0.893321	0.322337	0	1
GeneID:102091833	4.73683	3.5655	2.21668	1
GeneID:102091840	2.1898	1.51422	1.06139	1
GeneID:102091873	4.33313	4.36909	2.71756	1
GeneID:102091885	0.691286	0.352405	0.0830037	1
GeneID:102091886	2.32953	1.36481	0.658209	1
GeneID:102091897	4.71773	2.38393	1.0098	1
GeneID:102091906	3.98539	3.19525	2.97958	1
GeneID:102091909	3.14837	2.04609	1.52979	1
GeneID:102091911	5.17356	3.44007	2.92598	1
GeneID:102091912	4.59369	3.97876	2.99799	1
GeneID:102091913	2.45329	1.86982	1.38101	1
GeneID:102091914	5.8124	4.51344	3.91349	1
GeneID:102091925	0.781415	0.448147	0.115676	1
GeneID:102091932	3.9798	2.36917	1.76371	1
GeneID:102091935	1.06022	0.732715	0.288706	1
GeneID:102091953	2.71629	1.69763	1.00592	1
GeneID:102091957	4.84224	3.95517	3.35255	1
GeneID:102091961	2.9341	1.26393	0.745811	1
GeneID:102091999	2.50592	1.56792	1.31775	1
GeneID:102092009	0.843113	0.264441	0.0110542	1
GeneID:102092022	5.52979	2.30493	1.2474	1
GeneID:102092031	3.22795	2.00284	1.4994	1
GeneID:102092037	2.5032	1.50737	0.915337	1
GeneID:102092044	5.40459	3.10009	2.45805	1
GeneID:102092046	2.32831	0.803292	0.191598	1
GeneID:102092048	1.22233	0.682413	0.47765	1
GeneID:102092055	2.02133	1.06513	0.659422	1
GeneID:102092074	1.88996	0.896654	0.558184	1
GeneID:102092082	3.37809	2.24044	1.8468	1
GeneID:102092094	3.19053	2.17605	1.45425	1
GeneID:102092141	0.529457	0.321178	0.0912149	1
GeneID:102092158	3.96206	2.604	1.85832	1
GeneID:102092172	4.34163	2.92318	2.03619	1
GeneID:102092186	5.78531	5.03621	4.3993	1
GeneID:102092189	1.19271	0.784162	0.312027	1
GeneID:102092199	0.641558	0.1978	0.0799473	1
GeneID:102092208	2.66415	1.3565	0.96821	1
GeneID:102092230	3.48875	2.29503	1.86153	1
GeneID:102092239	3.5577	2.15087	1.45579	1
GeneID:102092243	3.31818	2.80413	2.05375	1
GeneID:102092251	4.25722	1.97588	1.23257	1
GeneID:102092260	0.848244	0.319174	0.133022	1
GeneID:102092274	3.66849	3.18716	2.22651	1
GeneID:102092280	2.25106	0.963732	0.473676	1
GeneID:102092281	2.9142	1.52196	1.01705	1
GeneID:102092287	3.75806	2.96887	2.5006	1
GeneID:102092304	2.57459	1.79434	1.24411	1
GeneID:102092330	1.3285	0.375917	0.108303	1
GeneID:102092335	5.19997	3.35851	2.57244	1
GeneID:102092351	3.44029	2.7978	1.70906	1
GeneID:102092374	2.86098	1.61851	1.29582	1
GeneID:102092388	5.01399	3.87371	3.5785	1
GeneID:102092404	4.55208	3.96139	3.0128	1
GeneID:102092420	1.96993	0.798509	0.462317	1
GeneID:102092433	1.84567	0.884148	0.40861	1
GeneID:102092435	2.30517	1.44234	0.862403	1
GeneID:102092444	2.9853	1.96871	1.30581	1
GeneID:102092459	2.5542	1.87719	1.69781	1
GeneID:102092463	3.23746	2.18941	1.68473	1
GeneID:102092476	4.50386	1.16161	0.19745	1
GeneID:102092493	4.09185	2.69482	1.47688	1
GeneID:102092496	7.14219	6.41659	5.60313	1
GeneID:102092518	1.75131	0.916029	0.624545	1
GeneID:102092532	3.44841	2.55457	1.84597	1
GeneID:102092542	3.14866	2.28733	1.89725	1
GeneID:102092563	2.27861	1.22996	0.909801	1
GeneID:102092573	2.88746	2.12557	1.73101	1
GeneID:102092580	2.47484	2.28873	1.33978	1
GeneID:102092587	2.06642	1.08404	0.684935	1
GeneID:102092628	3.28878	2.9097	1.8807	1
GeneID:102092644	3.92315	3.14981	2.30025	1
GeneID:102092658	2.13445	1.37385	0.921584	1
GeneID:102092692	4.28512	3.40624	2.77173	1
GeneID:102092727	3.37508	2.7264	1.66805	1
GeneID:102092729	2.45352	1.43523	0.933607	1
GeneID:102092741	1.51873	1.03097	0.537442	1
GeneID:102092742	4.3708	3.07973	2.71549	1
GeneID:102092749	0.572546	0.264169	0.141117	1
GeneID:102092761	2.71082	1.73236	1.35092	1
GeneID:102092775	2.31735	1.5823	1.04078	1
GeneID:102092798	1.60304	0.775433	0.530708	1
GeneID:102092800	2.18451	1.57912	0.994807	1
GeneID:102092805	4.88958	3.88029	3.40355	1
GeneID:102092808	1.68776	0.586231	0.183453	1
GeneID:102092811	4.03056	3.23235	2.6081	1
GeneID:102092817	0.826168	0.789281	0.188926	1
GeneID:102092818	5.55853	4.3458	3.77281	1
GeneID:102092848	3.14058	2.66132	1.94822	1
GeneID:102092853	4.38461	3.04997	2.47146	1
GeneID:102092864	2.77864	1.91711	1.32753	1
GeneID:102092865	3.71971	3.13166	2.40036	1
GeneID:102092878	2.61296	1.96721	1.30449	1
GeneID:102092880	1.01706	0.505352	0.275933	1
GeneID:102092887	1.62428	0.942096	0.704029	1
GeneID:102092893	8.29972	6.88458	5.71996	1
GeneID:102092897	0.878519	0.38404	0.215828	1
GeneID:102092900	0.745026	0.258806	0.0649527	1
GeneID:102092903	2.92851	1.45295	0.572659	1
GeneID:102092911	1.18467	0.605287	0.40308	1
GeneID:102092938	4.47945	2.6024	1.93509	1
GeneID:102092942	1.35441	0.677577	0.488236	1
GeneID:102092946	3.34671	1.83403	1.27469	1
GeneID:102092951	3.98408	3.15418	2.76933	1
GeneID:102092968	2.79332	2.05297	1.82559	1
GeneID:102092975	4.64268	3.65162	3.29822	1
GeneID:102093002	2.12407	1.44256	1.09421	1
GeneID:102093006	3.20678	2.20262	1.29312	1
GeneID:102093010	3.0253	2.11811	1.37869	1
GeneID:102093038	1.40802	0.820862	0.363127	1
GeneID:102093058	1.72798	1.22818	0.597022	1
GeneID:102093095	2.70883	1.44668	0.989692	1
GeneID:102093155	4.20772	3.47731	2.9294	1
GeneID:102093157	3.64677	2.24063	1.86138	1
GeneID:102093159	1.63896	0.769807	0.432642	1
GeneID:102093169	0.950852	0.355966	0.137402	1
GeneID:102093175	3.56878	2.44092	1.97717	1
GeneID:102093180	4.09194	2.76489	2.28152	1
GeneID:102093186	1.32147	0.500576	0.266499	1
GeneID:102093196	4.50002	3.54143	2.99533	1
GeneID:102093206	2.25057	1.11949	0.606914	1
GeneID:102093210	5.23905	4.25599	3.60255	1
GeneID:102093214	1.24017	0.262645	0	1
GeneID:102093222	2.64743	1.94736	1.4467	1
GeneID:102093242	7.82184	5.63625	4.40653	1
GeneID:102093246	3.17193	2.23507	1.97624	1
GeneID:102093263	2.0975	1.48746	0.956003	1
GeneID:102093269	6.75494	5.46403	4.93174	1
GeneID:102093296	0.747747	0.284431	0.116931	1
GeneID:102093297	2.71926	1.70951	1.28151	1
GeneID:102093311	2.64906	1.64586	1.32964	1
GeneID:102093313	4.41786	2.66436	2.0487	1
GeneID:102093343	4.86243	3.99462	3.02024	1
GeneID:102093363	2.37638	1.13022	0.777169	1
GeneID:102093368	3.34612	2.43037	1.85303	1
GeneID:102093370	4.24781	3.89768	2.79407	1
GeneID:102093374	3.0102	2.2799	1.8665	1
GeneID:102093475	1.64645	0.872838	0.533798	1
GeneID:102093491	2.3786	1.52639	1.20669	1
GeneID:102093507	3.32773	1.67092	1.19867	1
GeneID:102093509	4.14713	2.96491	2.32263	1
GeneID:102093593	1.45848	0.972704	0.629479	1
GeneID:102093603	1.06851	0.659417	0.26113	1
GeneID:102093605	1.83024	0.890221	0.573922	1
GeneID:102093612	1.48018	0.678681	0.472689	1
GeneID:102093630	0.436865	0.265205	0.0779978	1
GeneID:102093632	3.06401	1.22296	0.752315	1
GeneID:102093633	2.31649	1.13629	0.833705	1
GeneID:102093634	6.26735	4.96279	4.20192	1
GeneID:102093639	3.96597	2.90384	2.63363	1
GeneID:102093643	5.06433	4.14706	3.19264	1
GeneID:102093645	2.47037	1.44367	1.11069	1
GeneID:102093650	2.76858	1.33643	0.841401	1
GeneID:102093660	2.29876	2.04019	1.00001	1
GeneID:102093718	2.05564	1.27234	0.726183	1
GeneID:102093733	3.53583	3.02583	2.15472	1
GeneID:102093763	2.72419	1.96984	1.37443	1
GeneID:102093764	3.79765	3.22115	2.41116	1
GeneID:102093786	2.2086	0.714135	0.286945	1
GeneID:102093790	2.05467	1.19949	0.558778	1
GeneID:102093794	5.04866	3.54221	2.95102	1
GeneID:102093807	2.87252	1.93385	1.32984	1
GeneID:102093814	3.21515	2.44953	1.83079	1
GeneID:102093825	1.0239	0.467117	0.148429	1
GeneID:102093832	2.4523	1.5847	1.24695	1
GeneID:102093888	0.928243	0.319538	0.161177	1
GeneID:102093911	4.06711	2.68261	2.32605	1
GeneID:102093953	3.92212	3.01072	2.40085	1
GeneID:102093954	1.94607	1.0419	0.738943	1
GeneID:102093955	2.12765	1.26279	0.931879	1
GeneID:102093963	1.50147	0.73886	0.490034	1
GeneID:102093976	3.7903	3.03475	2.21658	1
GeneID:102093984	4.30462	3.16474	2.50054	1
GeneID:102093993	3.40702	2.44835	1.74668	1
GeneID:102093995	5.88542	4.60731	3.72215	1
GeneID:102094001	2.17548	1.02847	0.676693	1
GeneID:102094027	0.92629	0.738944	0.247968	1
GeneID:102094030	5.65927	4.70784	4.08663	1
GeneID:102094035	6.09231	5.27799	4.30506	1
GeneID:102094074	4.13876	2.54739	1.92048	1
GeneID:102094077	2.19009	1.53888	0.976752	1
GeneID:102094081	2.54372	1.80672	1.15913	1
GeneID:102094099	1.97161	1.10267	0.645475	1
GeneID:102094141	2.25044	1.22949	0.731194	1
GeneID:102094157	5.15283	3.79171	2.65734	1
GeneID:102094170	1.16706	0.459676	0.18621	1
GeneID:102094172	6.39662	4.79878	3.78596	1
GeneID:102094173	3.63834	3.08861	2.28397	1
GeneID:102094193	3.74767	2.427	1.86399	1
GeneID:102094227	4.7253	4.33421	3.36451	1
GeneID:102094235	2.6987	1.95185	1.5387	1
GeneID:102094237	0.881075	0.404496	0.116511	1
GeneID:102094240	2.27113	1.65311	1.38846	1
GeneID:102094241	4.66393	3.9476	3.15354	1
GeneID:102094244	7.41307	4.63683	3.73201	1
GeneID:102094268	2.95255	2.02107	1.43471	1
GeneID:102094280	4.39454	3.52574	2.99633	1
GeneID:102094284	5.24887	4.01826	3.50928	1
GeneID:102094305	1.61926	0.956269	0.476644	1
GeneID:102094307	7.47281	6.54919	6.28914	1
GeneID:102094309	2.7921	2.06612	1.61507	1
GeneID:102094328	1.61704	0.402808	0.071973	1
GeneID:102094337	3.02554	2.16204	1.70606	1
GeneID:102094338	1.04622	0.479872	0.310268	1
GeneID:102094381	1.21187	0.708819	0.420865	1
GeneID:102094434	5.30567	3.76899	2.85116	1
GeneID:102094438	5.37934	3.81499	3.16409	1
GeneID:102094448	3.62542	2.44695	1.77358	1
GeneID:102094450	5.68096	4.24596	3.62151	1
GeneID:102094471	3.8963	2.62142	1.98586	1
GeneID:102094477	3.99339	2.69523	2.21448	1
GeneID:102094479	4.15504	3.01055	2.50927	1
GeneID:102094494	2.38391	1.73606	0.858008	1
GeneID:102094496	3.63844	2.5321	1.82574	1
GeneID:102094514	1.71404	0.939012	0.686055	1
GeneID:102094517	2.31843	1.56497	1.01686	1
GeneID:102094519	5.57595	4.40994	4.02422	1
GeneID:102094520	1.53168	0.811377	0.549238	1
GeneID:102094527	1.7713	1.18451	0.6896	1
GeneID:102094528	1.10061	0.724297	0.336649	1
GeneID:102094531	3.87558	2.24508	1.76106	1
GeneID:102094568	3.27394	2.62801	1.9472	1
GeneID:102094616	4.76307	3.12719	2.30403	1
GeneID:102094650	2.63635	2.10736	1.42545	1
GeneID:102094666	2.48708	1.74964	1.22802	1
GeneID:102094668	2.5999	1.27352	0.900446	1
GeneID:102094669	5.44714	4.26062	3.65238	1
GeneID:102094707	2.26366	1.56886	1.21411	1
GeneID:102094733	2.34858	1.73046	1.11549	1
GeneID:102094751	4.16981	3.43472	2.75239	1
GeneID:102094756	0.679357	0.272365	0.16066	1
GeneID:102094783	3.61491	2.80364	1.99447	1
GeneID:102094788	7.06398	5.432	4.86782	1
GeneID:102094799	2.55361	1.39724	0.870289	1
GeneID:102094807	0.744112	0.333769	0.0598775	1
GeneID:102094835	2.91228	1.73288	1.29871	1
GeneID:102094838	5.21671	3.76688	3.07926	1
GeneID:102094847	3.5991	1.92442	1.17171	1
GeneID:102094861	2.75449	1.33241	0.950177	1
GeneID:102094878	4.20666	2.23898	1.31126	1
GeneID:102094910	3.0086	2.06952	1.56259	1
GeneID:102094911	4.0987	3.20139	2.3052	1
GeneID:102094965	2.00034	1.07686	0.716192	1
GeneID:102094989	1.77638	0.801495	0.485203	1
GeneID:102095004	1.36693	0.748348	0.259794	1
GeneID:102095010	1.93536	1.01985	0.608581	1
GeneID:102095016	3.39912	3.28534	1.83276	1
GeneID:102095037	3.30791	2.12196	1.35085	1
GeneID:102095051	2.81881	2.15317	1.37561	1
GeneID:102095058	1.28784	0.413861	0.164522	1
GeneID:102095060	1.95791	0.830847	0.386555	1
GeneID:102095073	3.39946	1.98159	1.55166	1
GeneID:102095086	2.45482	1.76918	1.01003	1
GeneID:102095092	1.43964	0.576693	0.339934	1
GeneID:102095147	1.25721	0.716373	0.489294	1
GeneID:102095150	4.61779	3.06717	2.35634	1
GeneID:102095161	3.01447	1.89075	1.51145	1
GeneID:102095245	3.81577	2.45532	1.84607	1
GeneID:102095279	2.94669	2.20779	1.66306	1
GeneID:102095284	5.89271	3.88464	3.08739	1
GeneID:102095287	0.538792	0.214009	0.114228	1
GeneID:102095288	2.3295	1.57797	1.30126	1
GeneID:102095292	4.97863	4.2891	3.36895	1
GeneID:102095296	4.37026	3.09156	2.50066	1
GeneID:102095313	1.34998	0.632198	0.315369	1
GeneID:102095316	3.03767	1.96058	1.4297	1
GeneID:102095327	4.17791	3.20405	2.61985	1
GeneID:102095335	1.76165	0.991968	0.547114	1
GeneID:102095340	3.40884	2.19521	1.55948	1
GeneID:102095341	1.05839	0.357093	0.155857	1
GeneID:102095352	2.27335	1.26425	0.698613	1
GeneID:102095365	2.71245	1.24883	0.586097	1
GeneID:102095369	3.49503	2.38767	2.04932	1
GeneID:102095370	3.5117	2.66954	1.91638	1
GeneID:102095376	4.6774	3.44275	3.00558	1
GeneID:102095379	1.4659	0.868201	0.525766	1
GeneID:102095384	2.98136	2.00599	1.67497	1
GeneID:102095395	4.86753	3.99032	3.63263	1
GeneID:102095398	4.43301	2.99997	1.96605	1
GeneID:102095400	2.79171	1.66642	1.08303	1
GeneID:102095440	1.87819	1.10283	0.23129	1
GeneID:102095459	2.42302	1.7225	1.08225	1
GeneID:102095461	2.83267	1.96542	1.30979	1
GeneID:102095463	2.45174	1.75612	1.26983	1
GeneID:102095464	3.73188	2.23507	1.51467	1
GeneID:102095474	0.724554	0.235769	0.0557399	1
GeneID:102095479	2.96877	2.21907	1.5111	1
GeneID:102095484	3.90746	3.14929	2.63832	1
GeneID:102095488	1.91704	1.8449	0.466208	1
GeneID:102095511	4.27234	3.74946	2.81883	1
GeneID:102095526	3.85766	2.44478	0.883589	1
GeneID:102095529	3.65453	2.85939	2.55031	1
GeneID:102095531	2.23766	1.19358	0.604656	1
GeneID:102095533	5.22877	2.90377	1.28424	1
GeneID:102095534	2.23085	1.36007	0.831243	1
GeneID:102095538	1.33916	0.469365	0.0283499	1
GeneID:102095542	1.75222	1.06765	0.745801	1
GeneID:102095543	2.39519	0.954072	0.586786	1
GeneID:102095550	2.63102	1.71528	0.821862	1
GeneID:102095557	5.79319	4.90511	4.14484	1
GeneID:102095558	4.86787	3.38082	2.53898	1
GeneID:102095560	1.47568	0.678291	0.427211	1
GeneID:102095614	2.87603	2.05153	1.43013	1
GeneID:102095628	3.8956	2.49928	1.30839	1
GeneID:102095712	5.53981	3.73714	2.53888	1
GeneID:102095731	4.25996	2.9001	2.0808	1
GeneID:102095735	1.02955	0.362196	0.157489	1
GeneID:102095737	2.22704	1.2721	0.679297	1
GeneID:102095739	0.546961	0.131354	0.0167316	1
GeneID:102095742	3.78461	2.1435	1.62693	1
GeneID:102095745	4.41416	2.70428	2.24941	1
GeneID:102095754	1.28171	1.06578	0.0819126	1
GeneID:102095757	2.26087	1.59499	1.25438	1
GeneID:102095758	4.18203	3.08548	2.44108	1
GeneID:102095770	4.72407	3.19795	2.03517	1
GeneID:102095776	1.43579	0.750946	0.230002	1
GeneID:102095782	1.71832	0.581458	0.268169	1
GeneID:102095784	4.20523	3.42645	2.50461	1
GeneID:102095790	4.00453	3.12012	2.55056	1
GeneID:102095804	3.60973	2.45145	1.84533	1
GeneID:102095810	0.659459	0.245552	0.0632629	1
GeneID:102095821	5.50555	4.39475	3.64601	1
GeneID:102095829	1.60058	0.886596	0.525573	1
GeneID:102095831	2.21311	1.32877	0.823644	1
GeneID:102095850	2.73457	2.04748	1.22141	1
GeneID:102095857	3.32072	2.49284	1.80669	1
GeneID:102095861	2.97456	1.94878	1.5262	1
GeneID:102095903	3.11641	2.1738	1.7974	1
GeneID:102095906	4.83686	3.8825	3.19665	1
GeneID:102095909	3.86485	2.3637	1.54224	1
GeneID:102095969	3.76384	3.06407	2.26525	1
GeneID:102095974	6.98717	5.26898	4.43014	1
GeneID:102095985	1.91584	0.90241	0.291651	1
GeneID:102095986	0.881372	0.387637	0.215711	1
GeneID:102096014	4.18793	3.31487	2.77162	1
GeneID:102096026	4.39722	2.38533	1.83356	1
GeneID:102096032	2.60002	1.45148	1.13809	1
GeneID:102096037	3.30272	2.08236	1.42319	1
GeneID:102096040	4.07648	2.89563	2.38597	1
GeneID:102096050	3.97923	3.22022	2.80124	1
GeneID:102096058	7.92948	6.81469	5.84233	1
GeneID:102096079	1.60615	0.778614	0.510402	1
GeneID:102096083	2.1606	1.19658	0.616335	1
GeneID:102096085	3.12296	2.09024	1.76135	1
GeneID:102096089	0.293519	0.0710997	0	1
GeneID:102096136	3.27993	2.34907	1.7288	1
GeneID:102096168	0.461794	0.122205	0.0162271	1
GeneID:102096169	4.79705	4.69599	3.26555	1
GeneID:102096170	3.48029	2.46675	1.59906	1
GeneID:102096238	2.56477	1.3139	0.736392	1
GeneID:102096249	3.88979	2.78948	2.29797	1
GeneID:102096254	1.06883	0.514776	0.269455	1
GeneID:102096256	1.53547	0.919923	0.731386	1
GeneID:102096258	5.13781	4.26102	3.85961	1
GeneID:102096267	1.42946	0.714107	0.285391	1
GeneID:102096268	1.3816	0.723697	0.225368	1
GeneID:102096284	3.65076	2.79532	2.31008	1
GeneID:102096291	2.05598	1.45092	1.09172	1
GeneID:102096294	4.61966	3.15134	2.53784	1
GeneID:102096297	2.98601	2.22084	1.56961	1
GeneID:102096301	6.21114	4.57034	3.69674	1
GeneID:102096314	3.43288	2.63661	1.70938	1
GeneID:102096315	6.15449	3.83291	2.80351	1
GeneID:102096319	3.19664	1.68348	0.896252	1
GeneID:102096325	1.73447	1.04523	0.617575	1
GeneID:102096352	2.26273	0.787721	0.396095	1
GeneID:102096395	3.8104	2.62999	2.15961	1
GeneID:102096399	3.09787	1.65092	1.07194	1
GeneID:102096440	2.4136	1.57775	1.09673	1
GeneID:102096442	7.5106	5.99527	5.34822	1
GeneID:102096444	1.43707	0.388173	0.113477	1
GeneID:102096447	5.88132	4.67097	3.70115	1
GeneID:102096462	3.4603	2.32672	1.7365	1
GeneID:102096474	5.05205	3.63208	3.01724	1
GeneID:102096475	4.35373	3.14294	2.36835	1
GeneID:102096478	2.73157	2.24508	1.43973	1
GeneID:102096487	4.33252	3.42779	2.89752	1
GeneID:102096493	3.57763	2.70943	2.34924	1
GeneID:102096500	1.42713	0.848858	0.42321	1
GeneID:102096504	2.74041	1.87365	1.30065	1
GeneID:102096510	2.40824	1.34227	0.831928	1
GeneID:102096526	1.48199	0.842423	0.366748	1
GeneID:102096540	5.25787	3.52936	2.49652	1
GeneID:102096558	3.03403	2.5648	1.75295	1
GeneID:102096589	3.58266	2.16145	1.57348	1
GeneID:102096601	3.53876	2.39621	1.99258	1
GeneID:102096606	1.89971	1.01329	0.67365	1
GeneID:102096613	3.88268	2.1631	1.42611	1
GeneID:102096617	2.64916	1.43764	1.10682	1
GeneID:102096630	3.08148	1.97658	1.31251	1
GeneID:102096634	2.38382	1.46625	1.0054	1
GeneID:102096656	1.86201	1.21782	0.837841	1
GeneID:102096690	3.15406	1.7879	1.41226	1
GeneID:102096698	2.38335	1.79666	1.00306	1
GeneID:102096718	3.3653	2.7292	1.8256	1
GeneID:102096722	1.48329	0.97382	0.521955	1
GeneID:102096730	1.2213	0.499515	0.185013	1
GeneID:102096733	2.12727	1.49354	1.16845	1
GeneID:102096742	4.20266	2.37777	1.69644	1
GeneID:102096753	8.87916	7.75136	6.97158	1
GeneID:102096762	2.02711	1.39791	1.0473	1
GeneID:102096768	3.11047	2.23594	1.94476	1
GeneID:102096775	6.03043	4.69368	3.62096	1
GeneID:102096779	3.15185	2.42564	1.59721	1
GeneID:102096780	4.79042	3.44817	2.70211	1
GeneID:102096790	3.62838	2.74779	2.15145	1
GeneID:102096817	0.971767	0.400261	0.247138	1
GeneID:102096834	1.25439	0.67918	0.186351	1
GeneID:102096842	2.94192	1.72749	1.30137	1
GeneID:102096849	2.49232	1.57271	1.16508	1
GeneID:102096850	6.62539	5.60656	4.14602	1
GeneID:102096851	4.66577	3.40459	2.85558	1
GeneID:102096879	1.90707	1.23172	0.867897	1
GeneID:102096886	1.28086	0.61426	0.362709	1
GeneID:102096899	5.32648	3.26613	2.62532	1
GeneID:102096922	3.79264	2.58508	1.67063	1
GeneID:102096970	2.56937	1.46997	0.979011	1
GeneID:102096995	2.76314	1.92001	1.49775	1
GeneID:102097030	4.60304	3.25812	2.61105	1
GeneID:102097051	5.36289	4.48789	4.0805	1
GeneID:102097056	3.55141	2.47506	1.7795	1
GeneID:102097066	2.2597	1.70726	1.00239	1
GeneID:102097077	1.42558	0.772274	0.376472	1
GeneID:102097099	4.06937	3.54244	2.69598	1
GeneID:102097107	2.46122	1.72855	1.28518	1
GeneID:102097127	2.31534	1.30419	1.03276	1
GeneID:102097142	2.47869	1.30182	0.89782	1
GeneID:102097143	3.50854	2.68124	1.94957	1
GeneID:102097173	2.05019	1.16008	0.689468	1
GeneID:102097183	0.71606	0.313699	0.209042	1
GeneID:102097190	3.49356	2.2739	1.63588	1
GeneID:102097213	4.36306	3.52142	2.65276	1
GeneID:102097219	1.42795	0.732881	0.336854	1
GeneID:102097233	4.11576	2.85239	2.12237	1
GeneID:102097260	1.72033	1.14411	0.301447	1
GeneID:102097269	3.78313	2.70535	2.31963	1
GeneID:102097273	1.50467	1.08634	0.549933	1
GeneID:102097288	2.67625	1.72038	1.02747	1
GeneID:102097312	3.90227	3.00939	2.54548	1
GeneID:102097319	1.68514	0.934724	0.642657	1
GeneID:102097324	3.02864	1.97162	1.57932	1
GeneID:102097328	2.67017	1.23307	0.864313	1
GeneID:102097344	5.17762	4.22344	3.77314	1
GeneID:102097366	5.17797	3.95602	3.52691	1
GeneID:102097383	4.56825	2.70819	1.91291	1
GeneID:102097387	1.56412	0.892975	0.703262	1
GeneID:102097389	5.34362	4.63598	3.82761	1
GeneID:102097404	1.60519	0.972213	0.674262	1
GeneID:102097405	3.04	2.16713	1.46965	1
GeneID:102097412	2.34998	1.67852	1.03651	1
GeneID:102097423	5.6908	4.81514	4.37625	1
GeneID:102097462	3.42284	1.48819	0.746676	1
GeneID:102097470	5.41423	4.31708	3.68652	1
GeneID:102097480	3.33127	2.45364	1.72904	1
GeneID:102097488	3.09918	1.86403	1.41384	1
GeneID:102097493	7.22797	6.67379	5.75207	1
GeneID:102097504	0.903779	0.401276	0.175321	1
GeneID:102097508	1.94134	1.34877	0.745603	1
GeneID:102097520	5.84742	4.71373	4.28568	1
GeneID:102097522	2.91741	1.43274	0.793199	1
GeneID:102097525	1.14697	0.484771	0.148534	1
GeneID:102097536	3.88985	2.97372	2.18084	1
GeneID:102097554	4.70861	3.81348	3.23437	1
GeneID:102097590	2.83257	2.109	1.71906	1
GeneID:102097594	0.812507	0.316037	0.189246	1
GeneID:102097606	0.850854	0.356615	0.12185	1
GeneID:102097614	1.8175	0.962347	0.451949	1
GeneID:102097631	3.39477	2.40938	2.1434	1
GeneID:102097638	5.02102	4.00744	2.63374	1
GeneID:102097654	2.25083	2.00425	1.21187	1
GeneID:102097656	3.31383	2.29224	1.68289	1
GeneID:102097660	2.3286	1.42982	0.879785	1
GeneID:102097711	6.31813	4.73623	3.95316	1
GeneID:102097728	1.08469	0.483116	0.24361	1
GeneID:102097733	2.25771	1.03028	0.527984	1
GeneID:102097738	3.37123	2.53705	1.27165	1
GeneID:102097763	3.09906	2.35246	2.03888	1
GeneID:102097781	2.485	1.48726	0.831996	1
GeneID:102097786	3.12053	1.85517	1.34258	1
GeneID:102097796	2.69214	2.12103	1.43356	1
GeneID:102097809	1.73347	1.11561	0.742235	1
GeneID:102097812	2.9936	2.26388	1.89729	1
GeneID:102097815	1.62798	0.887137	0.481687	1
GeneID:102097841	3.83508	2.81491	2.42968	1
GeneID:102097849	2.20991	1.70564	0.926071	1
GeneID:102097852	2.03469	1.4134	0.806781	1
GeneID:102097858	1.34323	0.539822	0.196321	1
GeneID:102097861	3.63165	2.30024	1.92855	1
GeneID:102097873	2.32389	1.49129	1.0771	1
GeneID:102097879	4.97201	3.88079	3.03749	1
GeneID:102097900	6.25608	5.89544	4.84542	1
GeneID:102097934	2.72422	1.59011	0.849529	1
GeneID:102097953	0.910863	0.46143	0.182755	1
GeneID:102097965	5.505	4.36843	3.92096	1
GeneID:102097983	3.44941	2.35362	1.85458	1
GeneID:102097998	3.61088	2.79969	2.43964	1
GeneID:102098003	4.34864	3.29743	1.93518	1
GeneID:102098019	3.99406	2.73058	1.85335	1
GeneID:102098022	1.59661	0.788362	0.528445	1
GeneID:102098023	1.33706	0.586819	0.237935	1
GeneID:102098029	3.05407	2.99346	1.6396	1
GeneID:102098036	3.02365	1.65418	1.20502	1
GeneID:102098039	3.96367	2.97515	2.53997	1
GeneID:102098041	3.35398	2.35961	1.74457	1
GeneID:102098062	3.79822	2.95088	2.20829	1
GeneID:102098064	0.979374	0.727434	0.261549	1
GeneID:102098065	3.71233	2.83529	2.52906	1
GeneID:102098106	6.87858	5.87713	5.57473	1
GeneID:102098129	2.29454	1.01781	0.483564	1
GeneID:102098138	3.40367	2.40111	1.85333	1
GeneID:102098147	0.739888	0.310694	0.118141	1
GeneID:102098148	3.31829	1.73603	1.2737	1
GeneID:102098184	0.986929	0.580339	0.189593	1
GeneID:102098203	5.50079	3.49096	2.60596	1
GeneID:102098208	4.52402	3.19047	2.21756	1
GeneID:102098218	4.24099	3.00177	2.58748	1
GeneID:102098229	2.84323	1.58397	1.24094	1
GeneID:102098230	2.41294	1.24124	0.882681	1
GeneID:102098243	1.09259	0.489619	0.184342	1
GeneID:102098250	4.3115	2.40585	1.89941	1
GeneID:102098263	2.35887	1.62875	1.18683	1
GeneID:102098269	3.17907	1.25952	0.759695	1
GeneID:102098289	3.39501	2.7265	1.86188	1
GeneID:102098324	0.941895	0.669294	0.316938	1
GeneID:102098332	3.93572	2.26382	1.60855	1
GeneID:102098336	2.89396	1.63023	1.15533	1
GeneID:102098341	2.30072	1.36103	0.870775	1
GeneID:102098351	4.09027	3.08969	2.65234	1
GeneID:102098359	2.51503	1.54161	1.01733	1
GeneID:102098362	2.60624	1.49215	0.894076	1
GeneID:102098367	3.91524	3.7377	2.49635	1
GeneID:102098384	3.74196	2.92051	2.49221	1
GeneID:102098396	4.37341	2.42516	1.88655	1
GeneID:102098402	3.78891	3.00688	2.53023	1
GeneID:102098409	3.38245	2.20445	1.48324	1
GeneID:102098416	4.05559	3.26494	2.80423	1
GeneID:102098440	1.38866	0.587219	0.131408	1
GeneID:102098445	2.54305	1.58274	1.24989	1
GeneID:102098458	1.23168	0.772321	0.402342	1
GeneID:102098479	2.40481	1.59049	1.12607	1
GeneID:102098498	3.46711	1.8224	0.996376	1
GeneID:102098533	1.44769	1.22365	0.522967	1
GeneID:102098542	0.630564	0.28051	0.189869	1
GeneID:102098545	6.41532	4.98479	3.46831	1
GeneID:102098546	3.35473	2.45976	1.76122	1
GeneID:102098551	1.47101	0.731525	0.516202	1
GeneID:102098555	2.40215	1.03721	0.539095	1
GeneID:102098572	2.7309	1.86475	1.17636	1
GeneID:102098588	2.03067	1.05315	0.640948	1
GeneID:102098590	2.30258	1.26872	0.830076	1
GeneID:102098621	2.43481	1.76688	1.19613	1
GeneID:102098625	2.66726	1.729	1.02339	1
GeneID:102098626	1.03687	0.482755	0.17413	1
GeneID:102098644	3.25408	2.32493	1.98121	1
GeneID:102098646	3.54121	2.44459	2.12112	1
GeneID:102098659	1.62058	1.03424	0.505403	1
GeneID:102098667	3.40757	2.06028	1.4203	1
GeneID:102098674	0.445051	0.156097	0.0649291	1
GeneID:102098716	3.72321	2.63943	1.95799	1
GeneID:102098724	2.6719	1.8519	1.36809	1
GeneID:102098730	2.58983	1.55306	0.915663	1
GeneID:102098736	3.17567	2.34928	2.0148	1
GeneID:102098739	4.71423	2.59874	2.06218	1
GeneID:102098752	2.9759	1.60877	1.19302	1
GeneID:102098759	2.25394	1.66201	1.05017	1
GeneID:102098785	3.10927	2.03375	1.50769	1
GeneID:102098789	5.25912	3.91007	3.44032	1
GeneID:102098796	4.97401	2.37935	1.52329	1
GeneID:102098810	2.81828	1.98984	1.53568	1
GeneID:102098814	4.02335	2.54261	1.94811	1
GeneID:102098815	1.89592	1.21948	1.01631	1
GeneID:102098820	5.98209	5.11808	4.88932	1
GeneID:102098824	5.663	4.49262	3.28811	1
GeneID:102098826	2.79073	1.7149	1.31843	1
GeneID:102098841	4.23993	3.42806	2.67237	1
GeneID:102098842	4.29445	2.90259	1.71765	1
GeneID:102098846	2.25503	1.1293	0.843921	1
GeneID:102098854	4.93073	3.04011	1.9743	1
GeneID:102098857	1.73537	1.41438	0.727565	1
GeneID:102098860	5.04022	4.40823	3.68002	1
GeneID:102098862	5.07613	3.70078	3.01496	1
GeneID:102098897	3.99709	2.766	1.98122	1
GeneID:102098904	2.05738	0.807204	0.242974	1
GeneID:102098919	5.23568	4.43583	3.92896	1
GeneID:102098920	3.27792	1.33689	0.831634	1
GeneID:102098933	5.35155	4.37051	3.26026	1
GeneID:102098942	1.85417	1.09417	0.72472	1
GeneID:102099018	4.09273	2.72093	2.18152	1
GeneID:102099029	0.691068	0.285875	0.131579	1
GeneID:102099035	5.13584	4.4447	3.54392	1
GeneID:106145640	3.71097	2.56393	1.72355	1
GeneID:106145776	2.10929	1.35954	1.05031	1
GeneID:106145959	7.05105	6.1385	5.81985	1
GeneID:106145962	2.14459	0.895336	0.159097	1
GeneID:106145991	4.43727	3.66349	2.46499	1
GeneID:106145993	4.17615	2.66753	1.69963	1
GeneID:106146014	3.94322	3.20911	2.4468	1
GeneID:110354868	4.63717	3.23704	2.55216	1
GeneID:110355437	4.27304	1.36841	0.448438	1
GeneID:110355840	0.789382	0.312851	0.0320494	1
GeneID:110355874	3.70733	1.65373	0.96823	1
GeneID:110356178	0.756925	0.359689	0.175832	1
GeneID:110356448	1.15538	0.473025	0.192293	1
GeneID:110356526	3.91553	2.39409	1.96895	1
GeneID:110356619	0.788458	0.367333	0.126165	1
GeneID:110356762	3.46164	2.34909	0.654492	1
GeneID:110357563	3.21515	1.15252	0.37089	1
GeneID:110357568	1.2842	0.420679	0.10819	1
GeneID:110357579	6.83598	5.10885	3.99565	1
GeneID:110358860	2.89854	2.48352	1.6308	1
GeneID:110359343	3.68193	2.85314	2.58782	1
GeneID:110360271	0.766412	0.244606	0.0272859	1
GeneID:110360397	3.89212	2.53397	2.14404	1
GeneID:110360572	2.81019	1.77457	1.41023	1
GeneID:110360612	1.49871	0.874302	0.469373	1
GeneID:110360683	2.1415	1.35972	1.04324	1
GeneID:110360864	1.12482	0.532838	0.24861	1
GeneID:110362585	0.454859	0.1149	0.021418	1
GeneID:110362696	0.534607	0.258558	0.1005	1
GeneID:110362786	2.65103	1.8903	1.65785	1
GeneID:110363198	3.17856	1.83549	1.47001	1
GeneID:110363497	0.962197	0.438153	0.300433	1
GeneID:110363710	0.556386	0.272493	0.13615	1
GeneID:110364334	1.77726	0.689275	0.411141	1
GeneID:110365025	1.22953	0.525381	0.237542	1
GeneID:110365253	2.1899	1.9674	0.725222	1
GeneID:102083405	0.665437	2.49808	0.939996	2
GeneID:102083406	2.00203	3.32872	2.24883	2
GeneID:102083495	3.67067	4.86678	4.17858	2
GeneID:102083559	5.18122	6.59334	5.97047	2
GeneID:102083605	4.73272	5.84933	5.08719	2
GeneID:102083685	0.767229	2.85762	2.22959	2
GeneID:102083705	4.50734	5.75246	5.50575	2
GeneID:102083864	4.19365	6.47243	6.42512	2
GeneID:102083874	1.79412	2.58186	2.65886	2
GeneID:102083944	4.00648	5.31543	4.58847	2
GeneID:102084014	3.18531	3.72809	3.95976	2
GeneID:102084023	3.58246	4.38387	4.1912	2
GeneID:102084039	3.30447	4.56274	4.09938	2
GeneID:102084044	0.463355	1.16606	0.911404	2
GeneID:102084047	1.54176	2.48052	2.67145	2
GeneID:102084148	0.728515	0.864648	1.35822	2
GeneID:102084244	4.34896	4.01677	4.95816	2
GeneID:102084267	0.826345	1.37354	1.72939	2
GeneID:102084277	0.429109	1.42162	0.929181	2
GeneID:102084296	2.81967	5.01525	4.0916	2
GeneID:102084395	3.27348	3.7702	4.34984	2
GeneID:102084531	3.98737	6.22298	5.50932	2
GeneID:102084534	0.21999	1.28247	0.558433	2
GeneID:102084539	7.69942	8.81089	8.48535	2
GeneID:102084598	2.62908	3.24212	3.95606	2
GeneID:102084613	1.85053	2.78869	2.85131	2
GeneID:102084645	0.353433	1.37995	0.76335	2
GeneID:102084673	4.17283	5.54761	4.65495	2
GeneID:102084767	4.27772	5.61421	5.20846	2
GeneID:102084783	4.87929	6.66193	5.3768	2
GeneID:102084790	0.0752047	0.540297	0.282681	2
GeneID:102084795	2.50617	3.55788	3.23958	2
GeneID:102084833	2.0177	2.39403	3.23089	2
GeneID:102084899	0.299902	1.46257	1.21922	2
GeneID:102084902	4.91097	6.27855	5.92094	2
GeneID:102084984	5.57965	6.89878	6.18758	2
GeneID:102084990	1.29811	2.47277	1.93939	2
GeneID:102085046	2.37504	3.51093	2.75584	2
GeneID:102085157	0.82682	2.5146	3.04448	2
GeneID:102085167	3.8791	5.28011	4.82702	2
GeneID:102085214	1.33492	2.39164	2.76502	2
GeneID:102085391	1.66446	3.14416	3.03671	2
GeneID:102085560	1.44954	2.36356	1.74308	2
GeneID:102085674	4.99377	6.1571	5.49851	2
GeneID:102085721	5.50764	6.5622	6.11004	2
GeneID:102085816	0.134615	0.606767	0.168498	2
GeneID:102085889	3.99291	5.32302	4.18788	2
GeneID:102085934	7.11679	8.40735	7.78176	2
GeneID:102085995	3.12392	4.8862	4.22084	2
GeneID:102086029	2.71022	4.16498	3.97189	2
GeneID:102086074	1.84852	2.48124	2.95979	2
GeneID:102086077	1.82522	3.70302	3.65617	2
GeneID:102086090	5.02138	6.46172	4.8303	2
GeneID:102086145	5.37503	6.5683	5.83041	2
GeneID:102086182	0.903761	1.69783	1.57785	2
GeneID:102086189	6.41127	7.57542	6.25585	2
GeneID:102086226	4.78041	6.17716	5.34813	2
GeneID:102086283	2.94046	4.23014	3.55145	2
GeneID:102086308	2.27365	3.44503	3.18613	2
GeneID:102086388	5.94687	6.59025	6.74261	2
GeneID:102086405	3.54619	4.43192	4.05294	2
GeneID:102086421	0.553264	4.28332	1.96955	2
GeneID:102086722	3.69181	5.2726	4.8969	2
GeneID:102086730	5.00152	5.86237	5.6133	2
GeneID:102086739	1.70724	2.69967	1.7867	2
GeneID:102086794	7.43523	8.68004	8.33664	2
GeneID:102086857	6.15064	7.55397	7.21876	2
GeneID:102086955	6.86895	8.1736	7.28894	2
GeneID:102087042	6.49817	7.59429	7.21206	2
GeneID:102087058	0.441901	1.18958	1.11036	2
GeneID:102087089	1.87413	3.1532	2.1996	2
GeneID:102087101	5.14041	6.45527	6.46451	2
GeneID:102087143	0.882354	1.47663	1.68112	2
GeneID:102087155	5.70072	6.77549	6.30516	2
GeneID:102087274	6.70102	7.51777	7.92876	2
GeneID:102087280	0.473771	1.09898	1.27346	2
GeneID:102087335	3.29537	4.94722	4.83118	2
GeneID:102087389	0.551929	1.61698	1.20631	2
GeneID:102087399	3.50739	4.60884	4.02924	2
GeneID:102087402	1.40282	2.62482	2.13064	2
GeneID:102087456	9.59506	10.6272	10.6131	2
GeneID:102087475	6.37118	7.64401	6.93852	2
GeneID:102087591	0.594563	1.64143	2.32703	2
GeneID:102087605	3.00033	4.73285	4.55211	2
GeneID:102087655	5.20661	6.38299	5.52495	2
GeneID:102087706	4.47062	6.20611	5.05333	2
GeneID:102087744	3.20361	4.51325	3.51674	2
GeneID:102087878	2.49131	3.53492	3.33708	2
GeneID:102087947	0.801054	1.73588	1.85392	2
GeneID:102088046	5.08753	6.37564	5.29643	2
GeneID:102088195	9.19065	10.3491	10.388	2
GeneID:102088285	5.53393	6.76703	6.34216	2
GeneID:102088296	5.09845	6.54881	6.23211	2
GeneID:102088306	2.46592	3.85426	3.29942	2
GeneID:102088319	2.94669	4.87287	5.79815	2
GeneID:102088329	1.97846	3.32277	2.55861	2
GeneID:102088356	1.41316	3.42035	2.8698	2
GeneID:102088439	0.777481	2.21832	1.81813	2
GeneID:102088443	1.02053	1.92961	1.1524	2
GeneID:102088452	6.83215	8.13012	7.72545	2
GeneID:102088461	3.84967	5.13077	4.5577	2
GeneID:102088478	1.49669	2.54536	1.73226	2
GeneID:102088572	0.363205	0.907449	0.629316	2
GeneID:102088579	1.41257	2.73312	2.21123	2
GeneID:102088642	3.55904	4.90199	3.7968	2
GeneID:102088646	1.7008	2.88092	2.13142	2
GeneID:102088656	1.4198	2.59449	2.13114	2
GeneID:102088691	0.495489	1.39075	0.0337383	2
GeneID:102088724	2.02597	3.84038	3.31626	2
GeneID:102088759	4.3964	6.88341	6.06514	2
GeneID:102088799	5.7344	7.14687	6.46977	2
GeneID:102088801	3.80736	5.33995	4.57148	2
GeneID:102088829	4.40123	5.64607	5.01708	2
GeneID:102088962	0.405879	1.38291	0.503339	2
GeneID:102089164	1.03409	2.0802	1.74332	2
GeneID:102089184	1.37912	2.32429	2.1273	2
GeneID:102089245	0.549913	1.30477	0.867977	2
GeneID:102089252	0.805076	1.59691	2.09714	2
GeneID:102089286	6.32798	7.11746	7.07533	2
GeneID:102089302	5.63916	6.96017	6.50214	2
GeneID:102089316	0.635235	1.13864	1.429	2
GeneID:102089427	6.50198	7.61787	7.15965	2
GeneID:102089448	0.866802	2.05628	1.78631	2
GeneID:102089489	5.60789	6.96808	7.31263	2
GeneID:102089611	5.61718	6.82373	6.03237	2
GeneID:102089727	0.0352892	1.27167	1.29709	2
GeneID:102089736	3.4608	4.12334	4.53089	2
GeneID:102089755	1.33763	2.53521	2.01986	2
GeneID:102089808	3.75397	3.46687	5.15208	2
GeneID:102089854	3.48318	5.15174	4.53406	2
GeneID:102089907	4.58574	5.74916	4.90345	2
GeneID:102089936	5.49161	6.34825	6.26565	2
GeneID:102089972	2.39464	3.85686	2.73077	2
GeneID:102090014	0.352308	1.5468	0.429032	2
GeneID:102090028	2.16648	3.32188	2.1167	2
GeneID:102090032	3.10288	4.52834	3.89288	2
GeneID:102090035	3.98665	5.19119	4.16367	2
GeneID:102090048	11.8536	12.6207	12.7477	2
GeneID:102090051	7.37664	8.19028	8.03145	2
GeneID:102090153	7.51622	7.87707	8.20765	2
GeneID:102090171	5.00859	6.33166	5.5859	2
GeneID:102090300	4.13509	5.33806	4.56021	2
GeneID:102090322	2.37424	3.31921	3.83075	2
GeneID:102090336	1.70592	2.17237	2.44746	2
GeneID:102090451	4.30247	5.99133	5.17121	2
GeneID:102090477	5.1826	6.32938	5.49565	2
GeneID:102090696	1.11206	2.39749	2.39219	2
GeneID:102090719	0.216132	0.565942	1.18442	2
GeneID:102090764	3.40254	4.58681	3.87914	2
GeneID:102090765	2.97394	4.96553	4.66169	2
GeneID:102090814	5.97552	7.20165	6.27068	2
GeneID:102090881	3.84336	5.48437	4.61833	2
GeneID:102090896	0.10483	0.321895	0.59491	2
GeneID:102090911	1.08749	2.00641	2.1752	2
GeneID:102090989	0.60961	1.55347	1.96372	2
GeneID:102091020	6.70556	8.01198	7.12465	2
GeneID:102091021	3.75685	4.34749	4.51475	2
GeneID:102091046	6.57588	7.22363	7.27398	2
GeneID:102091060	2.01589	3.07975	2.72106	2
GeneID:102091062	0.323177	3.34943	3.0327	2
GeneID:102091094	3.10136	4.34878	3.69304	2
GeneID:102091102	5.12382	6.04804	5.7366	2
GeneID:102091108	0.845794	1.0009	1.39257	2
GeneID:102091121	4.13576	5.0891	4.804	2
GeneID:102091184	0.752631	2.04261	0.905407	2
GeneID:102091284	2.18759	4.14973	3.30484	2
GeneID:102091293	0.928265	2.73846	3.37259	2
GeneID:102091360	3.12025	4.81902	3.81162	2
GeneID:102091403	2.12961	4.4183	4.00515	2
GeneID:102091484	7.27676	8.65212	7.75627	2
GeneID:102091502	1.18564	2.00264	1.94053	2
GeneID:102091543	0.508531	2.18736	0.89133	2
GeneID:102091565	1.31156	2.09449	2.21198	2
GeneID:102091608	4.41402	5.86421	4.71276	2
GeneID:102091688	0.0788002	0.261407	0.784854	2
GeneID:102091756	4.8286	5.9345	5.60384	2
GeneID:102091791	0.192153	0.683471	0.458427	2
GeneID:102091934	4.31871	4.0854	5.92095	2
GeneID:102091997	4.24769	5.62141	4.81365	2
GeneID:102092027	1.14628	2.58099	0.453641	2
GeneID:102092059	0.10767	0.506046	0.357614	2
GeneID:102092160	2.55324	5.41345	4.11104	2
GeneID:102092258	10.976	11.9993	11.9875	2
GeneID:102092268	4.99282	6.21347	5.08948	2
GeneID:102092299	1.92812	4.14728	3.87268	2
GeneID:102092462	3.44314	4.61259	3.98967	2
GeneID:102092491	1.23859	2.67652	2.58746	2
GeneID:102092549	2.6271	4.30842	3.40718	2
GeneID:102092585	3.89711	5.21968	4.29855	2
GeneID:102092609	0.402842	1.15861	0.579656	2
GeneID:102092740	7.56758	8.54911	8.23716	2
GeneID:102092762	0.722526	1.68155	1.81601	2
GeneID:102092843	4.12374	4.96061	4.83157	2
GeneID:102092861	3.78956	5.10499	5.02072	2
GeneID:102092925	0.895234	2.12	2.2754	2
GeneID:102092948	5.86822	7.23526	6.29829	2
GeneID:102092971	1.67931	2.73229	2.24834	2
GeneID:102092993	5.16541	6.28499	5.44289	2
GeneID:102092994	4.01992	3.96399	4.61914	2
GeneID:102093046	3.72246	4.92251	3.60701	2
GeneID:102093054	0.0485554	0.288532	0.434832	2
GeneID:102093168	12.0864	13.1982	13.3597	2
GeneID:102093220	3.05493	5.13451	4.58626	2
GeneID:102093229	3.55703	4.78492	3.47729	2
GeneID:102093279	0.362611	1.12501	0.789057	2
GeneID:102093404	0.256625	0.913639	0.588228	2
GeneID:102093420	6.81839	7.48147	7.74551	2
GeneID:102093445	1.3058	2.40001	1.54352	2
GeneID:102093460	3.98703	5.83819	5.76911	2
GeneID:102093502	1.7071	2.837	2.32108	2
GeneID:102093527	4.30654	4.59955	5.36129	2
GeneID:102093537	3.73244	4.72475	4.70178	2
GeneID:102093557	5.33234	6.64336	5.92307	2
GeneID:102093582	0	0.481409	0.0685336	2
GeneID:102093730	3.36624	4.47826	3.74772	2
GeneID:102093732	5.45489	6.55437	6.63261	2
GeneID:102093744	2.23821	3.60446	2.59795	2
GeneID:102093779	3.07586	4.34373	3.03738	2
GeneID:102093809	4.65941	6.8283	7.17893	2
GeneID:102093819	1.42655	2.42369	1.94695	2
GeneID:102093823	0.745424	1.11388	1.5274	2
GeneID:102093877	1.74258	1.84616	2.69321	2
GeneID:102093882	2.89481	3.35977	3.53547	2
GeneID:102093939	2.33893	3.51777	2.70982	2
GeneID:102094039	1.08252	1.97651	1.58914	2
GeneID:102094051	6.97626	7.93295	7.53331	2
GeneID:102094168	4.90503	6.89444	7.0144	2
GeneID:102094183	5.09534	6.03188	5.97598	2
GeneID:102094201	5.25472	6.53626	6.1174	2
GeneID:102094253	1.09562	2.38945	2.1102	2
GeneID:102094289	1.63173	2.11715	2.50037	2
GeneID:102094469	3.63941	4.78029	3.98594	2
GeneID:102094484	3.80333	5.7379	5.62998	2
GeneID:102094512	0.351197	0.833936	0.396338	2
GeneID:102094538	3.99621	5.45502	4.94348	2
GeneID:102094543	0.865075	1.75718	1.16806	2
GeneID:102094646	3.52191	5.08075	4.22397	2
GeneID:102094685	3.63773	4.24159	4.16973	2
GeneID:102094686	6.6263	8.20999	7.67109	2
GeneID:102094699	5.71273	7.46824	6.3968	2
GeneID:102094705	3.68254	4.98333	4.12807	2
GeneID:102094830	3.74472	4.88789	3.89883	2
GeneID:102094881	0.358392	1.37612	0.638042	2
GeneID:102094983	3.94244	5.31322	4.67353	2
GeneID:102094999	11.7674	12.8129	12.5791	2
GeneID:102095021	0.0568277	0.451717	0.118192	2
GeneID:102095111	4.58182	5.92039	5.32243	2
GeneID:102095297	4.56071	6.03558	5.14641	2
GeneID:102095318	1.4724	2.6803	2.42422	2
GeneID:102095396	6.04585	6.579	6.7502	2
GeneID:102095422	3.58702	4.16382	5.16179	2
GeneID:102095500	2.14835	3.34823	3.33581	2
GeneID:102095513	4.55541	5.61428	5.41982	2
GeneID:102095567	10.0732	10.7109	10.7205	2
GeneID:102095744	4.95966	5.82403	5.85036	2
GeneID:102095813	0.766554	1.70363	2.20121	2
GeneID:102095840	6.76323	7.46538	7.52243	2
GeneID:102095883	0.694369	1.68051	1.18653	2
GeneID:102095895	5.00118	6.12901	5.76585	2
GeneID:102095919	3.27388	4.77499	3.86406	2
GeneID:102095951	4.17713	5.67695	5.1698	2
GeneID:102096081	4.16732	5.17475	4.71811	2
GeneID:102096104	0.913362	2.08867	1.08079	2
GeneID:102096205	5.39717	6.9535	7.01155	2
GeneID:102096255	0.360552	1.1012	0.41194	2
GeneID:102096356	1.18096	2.42451	1.74802	2
GeneID:102096525	1.62455	3.45851	4.14857	2
GeneID:102096529	1.08838	2.40225	1.8126	2
GeneID:102096534	3.33202	4.12708	4.07227	2
GeneID:102096535	2.42541	3.60588	2.95456	2
GeneID:102096543	0.314066	1.0122	1.11104	2
GeneID:102096614	5.07466	6.25438	6.07266	2
GeneID:102096629	0.930674	3.01369	2.52154	2
GeneID:102096658	5.00084	6.13969	4.86381	2
GeneID:102096676	7.32921	8.80969	8.77961	2
GeneID:102096826	0.198904	0.413732	0.689531	2
GeneID:102096932	2.00788	3.10783	2.95662	2
GeneID:102096992	1.92311	3.24054	2.9948	2
GeneID:102097065	9.87946	10.7426	10.8712	2
GeneID:102097093	4.28392	5.8238	5.02902	2
GeneID:102097243	1.33132	3.25051	2.29627	2
GeneID:102097248	3.48921	5.61722	4.10314	2
GeneID:102097249	4.62798	5.41094	5.72379	2
GeneID:102097268	2.40964	3.29505	3.25648	2
GeneID:102097270	4.34859	5.48934	4.35439	2
GeneID:102097424	3.15548	4.21503	3.42487	2
GeneID:102097460	3.72744	5.02911	3.82949	2
GeneID:102097526	0.977928	1.68658	1.57534	2
GeneID:102097721	4.08657	5.26439	5.16203	2
GeneID:102097748	2.07377	3.0081	2.65901	2
GeneID:102097778	2.12637	3.53007	2.56328	2
GeneID:102097874	0.767748	1.82313	2.2166	2
GeneID:102097895	4.88066	6.13317	5.07723	2
GeneID:102097980	2.51312	4.37473	2.39996	2
GeneID:102098016	0.571476	0.492452	1.80223	2
GeneID:102098091	0.834116	0.934018	1.98	2
GeneID:102098146	5.68907	8.14568	7.58349	2
GeneID:102098155	4.68593	5.37197	5.68865	2
GeneID:102098242	2.0118	3.05776	2.13885	2
GeneID:102098258	5.13168	6.36453	5.75647	2
GeneID:102098456	5.66349	6.2946	6.38039	2
GeneID:102098481	5.94901	7.58378	8.07473	2
GeneID:102098537	3.65801	4.36443	4.31859	2
GeneID:102098544	0.726701	1.29789	1.61944	2
GeneID:102098629	4.37711	6.03414	5.01921	2
GeneID:102098631	8.06745	8.3934	9.16151	2
GeneID:102098651	3.31684	5.0323	4.70602	2
GeneID:102098735	3.96336	3.74659	4.87439	2
GeneID:102098749	4.44447	5.48637	5.27645	2
GeneID:102098766	0.744126	1.9082	0.852338	2
GeneID:102098807	8.66411	8.7943	9.3706	2
GeneID:102098858	3.55574	4.88831	4.77977	2
GeneID:102098859	1.71767	2.70518	2.15995	2
GeneID:106145667	6.61269	7.99959	7.81479	2
GeneID:106145772	1.79769	3.28518	1.83912	2
GeneID:106145853	0.0775167	0.395182	0.363727	2
GeneID:106145872	0.0673452	0.415139	0.959304	2
GeneID:106145928	0.612658	1.47979	1.38848	2
GeneID:106145945	3.86508	6.74047	5.87693	2
GeneID:106145981	4.33394	5.46083	4.31391	2
GeneID:110355164	2.08712	4.1964	3.44806	2
GeneID:110355514	1.75294	2.4932	2.28988	2
GeneID:110355614	0.10182	0.769525	0.879055	2
GeneID:110356149	5.89292	7.0616	7.4069	2
GeneID:110356541	1.57232	3.021	2.73335	2
GeneID:110357987	0.19989	0.512774	0.576679	2
GeneID:110358551	0.125912	0.630963	0.326481	2
GeneID:110359662	1.47144	3.45211	2.74803	2
GeneID:110359886	0.639896	1.54487	1.23411	2
GeneID:110362295	0.940967	1.29975	2.05195	2
GeneID:110363310	2.12622	3.41628	3.36608	2
GeneID:110363444	0.261804	1.35086	0.485569	2
GeneID:110364106	0.0485803	0.559044	0.00531401	2
GeneID:110364178	2.92111	4.07523	3.79914	2
GeneID:110364409	0.497793	1.91647	0.615699	2
GeneID:110364716	0.172945	0.618454	0.148398	2
GeneID:110365146	4.76716	6.13819	6.35825	2
GeneID:102083424	2.91371	1.52869	1.31726	3
GeneID:102083438	1.66158	0.7084	0.476453	3
GeneID:102083458	2.78286	1.72877	1.48541	3
GeneID:102083460	3.26571	1.81018	1.495	3
GeneID:102083462	0.803761	0.146949	0.0927364	3
GeneID:102083496	3.48695	2.40005	2.16797	3
GeneID:102083497	3.02262	1.38082	1.45239	3
GeneID:102083549	4.43437	2.72206	2.31136	3
GeneID:102083551	0.496316	0.120762	0.143309	3
GeneID:102083603	0.868176	0.207619	0.104089	3
GeneID:102083625	0.70725	0.0184942	0.0548885	3
GeneID:102083632	0.63953	0.0318038	0.102664	3
GeneID:102083658	1.0774	0.328667	0.382738	3
GeneID:102083664	0.975682	0.16561	0.157459	3
GeneID:102083679	0.520781	0.156892	0.199076	3
GeneID:102083695	0.952881	0.131326	0.15874	3
GeneID:102083697	1.77608	0.448277	0.294934	3
GeneID:102083710	0.490482	0.044981	0	3
GeneID:102083718	3.20112	1.44567	1.75341	3
GeneID:102083724	3.41019	0.138219	1.044	3
GeneID:102083750	4.55736	1.77372	1.43932	3
GeneID:102083765	3.13162	0.776154	2.95832	3
GeneID:102083772	1.64381	0.559671	0.332836	3
GeneID:102083773	3.5792	2.56522	2.39079	3
GeneID:102083790	1.95762	1.02634	0.928459	3
GeneID:102083802	2.69883	1.687	1.70774	3
GeneID:102083811	1.89815	0.465279	0.242028	3
GeneID:102083817	4.57007	2.59794	2.16531	3
GeneID:102083832	2.03261	0.74173	0.543969	3
GeneID:102083872	0.378322	0.0443874	0.0637558	3
GeneID:102083873	0.723429	0.210485	0.20596	3
GeneID:102083877	0.774684	0.203185	0.136384	3
GeneID:102083886	0.571928	0.0620732	0.120966	3
GeneID:102083951	0.718272	0.205608	0.155288	3
GeneID:102083952	4.51538	3.48483	3.34346	3
GeneID:102083966	1.71385	0.509723	0.293861	3
GeneID:102083974	3.19738	1.81554	1.77131	3
GeneID:102084038	0.458337	0.037825	0.0456496	3
GeneID:102084054	2.29956	0.561016	1.34068	3
GeneID:102084061	4.48185	1.27111	3.03436	3
GeneID:102084073	3.64357	2.47533	2.31977	3
GeneID:102084092	4.97327	3.61307	3.3536	3
GeneID:102084111	2.46965	0.899998	0.68822	3
GeneID:102084114	3.20215	2.01678	2.85431	3
GeneID:102084138	2.82279	1.05915	0.644974	3
GeneID:102084190	0.954776	0.137317	0.314077	3
GeneID:102084198	3.853	3.02367	3.03609	3
GeneID:102084202	3.0768	1.59422	1.43382	3
GeneID:102084207	0.35386	0.12042	0.220967	3
GeneID:102084221	2.5518	1.46409	1.45355	3
GeneID:102084245	0.506061	0.0311326	0.0151579	3
GeneID:102084302	2.24871	1.04451	0.981862	3
GeneID:102084305	5.71297	3.01343	2.4275	3
GeneID:102084337	0.911323	0.0670126	0.565761	3
GeneID:102084359	2.08593	0.601614	0.352555	3
GeneID:102084370	5.98692	4.46626	4.11597	3
GeneID:102084415	2.32604	1.14049	0.963169	3
GeneID:102084424	3.15496	1.88314	1.98838	3
GeneID:102084426	0.618844	0.156089	0.21346	3
GeneID:102084448	1.36468	0.428741	0.282778	3
GeneID:102084462	1.68615	0.584762	0.545897	3
GeneID:102084468	3.43494	2.00917	1.6588	3
GeneID:102084472	2.17285	0.97834	0.726002	3
GeneID:102084505	3.71224	2.21242	1.94753	3
GeneID:102084510	2.82971	2.05878	1.86462	3
GeneID:102084526	2.44887	1.55857	1.3404	3
GeneID:102084533	1.57596	0.70119	0.543603	3
GeneID:102084544	5.83797	4.60504	4.34742	3
GeneID:102084562	0.801117	0.280857	0.284867	3
GeneID:102084594	4.01088	2.5649	2.41892	3
GeneID:102084595	1.61405	0.488322	0.454372	3
GeneID:102084605	0.746119	0.224999	0.350162	3
GeneID:102084635	3.52339	2.48605	2.31126	3
GeneID:102084678	5.72065	4.12181	3.90528	3
GeneID:102084680	4.89675	1.96366	1.51533	3
GeneID:102084695	1.09979	0.362434	0.473232	3
GeneID:102084707	1.69731	0.282476	0.230579	3
GeneID:102084715	2.99162	1.50116	1.13286	3
GeneID:102084733	1.22048	0.482707	0.297183	3
GeneID:102084743	2.44869	0.82515	0.66927	3
GeneID:102084792	3.13213	2.03426	1.85104	3
GeneID:102084800	3.67334	2.53024	2.2606	3
GeneID:102084815	1.26468	0.0557792	0.170317	3
GeneID:102084828	0.871034	0.137404	0.150994	3
GeneID:102084847	4.21059	2.00452	1.87073	3
GeneID:102084851	4.98828	3.89203	3.62653	3
GeneID:102084886	4.86021	2.89724	2.86139	3
GeneID:102084887	0.583619	0.152515	0.0973176	3
GeneID:102084894	4.05333	3.13276	3.52708	3
GeneID:102084905	1.87378	0.678925	0.419794	3
GeneID:102084907	0.936334	0.228246	0.282347	3
GeneID:102084913	1.55003	0.618094	0.48694	3
GeneID:102084927	2.53166	0.998438	0.780719	3
GeneID:102084988	2.12025	0.96854	0.844024	3
GeneID:102085005	4.18032	3.26902	5.09629	3
GeneID:102085032	4.62339	2.976	2.61998	3
GeneID:102085082	3.02116	1.0988	1.62353	3
GeneID:102085085	0.719689	0.243221	0.180422	3
GeneID:102085111	3.69175	1.21797	1.74224	3
GeneID:102085135	3.91914	2.19165	1.79274	3
GeneID:102085149	0.41165	0.0365082	0.0260996	3
GeneID:102085155	2.81795	1.66154	1.39839	3
GeneID:102085165	4.46638	3.51508	3.29044	3
GeneID:102085184	1.4727	0.342603	0.431428	3
GeneID:102085188	1.21696	0.252377	0.0890975	3
GeneID:102085203	0.72418	0.146226	0.0527965	3
GeneID:102085213	0.570316	0.108139	0.0783859	3
GeneID:102085234	0.409447	0.0522709	0.0416311	3
GeneID:102085235	2.86258	1.60274	1.38739	3
GeneID:102085261	3.02858	1.51262	1.25802	3
GeneID:102085278	4.46958	0.788783	0.474965	3
GeneID:102085289	3.81486	2.39083	2.18822	3
GeneID:102085301	1.52338	0.755772	0.617021	3
GeneID:102085329	3.6915	1.39626	1.12824	3
GeneID:102085336	1.11191	0.215029	0.179028	3
GeneID:102085364	0.543512	0.0991791	0.108596	3
GeneID:102085371	1.80126	0.537794	0.38548	3
GeneID:102085374	1.43183	0.690956	0.731749	3
GeneID:102085390	2.36668	1.34502	1.25309	3
GeneID:102085399	1.78974	0.673379	0.907558	3
GeneID:102085410	2.81836	1.72284	1.46631	3
GeneID:102085411	2.33955	1.22654	1.12073	3
GeneID:102085423	8.1054	6.69391	6.85287	3
GeneID:102085428	0.59704	0.0853442	0.163237	3
GeneID:102085429	1.83577	1.1039	0.940382	3
GeneID:102085445	1.45219	0.519301	0.405476	3
GeneID:102085478	3.90341	2.39832	2.14881	3
GeneID:102085479	1.11178	0.187964	0.132463	3
GeneID:102085480	1.11785	0	0.0429749	3
GeneID:102085518	3.4948	2.79163	2.76048	3
GeneID:102085519	2.64327	1.78707	1.9591	3
GeneID:102085540	0.710149	0.107687	0.0603097	3
GeneID:102085555	3.694	1.28734	1.38243	3
GeneID:102085575	0.678763	0.0881211	0.0450752	3
GeneID:102085592	2.7838	1.74494	1.54951	3
GeneID:102085595	1.49141	0.533862	0.454167	3
GeneID:102085606	3.60688	0.930385	0.376747	3
GeneID:102085626	0.891092	0.160599	0.0747242	3
GeneID:102085646	0.332199	0.0692174	0.0174742	3
GeneID:102085648	2.70958	0.82659	0.747812	3
GeneID:102085654	2.04577	1.05537	0.911182	3
GeneID:102085663	3.18545	1.97535	1.87064	3
GeneID:102085672	1.61869	0.382547	0.2859	3
GeneID:102085680	1.86814	0.621331	1.04858	3
GeneID:102085691	3.02567	1.2887	1.1211	3
GeneID:102085733	0.566941	0	0.0248902	3
GeneID:102085739	1.71456	0.695188	0.488055	3
GeneID:102085755	0.562842	0	0.119237	3
GeneID:102085760	4.7301	3.56226	3.38011	3
GeneID:102085761	2.21959	1.11135	0.939314	3
GeneID:102085776	1.45783	0.32286	0.336654	3
GeneID:102085786	8.49098	6.46204	6.05658	3
GeneID:102085794	0.621744	0.103878	0.0814977	3
GeneID:102085805	3.72847	1.57364	1.25093	3
GeneID:102085840	0.625981	0.211139	0.178849	3
GeneID:102085925	2.51121	0.241226	0.248068	3
GeneID:102085935	3.02342	1.5662	1.34622	3
GeneID:102085938	0.926099	0.266768	0.141429	3
GeneID:102085953	2.63619	1.16597	0.820719	3
GeneID:102085955	5.11262	3.44997	3.47355	3
GeneID:102085970	2.07005	0.915079	0.704145	3
GeneID:102086027	3.32339	2.02751	1.82504	3
GeneID:102086050	3.08093	1.36051	1.16594	3
GeneID:102086109	3.2133	2.01707	2.16733	3
GeneID:102086118	0.929659	0.3656	0.378399	3
GeneID:102086130	3.77212	2.24006	2.05193	3
GeneID:102086158	2.77266	1.00597	0.999379	3
GeneID:102086174	2.99041	1.5257	1.15858	3
GeneID:102086188	0.657969	0.177712	0.0653352	3
GeneID:102086191	2.86718	1.03311	0.811887	3
GeneID:102086260	0.340345	0.0744306	0.059683	3
GeneID:102086280	6.87687	3.23293	3.18163	3
GeneID:102086304	0.860634	0.160776	0.277491	3
GeneID:102086307	1.86248	0.792466	0.548022	3
GeneID:102086314	3.4034	2.08414	1.83493	3
GeneID:102086323	1.19524	0.0797454	0.265889	3
GeneID:102086389	1.33025	0.417379	0.320194	3
GeneID:102086412	0.355155	0.00742689	0.06697	3
GeneID:102086424	4.58728	2.40536	2.21183	3
GeneID:102086426	1.04078	0.22514	0.177981	3
GeneID:102086438	2.46325	1.27219	1.0439	3
GeneID:102086443	2.17125	0.933384	1.02	3
GeneID:102086469	1.46197	0.756869	0.656833	3
GeneID:102086473	4.61924	2.21031	2.03621	3
GeneID:102086484	0.943096	0.132606	0.0844296	3
GeneID:102086499	1.30102	0.298485	0.105367	3
GeneID:102086518	1.18972	0.481284	0.318472	3
GeneID:102086541	3.28408	1.96835	2.16338	3
GeneID:102086546	0.9162	0.253876	0.25496	3
GeneID:102086591	7.88983	6.55755	6.7568	3
GeneID:102086615	1.94972	0.580564	0.693554	3
GeneID:102086655	2.18229	0.760534	1.24938	3
GeneID:102086679	1.80348	1.03283	0.9	3
GeneID:102086696	3.79771	2.96668	2.79858	3
GeneID:102086700	5.2824	2.54543	2.08668	3
GeneID:102086704	5.82325	3.81339	3.3736	3
GeneID:102086705	4.56252	3.48588	3.34218	3
GeneID:102086760	2.82149	1.15675	1.0498	3
GeneID:102086761	1.70755	0.777698	0.728425	3
GeneID:102086767	0.369087	0	0.0414009	3
GeneID:102086770	0.769015	0.113061	0.237621	3
GeneID:102086796	2.84205	0.814242	0.510225	3
GeneID:102086916	1.07081	0.16323	0.355212	3
GeneID:102086922	1.5841	0.197427	0.0538265	3
GeneID:102086947	1.62218	0.869749	0.887147	3
GeneID:102086954	4.81849	2.57899	2.16928	3
GeneID:102086975	0.961922	0.0297378	0	3
GeneID:102086981	2.0049	0.822113	0.574351	3
GeneID:102086987	4.49429	3.46334	3.49004	3
GeneID:102087003	4.81785	4.06949	4.22899	3
GeneID:102087010	2.34465	0.866719	0.679956	3
GeneID:102087015	1.58418	0.91054	0.768947	3
GeneID:102087023	6.38402	5.14646	5.56011	3
GeneID:102087054	0.415742	0.0742987	0.250729	3
GeneID:102087055	1.88832	1.21959	1.73058	3
GeneID:102087056	1.11993	0.255228	0.314022	3
GeneID:102087067	0.501777	0.0785055	0.115724	3
GeneID:102087068	0.373129	0.100694	0.0646405	3
GeneID:102087097	3.78492	2.1774	2.18208	3
GeneID:102087105	2.40344	1.70515	1.61634	3
GeneID:102087107	2.99459	2.19204	2.48659	3
GeneID:102087112	2.85541	1.72788	1.45417	3
GeneID:102087164	0.554706	0	0.0821047	3
GeneID:102087223	3.3276	2.17509	1.99071	3
GeneID:102087224	4.22044	1.09386	0.46802	3
GeneID:102087233	5.58739	3.67294	3.49986	3
GeneID:102087236	1.06151	0.102872	0.0904507	3
GeneID:102087251	6.83499	4.77166	4.38484	3
GeneID:102087258	1.21134	0.158078	0.302923	3
GeneID:102087270	3.22622	2.1752	2.54072	3
GeneID:102087273	4.53997	2.58524	2.57724	3
GeneID:102087276	6.04174	4.49996	4.17479	3
GeneID:102087281	2.51913	1.36053	1.39619	3
GeneID:102087284	3.06945	2.2524	2.40755	3
GeneID:102087297	3.33835	2.36398	2.21998	3
GeneID:102087302	0.926709	0.245788	0.113747	3
GeneID:102087354	2.21364	1.14166	0.903798	3
GeneID:102087388	4.36325	2.53281	2.50616	3
GeneID:102087410	4.14323	2.96641	2.80542	3
GeneID:102087421	1.59138	0.451442	0.26423	3
GeneID:102087422	2.70853	0.766588	0.97669	3
GeneID:102087448	1.52344	0.439824	0.205096	3
GeneID:102087451	3.6707	1.9253	1.79683	3
GeneID:102087463	0.570146	0.182367	0.26171	3
GeneID:102087465	4.71591	1.35206	1.14388	3
GeneID:102087472	0.75611	0.15061	0.197192	3
GeneID:102087484	0.746227	0.0480587	0.0610755	3
GeneID:102087489	4.52191	3.0675	2.81227	3
GeneID:102087496	4.23922	3.44887	3.44343	3
GeneID:102087504	2.04885	1.22206	1.11818	3
GeneID:102087541	1.33554	0.381177	0.193983	3
GeneID:102087567	0.614643	0.230564	0.136191	3
GeneID:102087571	1.46436	0.701637	0.631411	3
GeneID:102087597	0.844491	0.145647	0.107425	3
GeneID:102087600	0.654721	0.0358601	0.118474	3
GeneID:102087602	2.95073	1.77199	1.60877	3
GeneID:102087613	2.38261	1.16303	1.17971	3
GeneID:102087624	0.830706	0.116702	0.0892466	3
GeneID:102087627	1.77472	0.96143	0.76967	3
GeneID:102087654	0.732588	0	0.260723	3
GeneID:102087679	1.27424	0.55464	0.461352	3
GeneID:102087709	0.588638	0.176787	0.111207	3
GeneID:102087732	0.434212	0.0801171	0.0729601	3
GeneID:102087739	0.542221	0.0226837	0.0515653	3
GeneID:102087741	1.6585	0.566445	0.437199	3
GeneID:102087803	4.24183	1.84848	1.72216	3
GeneID:102087832	5.41916	3.68066	3.25441	3
GeneID:102087835	2.3621	1.39006	1.49398	3
GeneID:102087844	1.13222	0.521442	0.37097	3
GeneID:102087848	0.539025	0.118663	0.065396	3
GeneID:102087856	7.70478	4.98851	4.65376	3
GeneID:102087859	1.67179	0.149596	0.209383	3
GeneID:102087892	2.8714	1.03531	0.676859	3
GeneID:102087893	0.73874	0.295425	0.314904	3
GeneID:102087912	1.23788	0.093209	0.188528	3
GeneID:102087925	2.48464	1.53999	1.39066	3
GeneID:102087938	3.74405	2.12462	2.1308	3
GeneID:102087960	2.30974	1.18789	1.02449	3
GeneID:102087962	1.40715	0.531977	0.464469	3
GeneID:102087965	3.87571	2.53883	2.5908	3
GeneID:102087976	0.478827	0.0127543	0.0765055	3
GeneID:102087977	1.80548	0.858187	0.751492	3
GeneID:102087985	0.613119	0.0331781	0.122599	3
GeneID:102087997	1.10939	0.191014	0.192695	3
GeneID:102088006	1.06989	0.294962	0.178633	3
GeneID:102088031	1.18984	0.244137	0.156102	3
GeneID:102088033	1.25244	0.385733	0.247995	3
GeneID:102088037	3.96303	2.64854	2.37632	3
GeneID:102088042	2.89214	1.13525	0.794153	3
GeneID:102088056	1.12551	0.164379	0.166277	3
GeneID:102088069	2.80822	0.53535	1.02765	3
GeneID:102088077	2.96483	1.13641	0.791081	3
GeneID:102088106	0.460039	0.0606561	0.0982203	3
GeneID:102088107	1.28683	0.444291	0.356567	3
GeneID:102088108	0.380482	0.0731877	0.0927058	3
GeneID:102088110	1.8036	0.730545	0.54438	3
GeneID:102088140	0.512136	0.137333	0.132133	3
GeneID:102088148	0.637392	0.0809967	0.163673	3
GeneID:102088152	0.631654	0.0962776	0.109218	3
GeneID:102088167	1.97712	0.825519	0.64063	3
GeneID:102088171	2.98395	1.99743	1.91944	3
GeneID:102088175	0.511478	0.0649802	0.08056	3
GeneID:102088179	1.2161	0.498259	0.584299	3
GeneID:102088182	0.829749	0.322109	0.443331	3
GeneID:102088226	1.22805	0.49675	0.434713	3
GeneID:102088275	4.52584	3.0592	2.96131	3
GeneID:102088277	3.28203	1.54921	1.49036	3
GeneID:102088282	2.60662	1.42303	1.13608	3
GeneID:102088324	0.884158	0.368345	1.0523	3
GeneID:102088342	0.644125	0.160714	0.157145	3
GeneID:102088367	0.954754	0	0.0471017	3
GeneID:102088382	2.49085	0.990163	0.637769	3
GeneID:102088396	1.72948	0.30629	0.94965	3
GeneID:102088403	4.85523	2.39296	2.23697	3
GeneID:102088441	7.22115	6.20569	6.03812	3
GeneID:102088446	1.24198	0.498821	0.581061	3
GeneID:102088476	5.95262	4.65616	4.74742	3
GeneID:102088489	1.27017	0.524637	0.403259	3
GeneID:102088504	2.13523	1.0194	1.06874	3
GeneID:102088563	0.973579	0.140657	0.121189	3
GeneID:102088567	2.06916	1.04622	0.877519	3
GeneID:102088576	1.0811	0.238241	0.346886	3
GeneID:102088580	1.73897	0.921558	0.723698	3
GeneID:102088588	2.52975	1.04092	0.851578	3
GeneID:102088598	2.06595	0.430982	0.564676	3
GeneID:102088602	4.32729	2.9147	3.48099	3
GeneID:102088612	0.871172	0.175236	0.231905	3
GeneID:102088620	0.792593	0.0807753	0.18024	3
GeneID:102088627	0.85663	0.220611	0.141532	3
GeneID:102088632	1.33219	0.457662	0.564645	3
GeneID:102088644	1.37171	0.58645	0.454134	3
GeneID:102088654	3.26545	1.33412	0.862098	3
GeneID:102088657	2.78671	1.51027	1.42862	3
GeneID:102088670	2.73385	1.50837	1.32741	3
GeneID:102088672	1.45867	0.696911	0.838936	3
GeneID:102088675	3.53212	2.32979	2.16815	3
GeneID:102088696	2.05193	0.705345	0.50352	3
GeneID:102088710	2.7703	1.90241	1.71316	3
GeneID:102088743	2.41852	0.219428	0.558306	3
GeneID:102088744	1.30071	0.370988	0.274206	3
GeneID:102088751	4.00627	2.62341	2.41506	3
GeneID:102088755	2.0356	0.106925	0.39991	3
GeneID:102088770	4.82247	3.62462	3.41804	3
GeneID:102088820	2.16946	0.987753	1.21956	3
GeneID:102088838	3.44643	2.15086	2.03693	3
GeneID:102088882	1.18265	0.493108	0.482579	3
GeneID:102088908	1.15073	0.387382	0.354983	3
GeneID:102088927	1.43557	0.261718	0.234323	3
GeneID:102088947	1.56752	0.822849	0.639785	3
GeneID:102088955	3.0706	0.598041	1.50255	3
GeneID:102088959	4.6737	3.51548	3.39111	3
GeneID:102088960	0.327419	0.0326673	0.024413	3
GeneID:102088978	4.0125	3.04403	2.85611	3
GeneID:102089001	6.26385	4.41347	4.01408	3
GeneID:102089007	1.71306	0.662494	0.476465	3
GeneID:102089018	1.6946	1.00062	1.40252	3
GeneID:102089039	4.99258	3.91535	3.83975	3
[truncated: 753 more rows]

## Sheet: lncRNAs
id	1D	13D	26D	Cluster
G1000	0.381332	1.00232	0.0123692	1
G10416	0.146477	0.920397	0.45326	1
G10807	0.614307	2.28378	1.33377	1
G11005	0.0530845	0.114692	0.389946	1
G11017	0.0864227	0.145738	3.85962	1
G11021	0.0407747	0.23124	0.494494	1
G11312	0.14899	2.79093	1.30662	1
G11315	0.570355	4.404	1.9117	1
G11316	0.458404	3.82825	1.71479	1
G11317	0.184491	1.66204	0.602376	1
G11319	0.24846	2.32659	1.10531	1
G11320	0.546605	4.17881	1.61672	1
G11321	0.291668	2.48922	1.47187	1
G11323	0.175336	2.28319	0.980025	1
G11324	0.307006	2.92013	1.36705	1
G11353	0.327874	1.22312	1.12027	1
G11461	2.81235	12.9195	5.85169	1
G11462	2.46473	10.2699	5.18028	1
G12236	0.0394216	0.345327	2.21002	1
G12338	10.9781	31.9971	22.5066	1
G12339	3.34785	12.3706	6.54502	1
G1238	0.0235876	0.269453	0.101673	1
G12494	0.105139	0.227324	0.362192	1
G12599	0.414035	1.68419	0.448251	1
G12883	0.231853	1.07671	0.704719	1
G12887	0.0213739	0.454794	0.102632	1
G12888	0.093128	0.590374	0.161413	1
G12890	0.112293	0.996806	0.170434	1
G12893	0.224919	0.825664	0.381258	1
G12895	0.134437	0.862733	0.207589	1
G12896	0.156968	0.696352	0.263046	1
G12897	0.162871	0.787253	0.168816	1
G12899	0.187974	1.24766	0.309279	1
G12901	0.110923	0.703502	0.226685	1
G12902	0.0810618	0.762748	0.238297	1
G12903	0.0280794	0.835889	0.308503	1
G12904	0.115589	0.872778	0.273644	1
G12905	0.161761	1.19838	0.363121	1
G1341	1.55444	4.62115	1.99993	1
G1343	0.86874	2.64582	1.26652	1
G13434	0.127158	1.75363	1.23704	1
G1349	1.17914	3.52592	1.76787	1
G1350	1.5222	4.45918	2.23699	1
G14037	0.0888066	0.506388	0.94396	1
G14138	1.26575	4.80276	1.78413	1
G14139	2.01554	10.2277	3.24398	1
G14197	0.0147287	0.842964	0.238197	1
G14230	0.343587	1.15136	0	1
G14651	0.119771	0.669533	0.107041	1
G14652	0.110666	0.879331	0.108585	1
G14703	1.72511	3.61673	0.0575121	1
G14995	0.568164	2.67222	0.999696	1
G15238	5.91081	20.4735	12.022	1
G15815	0.89883	2.56326	3.28636	1
G15817	0.149066	0.75981	0.235835	1
G15855	0.0449466	1.0836	0.659399	1
G15856	0.173209	2.63208	2.23142	1
G16257	0.369318	1.1449	1.05553	1
G16416	0.0166863	0.970107	0.989598	1
G16442	0.400552	1.60777	0.605867	1
G16443	0.348528	1.33734	0.688186	1
G16446	0.416497	1.91501	0.689163	1
G16448	0.00895781	0.555728	0.300364	1
G16720	0.113864	0.779144	0.10558	1
G16721	0.352191	1.3843	0.265677	1
G16722	0.310954	2.00853	0.385474	1
G16724	6.38802	27.0617	12.0841	1
G17184	0.463047	1.09493	1.3349	1
G17236	0.154645	1.11259	0.368155	1
G17237	0.159076	0.905921	0.51611	1
G1740	0.155046	2.14629	0.49025	1
G17597	0.413677	1.70921	0.979276	1
G18009	0.0173006	0.0404589	0.401208	1
G18010	0.0236573	0.123036	0.291209	1
G18133	0.0843587	1.91336	0.453253	1
G18134	0.0816084	1.98785	0.573095	1
G18135	0.39513	3.01723	0.78125	1
G18136	0.33173	7.1517	1.96397	1
G18137	0.0988065	2.97047	0.692564	1
G18138	0.0597063	2.87193	0.800056	1
G18139	0.0537302	2.99975	0.690437	1
G18140	0.107019	1.70843	0.480766	1
G18141	0.174169	3.9779	1.02351	1
G18142	0.124481	3.49704	0.778399	1
G18143	0.0967691	2.81674	0.715299	1
G18144	0.132509	3.00158	0.571297	1
G18145	0.167511	8.20663	1.56541	1
G18146	0.0855165	2.52292	0.534721	1
G18147	0.055898	1.99683	0.377499	1
G18148	0.0555732	1.71282	0.352985	1
G18149	0.0883444	2.288	0.652168	1
G18150	0.226196	1.87517	0.644992	1
G18151	0.0770499	2.8625	0.871494	1
G18152	0.642904	5.49503	2.0874	1
G18154	0.0208203	1.87393	0.553265	1
G18155	0.278869	2.68288	0.702781	1
G18156	0.088307	1.0368	0.365098	1
G18157	0.192787	2.01533	0.42746	1
G18158	0.152738	2.64763	0.68719	1
G18160	0.0941702	0.598389	0.23376	1
G18161	0.0382049	0.573136	0.190829	1
G18319	0.516095	3.86061	1.408	1
G18345	1.3614	7.8642	4.67794	1
G18346	2.21621	8.96401	5.22685	1
G18347	2.32321	8.92161	5.77872	1
G18350	1.69808	8.2392	4.35543	1
G18353	6.33075	24.2039	13.6661	1
G18354	2.29336	9.2996	6.45877	1
G18355	1.75593	7.20143	3.61284	1
G18362	0.320965	1.87992	0.938208	1
G18482	0.573684	1.86879	1.23704	1
G18484	0.556794	1.92292	1.39573	1
G18582	0.0317733	0.312116	0.866685	1
G18734	0.385352	1.38724	0.471844	1
G18916	0.0282517	0.0777526	0.840861	1
G18917	0.0111723	0.0337341	0.302301	1
G19016	0.949666	5.39758	2.85851	1
G19135	0.238743	1.03784	0.262611	1
G20102	0.187342	0.776093	0.401194	1
G20757	0.909559	2.94717	2.8839	1
G20820	0.0748887	0.662026	0.163856	1
G2103	0.0593169	0.584847	0.184526	1
G2105	0.243731	1.79895	0.53869	1
G2106	0.105389	0.97933	0.298696	1
G21484	0.16967	0.549494	0.946286	1
G21520	0.432608	2.71703	1.13082	1
G21521	0.789335	3.65919	2.62282	1
G21522	0.662317	5.13492	2.13397	1
G21523	0.455793	2.83465	1.22352	1
G21804	1.96547	8.75205	6.01491	1
G21806	1.4196	5.71075	3.64223	1
G21808	1.43862	4.95086	3.21709	1
G21810	2.87454	10.7676	9.42231	1
G21959	0.409038	5.56569	3.5181	1
G21960	0.416275	5.80438	5.72499	1
G2201	0.0726966	0.508178	0.162529	1
G22013	0.365308	4.5542	2.2655	1
G22109	0.214061	0.81187	0.835167	1
G22135	0	0.244847	0.562505	1
G22532	0.395256	1.48929	1.21068	1
G22549	0.0994238	2.07564	0.526071	1
G22567	22.1103	74.3581	36.7285	1
G22568	25.282	75.0746	41.1599	1
G22569	36.2329	114.868	53.2743	1
G22571	22.5921	77.4695	34.3258	1
G22572	27.9159	91.2417	37.0503	1
G22573	0.480813	1.81614	0.671013	1
G22576	3.31773	12.5152	4.06466	1
G23169	0.0653033	0.31857	0.625474	1
G23340	0.213799	0.888516	0.383386	1
G23473	0.0352865	0.132802	0.315566	1
G23878	0.15903	0.411131	0.622922	1
G23880	0.182128	0.539981	0.673623	1
G23881	0.27135	0.79171	0.914411	1
G23882	0.348851	1.02131	1.12524	1
G23884	0.49043	1.31539	1.50917	1
G23890	0.0290629	0.208222	0.26105	1
G23893	0.0417043	0.298014	0.382956	1
G23895	0.0994491	0.47747	0.722914	1
G23896	0.0397762	0.16994	0.275804	1
G24517	1.7451	6.0607	8.28582	1
G24797	0.0995466	0.614837	0.292805	1
G24866	0.106014	0.914556	0.345108	1
G24955	2.83243	11.1376	6.75126	1
G24975	0.95691	4.49353	1.45081	1
G25032	0.0149612	0.475618	0.152409	1
G25199	1.38783	5.30174	10.4339	1
G25225	0.0883626	0.395885	0.773785	1
G255	0.14976	0.916461	0.233071	1
G25517	0.150531	0.986446	0.528151	1
G26172	0.326294	1.18456	1.34597	1
G26173	0.326794	1.54901	0.853917	1
G26437	0.108068	1.49592	1.29599	1
G27147	4.25296	15.0846	7.38138	1
G27299	0.935921	38.5208	14.9773	1
G27300	0.153697	2.19577	0.661319	1
G27301	0.139434	4.04458	1.87079	1
G27477	0.0402907	0.182785	0.0512992	1
G27703	0.0240584	0.671626	0.380946	1
G27704	0.15899	1.66936	1.34193	1
G28009	2.82807	9.99464	8.93236	1
G28078	0.078853	1.32758	0.369796	1
G28079	0.0251142	0.543007	0.168612	1
G28098	0.128275	0.602166	0.014004	1
G28356	3.79404	18.7061	11.2966	1
G28357	1.57364	6.07353	3.38879	1
G28358	2.12256	15.0807	7.98533	1
G28359	2.45119	14.0173	8.09453	1
G28360	2.22568	13.9583	10.3163	1
G28361	2.34852	9.4861	6.49012	1
G28362	2.68382	11.4556	8.34245	1
G28363	0.180882	0.878451	0.748054	1
G28470	1.52294	6.51912	5.1158	1
G28727	0.0986729	1.33892	0.771414	1
G28728	0.0620251	0.902245	0.607191	1
G28729	0.347814	4.44053	3.09904	1
G28796	0.093173	0.322165	0.475664	1
G28834	1.44405	6.30688	5.41838	1
G28835	0.876544	4.5115	3.06803	1
G28836	1.08862	3.98464	3.46387	1
G28837	2.58669	12.6246	10.5162	1
G28839	3.66416	12.3966	14.0424	1
G2901	0.192618	1.0696	0.342776	1
G29225	0.757685	2.76034	0.890703	1
G2934	0.361608	2.06587	1.96323	1
G29550	0.0840179	1.4979	1.60712	1
G2961	1.47813	5.99817	4.50857	1
G30095	0.801606	2.74417	2.37029	1
G30556	0.23548	1.18195	0.581297	1
G30619	0.304614	2.72567	1.49067	1
G31437	0.0653486	0.541021	0.346759	1
G31661	0.682184	2.90693	0.913241	1
G31817	0.218248	0.882517	0.752048	1
G31819	0.182903	0.901072	0.46464	1
G32012	0.213688	0.670132	0.977476	1
G32118	0.236684	0.823587	0.972765	1
G32120	0.152209	0.565327	1.86641	1
G32381	0.0279972	0.727384	0.0807119	1
G32450	0.041187	0.582782	0.602855	1
G32839	0.175901	1.72038	3.13284	1
G33096	1.8681	12.5472	2.74657	1
G33294	0.0686799	0.858483	0.501465	1
G33299	0.310731	1.76294	1.28126	1
G3362	0.326521	1.09296	3.22527	1
G33744	0.0789687	0.882304	0.451509	1
G3407	0.788707	4.63904	0.76673	1
G3409	0.0326231	0.711691	0.613516	1
G3432	1.67627	6.23127	0.631513	1
G34939	1.41751	6.56979	4.57573	1
G34940	1.19035	4.82692	4.24568	1
G3520	0.335142	1.02607	0.0435608	1
G35940	0.108241	0.410347	0.15401	1
G36422	0.127391	0.536673	0.0176227	1
G36423	0.313107	1.03559	0.0294018	1
G36424	0.358092	1.07644	0.0475291	1
G36549	0.0232343	1.01092	0.213134	1
G36596	224.415	301.849	677.485	1
G36602	0.114461	0.620322	0.595743	1
G36603	0.353992	1.70254	1.83961	1
G36605	0.0968868	0.493996	0.586719	1
G36632	4.50866	17.8936	13.5598	1
G3679	0.411978	2.19467	0.665326	1
G36958	0.126259	1.05138	0.456347	1
G37014	1.10797	4.28269	1.08164	1
G37051	91.4847	169.425	306.42	1
G3708	0.231666	2.08695	2.13627	1
G37185	1.17436	4.80631	5.0388	1
G37308	6.19791	18.2148	23.3526	1
G37417	0.495837	3.5219	0.415004	1
G37624	0.29545	9.40051	2.58259	1
G37674	22.7826	119.958	47.7223	1
G37781	9.48368	46.9225	17.6556	1
G37893	0.538677	12.2295	4.46347	1
G38210	3.10469	11.917	7.61222	1
G38417	0.901002	3.25326	0.00893829	1
G4262	7.98076	25.7067	15.8252	1
G4648	0.0339917	0.109558	0.410003	1
G4693	0.0308424	0.508318	0.0229661	1
G4694	0.122651	1.30307	0.142559	1
G473	0.174276	1.15536	0.471738	1
G4883	12.725	41.6372	27.5751	1
G4885	2.38562	7.72932	4.15036	1
G4886	2.52999	8.60678	4.86933	1
G5145	0.210149	0.468536	0.831553	1
G5232	0.0928426	0.600916	1.01058	1
G5234	0.0506101	0.401722	0.748694	1
G5235	0.0368106	0.468335	0.591653	1
G5236	0.0766758	0.677401	1.03511	1
G5238	0.0448882	0.605034	0.778214	1
G5242	0.653348	2.07152	1.25444	1
G5969	0.111028	2.05686	6.1701	1
G6024	0.0103084	0.157246	0.219485	1
G6150	0.389381	1.77874	0.77076	1
G62	0.312758	1.9114	0.450254	1
G66	0.198517	1.21829	0.351013	1
G6608	2.45654	9.15778	5.01168	1
G6887	1.59248	5.53679	3.74807	1
G6924	0.18621	0.844065	0.287444	1
G6926	0.698071	5.01369	1.22393	1
G7278	0.350372	1.33165	0.778899	1
G7285	0.282524	1.04554	0.603987	1
G7438	0.3321	1.37784	0.682474	1
G7654	0.129355	0.49704	0.212386	1
G7695	0.254349	3.12426	5.07969	1
G770	0.917399	3.51731	2.28843	1
G7735	0.48684	2.15916	1.04407	1
G7737	0.227241	1.29764	0.702454	1
G7942	0.475285	2.72792	2.41232	1
G8211	0.0484721	0.463243	0.318421	1
G8241	11.1859	33.6478	17.5706	1
G8244	0.534524	3.80886	2.22495	1
G8245	0.707084	3.22125	2.22756	1
G8246	0.50653	2.23247	1.14234	1
G834	0.166734	0.498676	0.180827	1
G835	0.16157	0.795169	0.296973	1
G837	0.143725	0.67299	0.260098	1
G841	0.181658	0.679941	0.233158	1
G842	0.18562	0.894246	0.298621	1
G843	0.225369	0.752532	0.29328	1
G8450	0.91175	2.59002	4.27389	1
G847	0.234059	0.928149	0.308742	1
G8605	0.0779118	0.355007	0.198207	1
G873	0.032336	0.295139	0.332681	1
G8767	0.393141	1.95819	0.442025	1
G8768	0.531063	2.07657	0.546309	1
G8769	0.255345	1.25972	0.228499	1
G8799	0.528679	2.16339	0.547118	1
G8907	0.0986076	0.520296	0.312403	1
G8960	0.159141	1.56598	0.702389	1
G9109	1.07573	3.62463	2.27139	1
G9184	0.458218	1.69183	0.873228	1
G9185	0.526132	2.19846	1.10092	1
G9186	0.384213	1.58631	0.558995	1
G9189	0.709238	2.40021	1.37731	1
G9600	3.0301	21.6762	8.51891	1
G9859	0.268767	1.2377	0.280135	1
G9860	0.527831	2.1368	0.579314	1
G997	0.371477	0.934874	0.045783	1
GeneID:102083478	2.34086	8.10027	4.51159	1
GeneID:102092886	1.44811	1.78108	5.34663	1
GeneID:110355259	0.812165	4.08624	1.56312	1
GeneID:110355558	0.444272	2.00275	1.38734	1
GeneID:110356104	0.0288376	0.20558	0.0940226	1
GeneID:110356491	0.513636	2.06991	0.492511	1
GeneID:110356524	0.106768	0.77802	0.788675	1
GeneID:110356790	1.04836	7.2676	1.67531	1
GeneID:110357270	0.120252	1.49211	0.215714	1
GeneID:110357642	0.0119612	0.142304	1.62209	1
GeneID:110358011	0.0776298	1.08282	1.13445	1
GeneID:110358136	0.132929	1.11359	0.942329	1
GeneID:110358333	0.0168657	0.0698375	0.333433	1
GeneID:110358737	0.201314	0.901845	0.182779	1
GeneID:110358803	0.167835	1.16247	1.17354	1
GeneID:110358916	0	0.285555	0.164569	1
GeneID:110359070	0.250805	0.768385	0.0210979	1
GeneID:110359282	0.0428949	1.24369	0.361792	1
GeneID:110359589	0.234955	1.67751	2.21637	1
GeneID:110360152	0.274316	1.33607	0.499652	1
GeneID:110360471	0.0191644	0.751153	0.129192	1
GeneID:110360666	0.155561	1.61292	1.01157	1
GeneID:110360792	0	0.509591	0.22973	1
GeneID:110361254	0.280391	1.24849	1.20208	1
GeneID:110361507	0.741013	4.4554	0.796415	1
GeneID:110361749	0.36928	2.18915	1.22756	1
GeneID:110362216	4.20724	15.0059	13.1516	1
GeneID:110362319	0.0975898	0.44276	1.67147	1
GeneID:110362445	0.159815	1.18368	0.636194	1
GeneID:110363419	0.0206153	0.469167	0.123698	1
GeneID:110363849	0.150505	0.771648	3.05791	1
GeneID:110363855	0	0.10729	0.560221	1
GeneID:110363856	0.0417562	0.0540865	0.649912	1
GeneID:110364291	0.144185	1.26502	0.668508	1
GeneID:110365332	0.118881	3.86132	3.05761	1
GeneID:110365352	7.47949	39.6332	16.5967	1
GeneID:110366315	0.0409706	1.95655	1.58471	1
G10123	2.45698	0.788878	0.287221	2
G10127	2.44807	0.778951	0.3226	2
G10148	0.672441	0.248561	0.0878457	2
G10154	1.09167	0.428235	0.21614	2
G10158	0.463667	0.144841	0.0345171	2
G10168	0.592432	0.262115	0.115353	2
G10170	0.622749	0.242648	0.113929	2
G10210	0.934988	0.331565	0.132034	2
G10271	0.224381	0.139349	0	2
G10272	0.231116	0.231782	0.00170242	2
G10338	0.329515	0.199684	0.0379991	2
G1034	0.326623	0.112347	0.0291183	2
G10340	0.429683	0.258605	0.0652952	2
G1036	0.35367	0.131088	0.0124859	2
G10375	1.06648	0.459291	0.160848	2
G10665	1.78297	0.576555	0.17078	2
G10699	9.48885	3.28839	1.26118	2
G10703	0.465309	0.548574	0.0261858	2
G1096	0.603449	0.213737	0.0527266	2
G11082	3.68482	0.792358	0	2
G11371	1.4418	0.711905	0.341017	2
G11373	1.07551	0.457305	0.186141	2
G11375	0.757672	0.297297	0.123523	2
G11437	2.09963	0.883258	0.387886	2
G1147	0.321212	0.0868023	0.012076	2
G11780	0.418671	0.152772	0.0668021	2
G11988	1.68094	0.941067	0.0572587	2
G12072	0.278107	0.158994	0.0317162	2
G12123	0.628654	0.215782	0.0763019	2
G12291	5.44473	2.87783	0.891725	2
G12292	0.460817	0.333619	0.0258549	2
G12313	0.369837	0.185843	0.0402088	2
G12319	1.95996	0.650587	0.204292	2
G12461	0.620008	0.307434	0.135127	2
G12462	2.01855	1.02137	0.41764	2
G1255	1.39804	0.813693	0.179195	2
G1256	2.30105	1.22139	0.348046	2
G12847	0.395739	0.387704	0.0562535	2
G12848	0.653613	0.514873	0.117263	2
G12851	0.941437	0.819868	0.12955	2
G1330	0.705983	0.492462	0.0906992	2
G1332	0.642007	0.365635	0.152226	2
G13342	13.3276	6.02838	2.02515	2
G13380	1.2194	0.735632	0.231212	2
G13501	0.927661	0.304216	0.068065	2
G1390	5.3267	4.08187	1.07151	2
G1392	1.24122	0.750202	0.248975	2
G13922	0.769591	0.269583	0.129339	2
G1396	1.20937	0.650718	0.219727	2
G1398	1.34226	0.568567	0.186952	2
G1399	1.1954	0.655477	0.249613	2
G14060	1.69077	0.847799	0.387181	2
G14160	0.408409	0.282427	0.0775929	2
G14183	0.467083	0.153829	0.0554841	2
G14252	0.475036	0.207442	0.106324	2
G14257	0.229679	0.0881099	0.0340601	2
G14262	0.182361	0.0719751	0.0157388	2
G14368	0.477473	0.18652	0.0518958	2
G14486	4.8092	4.69295	0.20408	2
G14532	0.827144	0.267832	0	2
G14562	2.15213	0.907802	0.549099	2
G14873	11.0559	4.83428	1.77586	2
G14874	4.76342	1.6436	0.652303	2
G14875	13.0022	4.19785	1.51841	2
G14876	16.8904	6.35144	2.47123	2
G14881	3.97606	1.57996	0.732883	2
G14885	1.86762	0.692772	0.290247	2
G14886	2.71428	1.15848	0.379962	2
G14889	1.17151	0.409824	0.131416	2
G14892	0.923004	0.490125	0.121376	2
G14894	0.378915	0.118357	0.0122319	2
G14912	3.5807	2.4804	0.625602	2
G15008	1.749	0.994306	0.409069	2
G15188	0.455103	0.165067	0.0626258	2
G15202	0.134593	0.0407804	0	2
G15258	0.498429	0.219009	0.117882	2
G15262	0.606382	0.240398	0.133731	2
G15281	1.69527	0.735515	0.330457	2
G15646	1.82562	0.958748	0.321814	2
G15647	2.4606	1.27612	0.453705	2
G15733	4.35061	1.93577	0.832088	2
G15736	5.24316	2.00295	0.809929	2
G15740	4.16738	3.97053	0.758509	2
G15741	2.69561	1.27208	0.541137	2
G15790	0.698017	0.316822	0.120535	2
G15794	1.68205	0.889251	0	2
G15797	1.67866	0.557658	0.0549997	2
G15880	1.67875	0.674118	0.286388	2
G16038	1.54985	0.671457	0.344187	2
G16041	8.47667	2.59384	0.894146	2
G16140	1.61837	0.813271	0.191358	2
G16141	0.931115	0.35821	0.133324	2
G16310	0.51903	0.336478	0.0831622	2
G16342	1.12281	0.390138	0.109856	2
G16629	4.67873	2.13579	0.149913	2
G16641	0.601416	0.225229	0.0685545	2
G167	0.124192	0.0572663	0.0154339	2
G17037	0.385304	0.150949	0.0796	2
G17108	4.17733	2.03614	0.829688	2
G17310	3.14831	1.22841	0.360109	2
G17312	1.73082	0.593354	0.24168	2
G17545	12.7902	5.76835	3.34532	2
G17653	2.18773	1.57379	0.508555	2
G17959	0.637969	0.313107	0.100186	2
G18025	1.46571	1.40952	0.336569	2
G18027	1.83123	0.852327	0.173594	2
G18382	3.21782	1.91562	0.594732	2
G18392	0.795111	0.438584	0.152176	2
G18561	0.793561	0.320286	0.101271	2
G18563	0.892995	0.378018	0.0464889	2
G18564	1.80987	0.61685	0.287415	2
G18606	1.37977	0.647074	0.222367	2
G18609	0.51345	0.173905	0.0791349	2
G18610	0.531699	0.181178	0.0604576	2
G18613	0.907541	0.406731	0.152535	2
G18614	1.18946	0.442642	0.158098	2
G18730	0.630895	0.224345	0.0454716	2
G18798	0.444857	0.251323	0.0297722	2
G18799	1.24135	0.602502	0.135358	2
G18800	1.34477	0.447651	0.134418	2
G18803	1.41879	0.605458	0.222156	2
G18804	2.84441	1.1853	0.560847	2
G18893	1.10231	0.437044	0.0804417	2
G18995	0.477672	0.266168	0.0580898	2
G19088	4434.87	2799.37	447.72	2
G19181	1.93615	1.05904	0.270916	2
G19199	3.56064	1.2766	0.536868	2
G19202	2.04422	1.35692	0.522048	2
G19300	0.568337	0.147963	0.0312482	2
G19480	3.8521	1.62874	0.8908	2
G19594	0.614328	0.214648	0.0155953	2
G19595	0.3812	0.159554	0.0510384	2
G19830	3.37178	1.39842	0.348181	2
G19853	1.1457	0.735118	0.17819	2
G19957	0.957	0.298675	0.0860674	2
G19959	1.14563	0.498721	0.125505	2
G20063	0.869017	0.646681	0.19569	2
G2017	5.2638	3.60142	1.00358	2
G20214	1.20371	0.427547	0.0991848	2
G20389	0.244137	0.0938488	0.0312199	2
G20422	3.46196	1.30402	0.587993	2
G20487	0.446609	0.134861	0.012333	2
G20527	3.1069	2.10502	0.381116	2
G2055	3.26946	1.16288	0.482969	2
G20568	2.32309	0.887304	0.439089	2
G2058	8.25263	2.84961	0.90116	2
G2059	7.557	2.56495	1.16684	2
G2060	18.115	7.18285	2.2	2
G20616	1.53361	0.856164	0.264128	2
G20775	0.428646	0.391672	0.048843	2
G2084	0.49171	0.263136	0.0983008	2
G20853	3.53627	1.78349	0.224567	2
G20857	2.35512	0.772707	0.278724	2
G20859	4.7151	1.76002	0.879676	2
G20860	3.97013	1.31369	0.560926	2
G20868	1.99284	0.708473	0.153258	2
G20871	3.18563	1.41445	0.276236	2
G21379	0.733445	0.188705	0.0361282	2
G21653	0.934111	0.427911	0.183265	2
G2189	0.333233	0.108239	0.0252452	2
G21956	1.02683	0.55637	0.0796239	2
G22280	0.483629	0.236517	0.0724755	2
G22324	0.868792	0.430061	0.141231	2
G22327	0.509526	0.144513	0.00897118	2
G22481	0.903207	0.679589	0.174553	2
G2262	0.7035	0.256521	0.10235	2
G22620	0.921102	0.387084	0.127034	2
G22677	0.844676	0.287517	0.113633	2
G22909	6.15011	1.82032	0.525739	2
G22945	0.254396	0.175207	0.0234793	2
G22949	0.131799	0.0729907	0.00935568	2
G22967	3.70936	1.77919	0.777156	2
G23052	0.384295	0.163402	0	2
G23177	0.184312	0.0573572	0.0112349	2
G23234	1.80048	0.63549	0.178458	2
G23249	0.998435	0.532127	0.0294776	2
G2344	0.269374	0.0872991	0.00584176	2
G2356	0.952755	0.568687	0.171642	2
G23574	0.576909	0.407168	0.0667973	2
G23628	5.05815	2.88385	1.19517	2
G2363	0.418401	0.387634	0.0674992	2
G2368	1.29561	0.517823	0.126105	2
G23699	0.784645	0.3411	0.132988	2
G2370	0.590723	0.374948	0.0964378	2
G23701	1.39416	0.672706	0.246725	2
G23702	0.738332	0.208531	0.0555107	2
G2371	1.67572	0.568264	0.211084	2
G2372	3.34964	1.30083	0.464668	2
G23727	0.305514	0.125954	0.0517672	2
G23729	0.400491	0.139321	0.05159	2
G2373	3.5072	1.57762	0.515337	2
G2374	2.26571	0.869075	0.356066	2
G2376	6.25175	2.34863	0.881759	2
G2378	3.64059	1.79084	0.51682	2
G2379	3.00755	1.09205	0.38016	2
G2380	2.9759	1.05725	0.361513	2
G2381	2.78757	1.12494	0.340384	2
G2382	3.9187	1.53581	0.649533	2
G2389	0.535302	0.171542	0.0308442	2
G23925	0.347569	0.133255	0.0662639	2
G23927	1.097	0.563159	0.180762	2
G24058	0.744915	0.554535	0.143812	2
G24138	0.272272	0.109344	0	2
G24365	1.21684	0.476826	0.238746	2
G24367	2.94604	1.36741	0.554832	2
G24369	3.32771	1.34778	0.753016	2
G24717	2.02289	0.975494	0.232366	2
G24721	1.93055	1.02981	0.378126	2
G24781	0.114672	0.0872557	0.0203847	2
G24813	0.621795	0.487048	0.0799905	2
G25143	0.650017	0.364239	0.11197	2
G25289	1.31544	0.572134	0.108109	2
G25306	3.6108	1.28365	0.332494	2
G25400	1.6064	0.591206	0.295773	2
G2549	0.300964	0.197489	0.0317421	2
G25625	0.539772	0.196609	0.0803152	2
G25848	0.252287	0.19606	0.0229549	2
G25997	2.43121	1.64534	0.619041	2
G26179	0.715525	0.466164	0.12267	2
G26307	5.78052	2.02199	0.448858	2
G26309	3.72056	1.28201	0.335308	2
G26310	3.57678	1.59454	0.53803	2
G26358	1.32937	0.444983	0.200816	2
G2639	2.80106	1.15018	0.5599	2
G26406	0.868095	0.809325	0.101471	2
G26599	0.319463	0.157239	0.034739	2
G26613	4.08144	1.45596	0.698221	2
G26618	2.43012	1.36616	0.56032	2
G26830	0.765102	0.297442	0.11553	2
G26978	4.87164	1.92333	0.493703	2
G26998	0.283068	0.159522	0.0555626	2
G27095	3.40699	1.96343	0.430733	2
G27096	3.01183	1.38284	0.223204	2
G27097	6.8391	1.88349	0.486571	2
G27098	3.84983	1.33233	0.570212	2
G27187	0.517852	0.197353	0.0555566	2
G27241	3.67346	1.27603	0.483747	2
G27242	4.07331	1.2921	0.414514	2
G27243	0.651425	0.370451	0.119645	2
G27275	0.18032	0.134685	0.0114269	2
G27503	1.43338	0.501574	0.179567	2
G27673	0.962613	0.521021	0.171231	2
G27677	1.57481	1.19616	0.334381	2
G2775	4.04259	1.78001	0.793151	2
G2778	0.486769	0.357326	0.100624	2
G2779	0.3463	0.375529	0.0508594	2
G27971	0.561559	0.386411	0.0852783	2
G27974	0.570893	0.235351	0.0575779	2
G28107	1.23343	0.411153	0.100307	2
G28144	0.234006	0.0968919	0.0292842	2
G28200	0.565869	0.187337	0.057457	2
G28388	0.827612	0.255797	0.0845504	2
G28392	0.608526	0.522921	0.104631	2
G28546	0.503861	0.261849	0.034379	2
G28809	0.178485	0.0588772	0.0257312	2
G28846	1.69042	0.708501	0.124503	2
G28852	0.269452	0.151059	0.0332378	2
G28871	4.12171	1.5112	0.801303	2
G29176	0.487995	0.208343	0.105928	2
G29177	0.460815	0.183829	0.0355639	2
G29508	0.263472	0.0961643	0.0452552	2
G29528	3.50293	1.68931	0.648833	2
G29530	2.65139	1.25757	0.493748	2
G29532	3.09493	1.36072	0.575944	2
G29535	3.05449	1.34816	0.524848	2
G29541	1.68506	0.675606	0.320246	2
G29678	0.699521	0.231611	0.101383	2
G29963	0.692105	0.282125	0.0821889	2
G30005	0.278346	0.113192	0.0360039	2
G30110	0.859001	0.392247	0.14761	2
G30118	0.605788	0.208806	0.0637097	2
G30126	1.8427	0.77048	0.451596	2
G30158	0.507671	0.166608	0.0500045	2
G30185	1.79239	0.63894	0.285398	2
G30203	0.190514	0.0879019	0.0377578	2
G30206	0.239202	0.0889318	0.0342312	2
G30404	0.542023	0.27378	0.0389383	2
G30647	0.595167	0.188472	0.0750767	2
G30937	3.33194	1.34708	0.77409	2
G31105	0.259727	0.151057	0.0596432	2
G31150	6.3007	3.2826	1.41473	2
G31151	4.0769	2.13909	1.10581	2
G31152	2.95181	1.28176	0.431467	2
G31198	2.99984	1.1135	0.513269	2
G31218	0.54962	0.300914	0.109773	2
G31356	0.575408	0.262728	0.0607503	2
G31388	0.864694	0.561399	0.124332	2
G31630	1.05155	0.466019	0.209129	2
G31761	12.675	4.55697	1.44996	2
G31762	11.1626	4.19597	0.994585	2
G31763	15.8425	5.2126	1.81699	2
G31764	11.3927	3.68004	1.46176	2
G31882	0.615699	0.277494	0.0455128	2
G31883	0.566511	0.273407	0.065477	2
G31914	0.550728	0.259969	0.104777	2
G32043	0.381661	0.115163	0.0204429	2
G32192	0.450026	0.19212	0.0297572	2
G32348	1.28822	0.582299	0.208717	2
G32349	1.36885	0.709	0.26278	2
G32351	1.6606	0.763233	0.357008	2
G32376	1.6451	1.22877	0.365606	2
G32550	8.20976	4.65441	1.91298	2
G32555	2.19938	0.981689	0.387147	2
G32664	0.221343	0.113809	0.0324204	2
G32725	0.673619	0.238851	0.0363482	2
G32732	0.278125	0.0834095	0.0299127	2
G33185	0.22552	0.0764554	0.0162012	2
G33191	1.07337	0.558428	0.174679	2
G33201	5.27237	1.55302	0.505055	2
G33202	6.55109	3.18545	0.965078	2
G33204	1.218	0.640573	0.162811	2
G33205	1.45561	0.603995	0.234656	2
G33206	0.0834087	0.0831482	0.00680625	2
G3326	2.3201	1.48381	0.36357	2
G3327	1.99806	0.842602	0.277074	2
G33334	2.80117	1.80355	0.546983	2
G33347	0.623765	0.443099	0.0638573	2
G33349	0.885256	0.543906	0.156521	2
G33350	0.854502	0.451266	0.168399	2
G33352	1.95276	0.857939	0.430422	2
G33354	1.08305	0.610833	0.191702	2
G33370	2.55324	1.24222	0.580602	2
G33373	1.97652	0.660248	0.22017	2
G33568	0.436709	0.155503	0.0414148	2
G33735	0.975127	0.429758	0.199809	2
G34136	0.820727	0.352276	0.0191126	2
G34149	0.0776572	0.0391892	0.0161546	2
G3418	0.686445	0.27856	0.0578573	2
G34498	0.209757	0.0820789	0.0343371	2
G34510	1.26854	0.446951	0.136278	2
G34511	2.3434	0.726661	0.169887	2
G34654	1.79722	1.28595	0.256543	2
G35093	15.4776	6.7476	2.99127	2
G35094	4.46545	1.76947	0.925271	2
G35097	5.63695	2.20185	1.06758	2
G35099	9.51403	4.00713	0.966146	2
G35460	0.519101	0.226426	0.0976969	2
G35466	2.06877	1.33198	0.429812	2
G35467	1.51303	0.905318	0.29814	2
G35501	0.484282	0.239582	0.0516155	2
G35813	1.02009	0.484814	0.236267	2
G35816	0.980006	0.351389	0.125473	2
G35853	5.71331	2.4838	1.43675	2
G35913	0.552044	0.169429	0.0324653	2
G3597	0.538639	0.265254	0.11863	2
G36111	1.93854	1.33651	0.303876	2
G36257	3.31138	1.52663	0.456285	2
G36258	3.38382	1.26249	0.523311	2
G36619	5.16928	1.84182	0.565002	2
G36620	2.53391	1.17921	0.331074	2
G36789	18.477	7.78593	4.80982	2
G3721	3.42343	1.27935	0.554588	2
G37556	0.641391	0.228859	0.0597716	2
G37582	5.18423	2.08936	0.980457	2
G37912	2.65019	0.771472	0.207966	2
G37929	34.1963	14.4533	6.39275	2
G37942	1.88579	1.0774	0.265347	2
G38067	7.40296	5.85528	0.60032	2
G38075	31.971	22.6309	5.56657	2
G38332	4.29984	1.9367	0.911747	2
G38366	15.2078	5.37537	1.69654	2
G38389	1.49381	0.389464	0.0501114	2
G3863	0.691804	0.367423	0.12917	2
G3917	1.80315	0.571224	0.22604	2
G413	1.53115	0.87064	0.218197	2
G415	1.4421	0.484482	0.218805	2
G416	0.94383	0.483736	0.200362	2
G4206	0.324461	0.158775	0.0572975	2
G4338	0.122497	0.04677	0.00849417	2
G4358	1.34637	0.60262	0.158829	2
G436	1.41608	0.710212	0.30477	2
G4677	0.551041	0.506915	0.0916526	2
G4713	4.18347	2.00347	0.805194	2
G4820	1.05091	0.532466	0.11121	2
G4871	0.682153	0.456941	0.14812	2
G4910	0.171827	0.0599321	0.0108481	2
G4975	1.39533	0.332712	0.0198011	2
G4979	4.87041	2.31218	0.672381	2
G5086	5.50442	2.22573	0.484452	2
G5172	2.30614	1.04746	0.489481	2
G541	1.03494	0.419158	0.134893	2
G5703	1.06664	0.504511	0.127131	2
G5806	0.573228	0.208156	0.0896112	2
G5807	3.29636	1.47765	0.402684	2
G5864	1.8194	0.475192	0.0620276	2
G5890	3.03685	1.24288	0.156179	2
G6166	0.762959	0.285814	0.0822386	2
G6167	0.807911	0.369431	0.093285	2
G6169	0.900113	0.366509	0.130411	2
G6327	0.365862	0.240948	0.0843517	2
G6515	1.44518	0.654319	0.124324	2
G6542	3.79351	1.17356	0.447722	2
G6546	2.32355	0.776509	0.340273	2
G6647	0.524149	0.235254	0.0930412	2
G6766	5.06423	1.62356	0.671931	2
G7072	3.20047	1.32269	0.495326	2
G7202	0.60458	0.201645	0.0600297	2
G7203	0.435406	0.136282	0	2
G7309	0.884449	0.681109	0.172019	2
G7314	0.78743	0.567748	0.123577	2
G7318	0.305406	0.194241	0.0334482	2
G7471	2.65322	0.756347	0.0688438	2
G7559	0.52445	0.273713	0.0794699	2
G7562	1.58509	0.73223	0.248572	2
G76	3.22336	1.11224	0.375547	2
G7775	0.652261	0.290141	0.133993	2
G78	2.29696	0.979118	0.260586	2
G7830	1.7595	0.715524	0.255392	2
G788	0.345144	0.0875212	0	2
G7899	2.94156	1.49123	0.582733	2
G8519	4.39482	1.90966	0.780674	2
G8539	1.64829	0.630673	0.318696	2
G8589	0.613909	0.294224	0.0889052	2
G8597	0.467287	0.175046	0.0838306	2
G8668	0.432561	0.431547	0.0288035	2
G8812	0.99749	0.688087	0.110561	2
G8870	0.52168	0.336946	0.0626367	2
G9040	0.589218	0.237511	0.0510438	2
G9080	1.46246	0.501338	0.226097	2
G9155	0.189959	0.0846574	0.0136049	2
G9205	0.320519	0.233645	0.0672515	2
G930	0.501312	0.218091	0.0910005	2
G932	0.450808	0.136976	0.0479995	2
G9413	1.14783	0.540545	0.0562661	2
G9419	2.67015	0.99571	0.423725	2
G9429	0.929199	0.526565	0.189239	2
G9441	10.4604	5.73067	2.37185	2
G9444	11.9044	6.4225	2.34907	2
G9445	11.9837	5.18076	2.50703	2
G9455	0.466411	0.228444	0.0385842	2
G9483	2.22506	1.11486	0.44391	2
G9558	0.0855652	0.0343998	0.0121	2
G957	1.22625	0.706858	0.0804894	2
G976	6.58858	2.52939	0.899122	2
G9824	0.776315	0.211829	0.0502823	2
G9826	0.716971	0.218661	0.035424	2
G9849	0.858882	0.229952	0.0537175	2
G9904	9.82383	4.5899	1.95741	2
G9933	0.58165	0.216766	0.0569859	2
G9936	1.43317	0.453716	0.149887	2
G9937	1.44876	0.444206	0.152871	2
G9939	1.07171	0.356542	0.15383	2
G9940	1.35191	0.528322	0.232791	2
G9942	1.80178	0.753036	0.348421	2
GeneID:102093648	0.369223	0.124792	0.0528966	2
GeneID:102094206	1.10818	0.413569	0.202657	2
GeneID:110355531	1.27107	0.461757	0.0927261	2
GeneID:110356325	1.44674	0.71894	0.218982	2
GeneID:110358211	2.20326	1.03293	0.285197	2
GeneID:110358724	1.00888	0.281374	0.0668629	2
GeneID:110358838	0.491847	0.254683	0.000270005	2
GeneID:110358868	1.39411	0.599698	0.236345	2
GeneID:110359342	6.63663	6.2533	0.778842	2
GeneID:110359423	2.00443	0.706202	0.316642	2
GeneID:110359536	0.197391	0.0967167	0.0103297	2
GeneID:110361141	0.525547	0.272766	0.101798	2
GeneID:110361483	4.09385	1.80408	0.206484	2
GeneID:110361774	0.711017	0.216245	0.0418534	2
GeneID:110362373	0.848702	0.320326	0.0648329	2
GeneID:110362628	4.25076	1.61864	0.851501	2
GeneID:110363070	0.421608	0.269429	0.0495119	2
GeneID:110363093	2.58109	0.939826	0.369046	2
GeneID:110363280	0.524166	0.351772	0.0521425	2
GeneID:110363549	3.12784	0.884544	0.184131	2
GeneID:110364083	0.304076	0.0708069	0	2
GeneID:110364146	1.49917	0.893094	0.29369	2
GeneID:110365724	1.39917	0.517622	0.157482	2
GeneID:110365963	3.57433	1.33634	0.581725	2
GeneID:110366195	1.69922	0.497063	0.157127	2
G10120	2.23454	0.664986	0.320398	3
G10122	3.09567	0.977577	0.485356	3
G10124	2.31018	0.467006	0.249738	3
G10128	3.79595	0.757162	0.379283	3
G10129	2.16551	0.487256	0.258495	3
G10130	4.01772	0.535229	0.382994	3
G10131	0.78899	0.182037	0.100239	3
G10149	0.567046	0.0604151	0.0547146	3
G10155	0.82584	0.229251	0.107453	3
G10156	0.676207	0.17168	0.0873433	3
G10157	0.619346	0.115913	0.0821431	3
G10159	0.404522	0.106633	0.0665635	3
G10160	0.537754	0.104405	0.0788817	3
G10161	1.09843	0.231387	0.133724	3
G10162	0.411749	0.124649	0.0693552	3
G10163	0.756475	0.23462	0.111925	3
G10164	0.255861	0.0711364	0.037344	3
G10165	0.23936	0.0474314	0.0263768	3
G10166	0.326887	0.072786	0.0470429	3
G10382	0.921033	0.171709	0.167459	3
G10663	2.04159	0.4295	0.329362	3
G10696	17.5471	3.35753	1.9078	3
G10697	28.1125	6.40588	2.45108	3
G10698	10.8522	2.56855	1.17234	3
G10853	1.54907	0.431456	0.231827	3
G11022	0.125815	0.0272841	0.0271491	3
G1103	0.355668	0.0388242	0.0530252	3
G11030	1.03915	0.126223	0.113462	3
G11031	0.737541	0.0230988	0.0210363	3
G11046	0.256054	0.0558345	0.0334856	3
G11067	0.611171	0.16714	0.13264	3
G11068	0.810346	0.116943	0.0206667	3
G11069	1.62003	0.152324	0.0728186	3
G11071	5.11403	1.57251	0.797323	3
G11091	0.363997	0.0792715	0.0401818	3
G1146	0.496676	0.124568	0.0857657	3
G1148	0.749251	0.127662	0.0948867	3
G11764	63.5422	8.49972	45.8328	3
G11844	1.72433	0.208125	0.19716	3
G12075	0.416297	0.097501	0.0504376	3
G12083	0.2437	0.0735016	0.0291557	3
G12088	0.259043	0.023316	0	3
G12121	1.06913	0.283367	0.131022	3
G122	0.201839	0.0176559	0.010967	3
G12228	0.953532	0.272969	0.280412	3
G12293	1.06569	0.23335	0.156487	3
G12314	17.3287	5.2489	3.03394	3
G124	0.109803	0.0188675	0.0162311	3
G12415	4.61461	0.266113	1.11013	3
G12450	1.03816	0	0.00198968	3
G12452	0.267562	0.012521	0.0056742	3
G1257	0.827897	0.206727	0.0863551	3
G12736	0.315723	0.0405244	0.0807745	3
G12745	6.61359	2.47766	1.63214	3
G13145	0.864843	0.140231	0.0358947	3
G13250	7.17163	2.75023	2.1929	3
G13266	5.29549	1.15178	0.644668	3
G13333	0.765617	0.0646564	0.0502191	3
G13337	0.66897	0.0656156	0.362423	3
G13339	7.54121	0.721769	1.81893	3
G13500	75.6052	8.39968	8.11103	3
G1369	0.554656	0.100243	0.281262	3
G13738	0.878158	0.299915	0.32427	3
G13824	3.1443	0.803618	0.719331	3
G13866	1.34482	0.17	0.334898	3
G13921	27.2395	8.755	9.30363	3
G14157	0.249728	0.0465756	0.00795275	3
G14178	3.64124	0	2.36077	3
G14182	0.672583	0.180305	0.0869136	3
G14253	0.24417	0.0837821	0.0552208	3
G14261	0.216822	0.071462	0.0325884	3
G1451	43.5893	8.643	6.37008	3
G14594	3.70901	0.447433	0.218236	3
G14715	1.22632	0.270915	0.209275	3
G14716	0.78007	0.199099	0.186137	3
G14878	7.7225	2.76231	1.43902	3
G14879	5.67192	1.64141	0.7076	3
G14893	1.07717	0.251191	0.134997	3
G15089	4.58106	1.01805	1.11636	3
G15256	0.358488	0.131455	0.0852266	3
G15368	0.201946	0.0542125	0.0577896	3
G1541	2.47144	0.886986	0.526531	3
G15651	1.4173	0.523129	0.623242	3
G15725	0.949978	0.0717519	0.186647	3
G15726	0.842103	0.0577271	0.0775478	3
G15729	1.19244	0.111241	0.107079	3
G15737	4.33822	0.764566	0.719295	3
G15742	2.94277	0.952323	0.440027	3
G15770	252.373	46.4775	59.4954	3
G15771	78.4819	12.3901	18.539	3
G15772	5.69262	1.27443	1.28718	3
G15793	1.11831	0.27943	0.0868138	3
G15799	1.24261	0.256521	0.100601	3
G15929	0.481713	0.096516	0.0651402	3
G16037	0.769946	0.153421	0.095663	3
G16039	3.37177	1.06057	0.637273	3
G16042	2.47461	0.651708	0.423696	3
G16169	1.06699	0.140185	0.172498	3
G16195	0.131244	0.0110182	0.0189883	3
G16495	5.11773	1.37588	0.87661	3
G16542	0.255447	0.0312229	0.080314	3
G16743	0.487877	0.121441	0.0712557	3
G16759	0.724707	0.0234055	0.0758384	3
G1696	1.2724	0.438351	0.423692	3
G17313	1.06662	0.250039	0.114409	3
G17344	1.64406	0.14933	0.0607702	3
G17355	78.7104	27.7816	16.1546	3
G17356	49.2153	12.2581	5.16854	3
G17373	0.301556	0.0805919	0.0566731	3
G17374	0.249467	0.032473	0.0312877	3
G17544	42.1927	13.7143	6.13535	3
G17767	8.11254	2.10915	0.995094	3
G17771	1.23972	0.249864	0.112184	3
G17821	0.310743	0.00767451	0.0444527	3
G17863	0.281169	0.0417061	0.583816	3
G17958	1.03346	0.348745	0.18554	3
G17960	1.29251	0.19075	0.156304	3
G18095	0.691193	0.193736	0.412246	3
G18111	1.10086	0.255188	0.157348	3
G18189	22.3333	6.79984	6.16574	3
G18385	1.68267	0.589209	0.388232	3
G18492	0.823647	0.142408	0.0475915	3
G1850	0.293971	0.0221643	0	3
G1851	0.582188	0.101395	0.00718695	3
G18604	0.857232	0.215483	0.0744751	3
G18607	0.195807	0	0.0175247	3
G18608	0.260422	0.0669206	0.0335381	3
G18615	14.0595	2.94543	2.45554	3
G18616	2.55381	0.559492	0.606431	3
G18622	1.24602	0	0	3
G18684	0.530396	0.121212	0.0541868	3
G18691	2.54178	0.622595	0.124212	3
G18892	0.338188	0	0.0560108	3
G19010	2.68757	0.259401	0.171906	3
G19200	4.36483	1.39968	0.687785	3
G19302	0.528136	0.0745755	0.0458961	3
G1931	4.6442	1.26232	0.878652	3
G19420	2.44465	0.711094	0.35697	3
G19422	1.94986	0.528318	0.165335	3
G19475	5.73862	1.2913	0.932616	3
G19479	2.85546	0.799824	0.426142	3
G19481	1.46145	0.447097	0.217025	3
G19554	0.69735	0.0677231	0.0706035	3
G19557	17.7676	3.64752	2.33163	3
G19624	0.441613	0.0253825	0.047956	3
G19631	0.860739	0.256808	0.179208	3
G19708	8.49803	2.12275	2.08618	3
G19816	1.70847	0.252179	0.161527	3
G1984	0.665558	0.0249359	0.0266458	3
G19877	2.06562	0.69767	0.39185	3
G19888	2.14287	0.632729	0.773602	3
G1990	0.464917	0.113046	0.0590148	3
G19917	0.873094	0.150818	0.138709	3
G19930	1.1156	0.450417	0.281871	3
G19936	0.475207	0.0553852	0.103741	3
G19952	1.39369	0.263827	0.108135	3
G19954	1.20324	0.404984	0.213424	3
G19955	2.11948	0.534083	0.238904	3
G19956	2.35709	0.504745	0.281466	3
G19958	0.998664	0.190527	0.107269	3
G20015	0.480061	0.10575	0.0515827	3
G20213	0.943612	0.210456	0.0950571	3
G20463	0.647002	0.0785402	0.0144036	3
G2056	8.07236	2.39486	1.0535	3
G20565	0.65643	0.168997	0.047089	3
G20567	11.8725	2.16234	1.70262	3
G20569	14.9549	4.83395	4.98434	3
G2057	13.6059	3.84536	1.68779	3
G20652	12.5762	2.96545	1.77684	3
G2066	0.185586	0.00329152	0.124371	3
G20843	0.274811	0.0178958	0.00348454	3
G20848	2.53327	0.444837	0.233625	3
G20850	2.89452	0.321144	0.169489	3
G20851	2.1885	0.553043	0.258239	3
G20854	2.14953	0.511818	0.179343	3
G20862	5.25895	1.29442	0.833326	3
G20864	3.87454	0.500711	0.478492	3
G20866	4.52131	1.3261	0.689082	3
G20867	4.66872	0.754961	0.292542	3
G20869	5.31304	1.35519	0.62561	3
G20874	3.20864	0.834826	0.790823	3
G21098	1.34813	0.216425	0.166316	3
G21099	1.57742	0.423048	0.141484	3
G21161	4.43578	0.846996	1.12235	3
G21216	0.838977	0.123565	0.107851	3
G21451	0.829816	0.199976	0.109921	3
G21454	0.874811	0.227006	0.14023	3
G21563	2.81002	0.0725715	0.328155	3
G2170	2.00623	0.317391	0.109117	3
G21878	54.9135	10.4292	7.53548	3
G21945	0.541586	0.0544888	0.0491436	3
G21948	0.284344	0.0351634	0.043848	3
G21949	0.289011	0.0307334	0.0333911	3
G21951	0.957141	0.189327	0.0898894	3
G21952	0.991567	0.18367	0.0838065	3
G21957	1.31774	0.199237	0.137123	3
G22149	1.21197	0.372637	0.407745	3
G22154	7.42228	0.804033	1.4213	3
G22169	0.544928	0	0	3
G22326	0.452875	0.0775186	0.0221062	3
G22564	0.103246	0.0411486	0.025205	3
G22904	3.85979	0.807756	0.250584	3
G22905	5.57766	1.20287	0.447263	3
G22906	3.98245	0.637566	0.241321	3
G22907	3.93676	0.724549	0.378605	3
G22908	9.91941	1.76985	0.612299	3
G22910	16.0883	3.6205	1.11025	3
G22917	6.44588	0.952005	0.339174	3
G22934	0.20848	0.0293379	0.0233019	3
G22937	0.179872	0.00879719	0.022154	3
G22938	0.366626	0.0336951	0.0159423	3
G22939	0.350429	0.0206108	0.0464805	3
G22942	0.254037	0.0214652	0.0388686	3
G22943	0.131975	0.0130856	0.00724195	3
G22958	2.18736	0.523586	0.419257	3
G22982	6.4923	1.51266	0.5247	3
G22996	0.120288	0.0364066	0.0143873	3
G22998	3.61016	0.45343	0.289332	3
G22999	3.19811	0.48213	0.268429	3
G23180	2.27744	0.518402	0.236036	3
G23362	1.71022	0.590709	0.323704	3
G23420	0.82851	0.217811	0.0881689	3
G2346	0.339621	0.070911	0.00396631	3
G23710	0.736264	0.0384575	0	3
G23730	0.526611	0.0839174	0.0273013	3
G23736	2.30384	0.812678	0.477926	3
G2375	1.31587	0.292563	0.152062	3
G23759	2.04956	0.213928	0.562364	3
G23802	43.5257	14.4901	10.3487	3
G2383	2.2154	0.774608	0.428257	3
G23954	0.220109	0.0914062	0.0707097	3
G24006	0.758491	0.0738834	0.017301	3
G24133	0.404818	0.04281	0.0992667	3
G24237	1.11654	0.270211	0.238061	3
G24285	3.32236	0.31098	0.475078	3
G24364	2.73289	0.866988	0.589036	3
G24430	1.48114	0.430586	0.19469	3
G24621	7.87144	1.17121	1.59673	3
G24623	50.3094	9.0744	15.5694	3
G2469	25.1513	5.87465	6.4163	3
G2489	3.55645	1.26133	1.18956	3
G24891	0.457278	0.123175	0.0720446	3
G24946	2.83228	0.217763	0.688461	3
G24947	10.7575	2.11106	0.79252	3
G24948	11.7301	3.12803	1.21082	3
G24978	0.688128	0.130078	0.0498387	3
G25149	0.342166	0	0.0479304	3
G25276	20.454	2.12004	2.51269	3
G254	2.00183	0.107916	0.494569	3
G25428	4.27465	0.947738	1.0207	3
G25458	0.383959	0.14181	0.0801605	3
G25521	0.626763	0.0443084	0.81927	3
G25523	1.0953	0.06556	0	3
G25525	172.074	52.944	75.5808	3
G25526	40.5223	12.6007	17.7825	3
G25605	0.296563	0.0667851	0.0717567	3
G25662	18.049	7.32759	6.14038	3
G25675	2.45334	0.236613	0.64348	3
G25718	20.3741	7.48668	7.43891	3
G26303	1.00252	0.205987	0.244835	3
G26308	3.9776	0.612325	0.221786	3
G26311	0.937985	0.249854	0.0797367	3
G2633	1.43965	0.0789454	0.102417	3
G2635	1.54833	0.569029	0.326267	3
G26359	0.861372	0.244035	0.130867	3
G26360	0.833525	0.248264	0.115969	3
G26361	1.85071	0.602722	0.336553	3
G26365	2.27389	0.0476037	0.0883456	3
G26367	0.761523	0.144779	0.0534045	3
G26413	0.362777	0.0344423	0.0669112	3
G26431	2.73776	0.577254	0.399639	3
G2656	0.328159	0.0519761	0.0131021	3
G26565	2.78568	0.206307	0.125464	3
G26566	2.10915	0.18872	0.133645	3
G26615	9.90288	1.99827	1.54496	3
G26616	3.70915	1.12748	0.632807	3
G26617	9.34203	3.21679	1.87737	3
G26699	0.599661	0.171579	0.0750931	3
G26822	3.28006	0.943321	0.629973	3
G26845	0.118599	0	0.0417423	3
G26882	0.723524	0.0419935	0.0403281	3
G26883	0.843661	0.0557887	0.0725638	3
G26979	14.82	4.63982	4.00216	3
G27021	12.8027	1.31414	3.02874	3
G27127	0.371791	0.0605562	0.0167165	3
G27131	0.797899	0.249687	0.118555	3
G27132	6.13809	1.64713	1.07176	3
G27190	1.545	0.410549	0.638619	3
G27661	1.78921	0.462123	0.421415	3
G27663	0.406637	0.0409581	0.101637	3
G27734	0.160338	0.0615419	0.0360361	3
G2774	2.48641	0.87495	0.554974	3
G27792	4.34204	1.36503	0.659086	3
G2790	177.478	44.53	79.6119	3
G27975	0.895234	0.262551	0.108429	3
G27990	1.25757	0.435738	0.275444	3
G28021	0.107751	0	0.0049813	3
G28030	0.526428	0.0441543	0.202117	3
G28095	19.468	5.26318	5.88108	3
G28101	2654.53	571.589	1080.98	3
G28108	0.357228	0.0484153	0.0504327	3
G28109	0.502085	0.0817524	0.0399201	3
G28110	0.921661	0.131593	0.0549885	3
G28111	0.755369	0.167648	0.0817378	3
G28142	0.750999	0.0773654	0.0558503	3
G28185	1.38496	0.295573	0.161872	3
G28380	1.50416	0.326497	0.238121	3
G28381	1.80036	0.466844	0.344591	3
G28383	1.67355	0.494297	0.335865	3
G28385	0.914285	0.234164	0.148138	3
G28389	0.49128	0.13563	0.0809246	3
G28390	0.376399	0.0730994	0.115074	3
G28394	0.190508	0.0427059	0.0214909	3
G28514	0.113458	0.0209095	0.0210104	3
G28526	2.46935	0.331224	0.275937	3
G28535	5.49499	1.19577	0.879855	3
G28655	17.7006	0.633493	3.89787	3
G28656	147.5	8.70653	30.0696	3
G28683	0.135157	0.0132105	0.0250324	3
G28799	0.190444	0.0371838	0.0251972	3
G28847	1.94025	0.50647	0.146289	3
G28851	0.31793	0.105392	0.0504461	3
G28869	2.23672	0.875382	0.58947	3
G28970	1.01381	0.169053	0.105947	3
G28993	0.145079	0.0114557	0.0152913	3
G29075	5.06155	1.75116	1.07426	3
G29094	0.491419	0.127094	0.0637068	3
G29248	0.93069	0.0114007	0.0171761	3
G29260	127.42	5.44212	42.5627	3
G29262	0.373176	0.015898	0.00907587	3
G29509	0.698246	0.142598	0.093339	3
G29511	1.30204	0.220662	0.115639	3
G29534	5.46128	1.74558	0.801006	3
G29773	1.81225	0.435886	0.144403	3
G29832	2.89878	0.729483	0.279926	3
G29841	0.200495	0.0553095	0.0569787	3
G29885	1.00632	0.17139	0.276382	3
G29927	0.876141	0.264393	0.0997827	3
G29928	0.302841	0.0594642	0.0205361	3
G30104	5.91731	0.92115	1.79266	3
G30113	0.631279	0.176935	0.0982118	3
G30115	1.07886	0.295725	0.144124	3
G30117	1.24333	0.391435	0.178683	3
G30119	0.844849	0.177318	0.129676	3
G30131	0.849391	0.223015	0.118824	3
G30260	3.04698	0.789853	0.267057	3
G30400	8.09084	0.545479	1.02008	3
G30411	0.304158	0.0866555	0.0406544	3
G30425	1.28261	0.45658	0.426818	3
G30458	0.972965	0.114802	0.0720452	3
G30459	0.961772	0.121674	0.0257866	3
G30460	1.20118	0.262379	0.132217	3
G30612	22.4343	0.69141	3.68246	3
G30729	0.271089	0.0190618	0.0245781	3
G3088	0.211817	0.0275583	0.00675192	3
G30949	0.251687	0	0.0400778	3
G31233	1.72394	0.175419	0.433851	3
G31332	1.03869	0.280942	0.100384	3
G31500	1.88109	0	0.111207	3
G31614	2.99927	0.252916	0.444973	3
G31701	0.704042	0.0235054	0.197328	3
G31703	30.356	5.19631	3.0656	3
G31803	1.65156	0.254513	0.0225426	3
G31829	17.2706	1.77451	4.08486	3
G31849	3.27799	0.558887	0.359362	3
G32106	0.72222	0.148927	0.278827	3
G32151	0.387027	0.0235297	0.123517	3
G32494	0.405662	0.10306	0.047145	3
G32539	0.904625	0	0.0178185	3
G32556	5.19981	1.70625	1.21462	3
G32614	0.274992	0.0190637	0.0416125	3
G32823	66.2311	0.729269	1.24141	3
G32976	0.310968	0.0729216	0.0110826	3
G33157	0.819	0.177353	0.27893	3
G33250	0.41062	0.0838909	0.0117906	3
G33362	1.09599	0.348077	0.186251	3
G33366	2.47457	0.710428	0.623236	3
G33445	3.88613	1.00944	1.11225	3
G33714	2.11791	0.593398	0.274	3
G33725	0.468405	0.0411338	0.014469	3
G33726	0.683631	0.068686	0.0620322	3
G33727	0.700703	0.0597464	0.0330856	3
G33728	1.51974	0.0963071	0.087085	3
G33729	0.316561	0.0734102	0.00751075	3
G33730	0.874352	0.21072	0.0618955	3
G33937	3.08023	0.643172	0.457626	3
G34013	0.352626	0.0636456	0.0187677	3
G34098	16.4375	4.23699	2.37507	3
G34273	0.365272	0.0934149	0.0833308	3
G34494	0.15899	0.0363763	0.00698867	3
G3454	1.51079	0.284257	0.0854155	3
G34549	0.802219	0.0449553	0.0927351	3
G3455	1.84014	0.251462	0.151981	3
G34703	28.1753	3.37067	2.00504	3
G34806	223.819	16.2561	45.3194	3
G34811	2.14154	0.366542	0.17928	3
G35095	6.06344	2.36163	1.95833	3
G35137	0.460342	0.0178771	0.156621	3
G35172	9.94039	2.83191	2.03506	3
G35256	18.8341	4.04229	2.41907	3
G35259	7.41442	1.40673	0.739415	3
G35316	8.3235	2.02822	1.54038	3
G35317	0.130698	0.0013817	0.0112355	3
G35318	0.148304	0.00479836	0.012805	3
G35343	72.6912	4.73469	14.5358	3
G35452	0.149066	0.0247618	0.0382336	3
G35455	0.533149	0	0	3
G35462	1.70609	0.319337	0.282631	3
G35479	27.7336	2.60847	1.29886	3
G3548	6.04744	1.58707	0.794535	3
G35480	6.27409	0.645797	0.302196	3
G3549	4.96078	0.853789	0.557127	3
G3550	2.89572	0.559972	0.350911	3
G35503	8.99455	2.75674	3.46102	3
G3551	3.4141	0.642608	0.327169	3
G3552	6.62302	1.66059	1.00934	3
G35538	6.18613	0.536774	1.06099	3
G35567	0.276047	0.0881002	0.053941	3
G3562	0.937773	0.226651	0.243164	3
G3563	119.157	21.9802	24.9054	3
G35724	1.25702	0.347611	0.380645	3
G35780	2.24421	0.635809	0.57109	3
G35803	1.23315	0.360832	0.216034	3
G35804	1.30125	0.371685	0.192055	3
G35805	0.968523	0.27159	0.172177	3
G35807	0.700184	0.110226	0.181319	3
G35809	2.47957	0.483108	0.35756	3
G35811	1.66223	0.508939	0.317964	3
G35812	1.35227	0.280858	0.224666	3
G35815	1.51131	0.362944	0.221584	3
G35817	1.04498	0.330324	0.182769	3
G35870	12.6507	4.88092	4.49481	3
G35871	18.9939	6.01755	6.09028	3
G35987	1.61929	0.556832	0.279252	3
G35990	1.29292	0.352564	0.283793	3
G35991	1.58797	0.366887	0.277034	3
G36205	7.21619	0.681828	2.43406	3
G36237	0.805036	0.164567	0.122028	3
G36263	4.30439	0.971988	0.599013	3
G36270	1.32918	0.271431	0.18561	3
G36322	11.0245	0.938015	3.47171	3
G36377	3.42212	0.86018	0.610093	3
G36485	0.358319	0.117877	0.0543382	3
G36544	308.681	20.8041	67.8233	3
G36545	551.226	16.4375	157.582	3
G36547	2.91578	0.129196	0.57172	3
G36644	7.45567	0.792322	1.66147	3
G36671	15.4309	3.47773	3.37102	3
G36722	2.5324	0.813811	0.612789	3
G36723	11.8992	3.8719	3.10881	3
G36724	5.6488	1.53638	1.4523	3
G36782	41.6774	1.83015	10.7612	3
G36832	21.3453	3.97829	15.3688	3
G3684	171.644	7.00409	49.5761	3
G3685	349.596	16.3703	65.8002	3
G36870	9.02767	1.53945	2.34277	3
G36871	29.1926	1.28574	8.26216	3
G36898	372.11	16.8277	70.8055	3
G36950	7.1137	0.717531	1.77852	3
G36951	18.2582	0.702676	5.22845	3
G37010	0.155671	0.0254185	0.00840439	3
G37020	6.10238	0.434266	0.97381	3
G37026	3.37499	0.723465	1.08046	3
G37057	2.51866	0.150739	0.961437	3
G37075	303.431	10.9776	76.3915	3
G37076	879.674	43.2643	185.317	3
G37161	98.8258	5.667	32.8559	3
G37163	45.7231	3.62352	9.71366	3
G37164	11.9512	1.03406	2.89614	3
G37173	51.7494	2.01968	15.3354	3
G37336	19.5775	5.4416	5.08185	3
G37427	6.65552	0.93444	0.345049	3
G37472	73.1699	5.81371	16.8429	3
G37473	39.738	13.9153	7.81674	3
G37510	0.752829	0.209875	0.0979343	3
G37531	10.7941	4.11079	2.63653	3
G37532	13.3829	3.98431	2.6371	3
G37575	12.7018	3.93615	24.0369	3
G37585	392.816	152.685	223.997	3
G37619	95.1701	16.5234	27.5255	3
G37638	16.3445	3.13513	3.28508	3
G37650	50.5315	12.11	10.5713	3
G377	1.69134	0.0840156	0.112901	3
G3792	0.332259	0.119067	0.0890198	3
G37960	10.4852	1.70858	0.470994	3
G37966	9.70982	0.932159	0.488686	3
G37982	15.6114	3.24146	2.46663	3
G37995	6.07081	1.60091	0.499949	3
G38007	6.26147	1.7194	0.876972	3
G38027	14.6067	2.74992	2.11676	3
G38156	28.0774	6.14692	7.8611	3
G38257	7.5712	0.566859	0.338849	3
G38387	12035.2	726.943	2707.47	3
G38388	13519.5	655.577	5203.49	3
G38430	2.04629	0.786643	0.548317	3
G38433	2.68701	0.756321	0.389934	3
G38439	2.58695	0.50944	0.649839	3
G38441	2.26716	0.684498	0.547553	3
G3912	0.593696	0.00873942	0.0604418	3
G3913	0.553423	0.0473527	0.0521719	3
G3916	2.47701	0.798851	0.526544	3
G4046	0.167316	0.0256393	0.0275612	3
G4050	0.187253	0.00848336	0.0129136	3
G4053	0.327974	0.059062	0.0278923	3
G4054	0.301084	0.0412904	0.0335796	3
G4061	0.222786	0.0172674	0.0502872	3
G4062	0.158122	0.0236994	0.0272613	3
G430	5.17022	0.947805	0.397326	3
G4425	1.23058	0.374399	0.261886	3
G4678	2.40746	0.637077	0.43917	3
G4821	0.738226	0.231524	0.144385	3
G4823	1.59746	0.328456	0.305435	3
G4825	2.22818	0.61516	0.288556	3
G4826	4.52371	1.11914	0.78021	3
G497	0.0791545	0.00200958	0.0150292	3
G4972	1.85995	0.458876	0.162793	3
G4976	1.58126	0.390932	0.242978	3
G4977	1.66956	0.478757	0.214573	3
G5000	151.466	45.7964	67.8479	3
G5088	0.6578	0.198696	0.0746997	3
G5282	0.147291	0	0	3
G5284	0.124262	0.0405185	0.0253139	3
G5286	1.51336	0.328271	0.241568	3
G5296	0.43593	0.109379	0.0361416	3
G5299	0.358783	0.100106	0.0414037	3
G5342	6.88717	2.17647	1.50617	3
G5591	1.58953	0	0.0581791	3
G5661	3.7961	0.864675	0.402886	3
G5671	0.249783	0.0500994	0.0199637	3
G5731	1.02007	0.279097	0.245244	3
G5797	1.674	0.464215	0.330646	3
G5798	1.86384	0.511982	0.351427	3
G5799	1.74975	0.47647	0.374243	3
G5824	0.823271	0.17494	0.462883	3
G5863	2.67987	0.408239	0.268517	3
G5865	1.60612	0.178152	0.186611	3
G5866	0.948188	0.158696	0.0604677	3
G5868	2.00135	0.206106	0.149959	3
G5869	1.50716	0.163458	0.131005	3
G5870	1.41947	0.118695	0.101194	3
G5871	1.54182	0.256838	0.149588	3
G5872	2.10471	0.413807	0.224717	3
G5873	2.56864	0.320035	0.252331	3
G5874	2.56399	0.492413	0.335231	3
G5875	1.32382	0.343059	0.237103	3
G5877	0.705888	0.133589	0.150278	3
G5892	0.988883	0.249405	0.135044	3
G5899	1.18906	0.263513	0.227254	3
G5913	8.17943	2.73872	5.42169	3
G5988	4.15012	1.23501	1.01139	3
G6168	0.618904	0.14802	0.0710321	3
G6684	1.56291	0.540726	0.463264	3
G6757	0.8417	0	0.106515	3
G6767	5.77636	1.55164	0.978068	3
G6768	2.41881	0.522909	0.28854	3
G6769	3.57565	0.907092	0.448483	3
G6770	3.1702	0.348495	0.180125	3
G6771	0.27525	0.0943473	0.0728506	3
G6772	2.16776	0.693763	0.418273	3
G6820	2.57894	0.434146	0.436012	3
G6873	2.27888	0.717886	0.474858	3
G7075	10.054	3.45843	2.23879	3
G7189	0.627625	0.158911	0.121056	3
G7362	1.15109	0.414386	0.216272	3
G7363	1.16035	0.285	0.0565131	3
G7364	1.96092	0.447437	0.125567	3
G7365	2.11454	0.252216	0.0853861	3
G7366	3.0899	0.462596	0.393634	3
G7392	2.67266	0.459906	0.318656	3
G74	0.741035	0.158207	0.119322	3
G7430	1.31502	0.116237	0	3
G7527	2.72182	0.611307	0.0600675	3
G7530	5.37179	1.64233	0.84856	3
G7674	0.584485	0.14352	0.0648388	3
G77	3.57498	0.875324	0.405276	3
G789	0.155543	0.027931	0.00745206	3
G790	0.794318	0.136031	0.0617612	3
G791	0.752943	0.201751	0.0558533	3
G792	0.596208	0.110525	0.122571	3
G793	0.535974	0.0681841	0.0672511	3
G815	0.247062	0.0233562	0	3
G8228	0.110867	0.015269	0.0252346	3
G828	1.96128	0.339614	0.243977	3
G829	0.94684	0.245987	0.154938	3
G830	1.14111	0.218275	0.157402	3
G8310	94.8148	22.7282	72.2453	3
G8514	3.42047	0.846884	1.03911	3
G8535	2.92741	0	0.0287199	3
G8663	0.578184	0.157798	0.153069	3
G8667	5.46518	0.675908	1.4836	3
G8795	0.617335	0.152814	0.0284197	3
G8968	2.66599	0.277768	0.269523	3
G9081	1.73106	0.577426	0.292531	3
G9241	0.618572	0.204407	0.203747	3
G9417	1.72297	0.334775	0.173629	3
G9418	0.999145	0.296006	0.11792	3
G9420	3.105	0.848594	0.371229	3
G9434	2.00344	0.288267	0.193329	3
G9435	3.06267	0.416096	0.129908	3
G9557	2.81912	0.586305	0.377203	3
G9561	0.160186	0.0579901	0.0315363	3
G969	0.455868	0.0930115	0.0623814	3
G9820	1.39463	0.292248	0.124255	3
G9821	0.755783	0.175762	0.0624202	3
G9823	0.74028	0.192038	0.0838107	3
G9827	0.743473	0.112632	0.0458979	3
G9829	0.940077	0.11444	0.117404	3
G9830	1.39576	0.250179	0.0451957	3
G9831	0.789111	0.0925597	0.0976369	3
G9833	0.747086	0.0843741	0.0370314	3
G9837	0.817775	0.186851	0.121859	3
G9838	0.407953	0.0259509	0.035809	3
G9840	0.581589	0.0455973	0.0354068	3
G9841	1.98475	0.416183	0.0605519	3
G9842	1.29313	0.262202	0.0249518	3
G9843	0.728628	0.243778	0.133014	3
G9845	1.83815	0.100109	0.0932845	3
G9846	1.42716	0.30476	0.156978	3
G9847	0.851585	0.151851	0.0818596	3
G9848	1.76512	0.483996	0.277228	3
G9850	1.03785	0.189257	0.127707	3
G9851	0.886068	0.147797	0.0849153	3
G9852	0.545719	0.0370596	0.0685064	3
G9905	17.7425	7.18062	7.25847	3
G9914	0.41153	0.063729	0	3
G9923	0.772718	0.161492	0.106506	3
G9924	0.712768	0.159652	0.142079	3
G9925	1.07278	0.0891675	0.113061	3
G9926	0.814122	0.1827	0.132221	3
G9930	1.21847	0.317685	0.147308	3
G9931	0.738761	0.109416	0.133102	3
G9932	1.23017	0.372244	0.222145	3
G9941	1.09723	0.283306	0.139029	3
GeneID:102083891	125.905	39.3131	28.6735	3
GeneID:102085853	1.99232	0.441094	0.197096	3
GeneID:102092840	44.6239	4.28168	3.1874	3
GeneID:106145834	45.0739	13.5125	17.505	3
GeneID:110355084	0.274435	0.0398569	0.0298952	3
GeneID:110355119	3.74256	0.56146	0.187402	3
GeneID:110355490	0.350413	0.0240663	0.118121	3
GeneID:110355508	0.368786	0.0368328	0.101529	3
GeneID:110355641	0.719234	0.137143	0.0337081	3
GeneID:110355945	2.4231	0.0920516	0.111218	3
GeneID:110356111	0.81204	0	0.0388481	3
GeneID:110356451	1.4634	0.265229	0.267704	3
GeneID:110356563	0.948927	0.204762	0.136007	3
GeneID:110356656	10.614	0.417313	2.20787	3
GeneID:110356795	0.372723	0.0125187	0.0539622	3
GeneID:110356890	0.946016	0	0.209582	3
GeneID:110357169	0.193403	0.0145194	0.0101419	3
GeneID:110357189	97.1308	22.5042	19.5635	3
GeneID:110357216	0.327165	0	0.0616171	3
GeneID:110357335	1.02375	0.2057	0.0752823	3
GeneID:110357465	2.15552	0.253071	0.260801	3
GeneID:110357916	0.25604	0.058552	0.0158842	3
GeneID:110357932	53.304	6.21426	62.6972	3
GeneID:110358071	2.09126	0.268093	0.159804	3
GeneID:110358263	0.108986	0	0.0149033	3
GeneID:110358430	0.18986	0.0181222	0.00646765	3
GeneID:110358776	1.99464	0.483148	0.221294	3
GeneID:110358907	0.657169	0.127084	0.0409971	3
GeneID:110359060	8.22358	1.23566	1.30818	3
GeneID:110359415	2.52592	0.641655	0.502794	3
GeneID:110359785	0.282631	0.0237045	0.0378116	3
GeneID:110359934	3.29249	0.420965	2.90346	3
GeneID:110360001	2.0356	0.180768	0.327808	3
GeneID:110360517	0.672671	0.111992	0.863931	3
GeneID:110360907	49.6245	9.77785	11.7131	3
GeneID:110360929	0.476772	0.0558842	0.0136288	3
GeneID:110361081	0.955237	0.196103	0.0886451	3
GeneID:110361082	0.949761	0.0935459	0.359476	3
GeneID:110361273	0.452948	0.0469956	0.182187	3
GeneID:110361409	0.276855	0	0.00652718	3
GeneID:110362175	84.2529	3.1694	10.6412	3
GeneID:110362315	4.13296	1.42322	0.811591	3
GeneID:110362347	1.33811	0.342144	0.200409	3
GeneID:110362586	0.515446	0.0815087	0.0749511	3
GeneID:110362868	0.344719	0.0742493	0.0217231	3
GeneID:110363094	3.00074	0.67572	0.323764	3
GeneID:110363229	0.493899	0.0847246	0.0156555	3
GeneID:110363802	0.556852	0.0251785	0.0629017	3
GeneID:110363896	0.156278	0.00935726	0	3
GeneID:110363948	0.213779	0.0434566	0.0190913	3
GeneID:110364134	1.61162	0.339623	0.234353	3
GeneID:110364275	3.79932	1.19607	1.02187	3
GeneID:110364416	0.453223	0.0467555	0	3
GeneID:110364517	1.1643	0.140178	0.331534	3
GeneID:110364807	1.32267	0.334933	0.142718	3
GeneID:110365015	0.140361	0.0149547	0.0112568	3
GeneID:110366043	0.74708	0	0.0605561	3
GeneID:110366159	1.08315	0.299645	0.232221	3
