# Supplementary material for: Transcriptome analysis revealed the roles of long non-coding RNA and mRNA in the bursa of Fabricius during pigeon (Columba livia) development
Source: Front Immunol. 2022 Jul 25;13:916086. doi: 10.3389/fimmu.2022.916086 (PMC9357926; doi:10.3389/fimmu.2022.916086)
Supplement: Supplementary file 1 [file DataSheet_1.zip › Supplementary Table 6. GO and KEGG analysis for DE mRNAs in different clusters.xlsx]

## Sheet: GO analysis (TOP 30)
Cluster	GO	Description	P-value
cluster1	GO:0048729	tissue morphogenesis	4.52507e-44
cluster1	GO:0034330	cell junction organization	7.99232e-42
cluster1	GO:0030029	actin filament-based process	6.09761e-40
cluster1	GO:0030198	extracellular matrix organization	1.56203e-36
cluster1	GO:0043062	extracellular structure organization	1.98195e-36
cluster1	GO:0045229	external encapsulating structure organization	3.18084e-36
cluster1	GO:0002009	morphogenesis of an epithelium	3.82492e-34
cluster1	GO:0097435	supramolecular fiber organization	6.70499e-34
cluster1	GO:0001568	blood vessel development	6.8687e-34
cluster1	GO:0030036	actin cytoskeleton organization	6.56155e-32
cluster1	GO:0048598	embryonic morphogenesis	1.53926e-31
cluster1	GO:0032989	cellular component morphogenesis	1.61746e-29
cluster1	GO:0000904	cell morphogenesis involved in differentiation	1.97191e-29
cluster1	GO:0009611	response to wounding	3.22674e-29
cluster1	GO:0001501	skeletal system development	4.50702e-29
cluster1	M5884	NABA CORE MATRISOME	1.25797e-27
cluster1	GO:0048514	blood vessel morphogenesis	1.43125e-27
cluster1	GO:0007507	heart development	1.82634e-27
cluster1	R-HSA-1474290	Collagen formation	4.32486e-27
cluster1	GO:0007169	transmembrane receptor protein tyrosine kinase signaling pathway	5.63914e-27
cluster1	GO:0030855	epithelial cell differentiation	6.69741e-27
cluster1	GO:0003013	circulatory system process	2.34827e-25
cluster1	GO:0034329	cell junction assembly	2.9962e-25
cluster1	GO:0001525	angiogenesis	1.28147e-24
cluster1	GO:0060485	mesenchyme development	1.57369e-24
cluster1	GO:0042060	wound healing	2.38635e-24
cluster1	GO:0048812	neuron projection morphogenesis	6.25103e-24
cluster1	GO:0070848	response to growth factor	6.95437e-24
cluster1	GO:0061564	axon development	7.22827e-24
cluster1	GO:0120039	plasma membrane bounded cell projection morphogenesis	7.90144e-24
cluster2	GO:0046649	lymphocyte activation	1.39759e-16
cluster2	GO:0042113	B cell activation	1.65549e-12
cluster2	GO:0030098	lymphocyte differentiation	1.70868e-12
cluster2	GO:0042110	T cell activation	6.39072e-12
cluster2	GO:0002521	leukocyte differentiation	1.08646e-11
cluster2	GO:1903131	mononuclear cell differentiation	2.30589e-11
cluster2	GO:0030217	T cell differentiation	7.12902e-09
cluster2	GO:0002250	adaptive immune response	9.97536e-08
cluster2	GO:0050778	positive regulation of immune response	1.53185e-07
cluster2	GO:1903037	regulation of leukocyte cell-cell adhesion	2.5395e-07
cluster2	GO:0002252	immune effector process	2.84166e-07
cluster2	R-HSA-1280215	Cytokine Signaling in Immune system	2.86772e-07
cluster2	GO:0001776	leukocyte homeostasis	8.62953e-07
cluster2	GO:0007159	leukocyte cell-cell adhesion	8.87423e-07
cluster2	GO:0002366	leukocyte activation involved in immune response	8.93215e-07
cluster2	GO:0002263	cell activation involved in immune response	1.04922e-06
cluster2	GO:1903046	meiotic cell cycle process	1.54579e-06
cluster2	GO:0007264	small GTPase mediated signal transduction	1.94072e-06
cluster2	GO:0022407	regulation of cell-cell adhesion	2.04794e-06
cluster2	GO:0042100	B cell proliferation	2.3142e-06
cluster2	GO:0051056	regulation of small GTPase mediated signal transduction	2.51495e-06
cluster2	GO:0061982	meiosis I cell cycle process	2.6904e-06
cluster2	GO:0051321	meiotic cell cycle	3.03162e-06
cluster2	GO:0071887	leukocyte apoptotic process	3.60591e-06
cluster2	GO:0019221	cytokine-mediated signaling pathway	3.76697e-06
cluster2	GO:0030183	B cell differentiation	3.85095e-06
cluster2	GO:0050865	regulation of cell activation	4.01591e-06
cluster2	GO:0140013	meiotic nuclear division	4.95813e-06
cluster2	GO:0050863	regulation of T cell activation	6.3573e-06
cluster2	R-HSA-9706369	Negative regulation of FLT3	6.7416e-06
cluster3	GO:0061061	muscle structure development	1.75517e-26
cluster3	GO:0032989	cellular component morphogenesis	6.24559e-26
cluster3	M5885	NABA MATRISOME ASSOCIATED	1.3092e-25
cluster3	GO:0000904	cell morphogenesis involved in differentiation	2.56653e-25
cluster3	GO:0048858	cell projection morphogenesis	3.02411e-25
cluster3	GO:0032990	cell part morphogenesis	3.8745e-25
cluster3	GO:0001568	blood vessel development	3.39046e-24
cluster3	GO:0120039	plasma membrane bounded cell projection morphogenesis	4.52071e-24
cluster3	GO:0048514	blood vessel morphogenesis	2.09291e-23
cluster3	GO:0048812	neuron projection morphogenesis	2.24009e-23
cluster3	GO:0007169	transmembrane receptor protein tyrosine kinase signaling pathway	4.25664e-22
cluster3	GO:0048667	cell morphogenesis involved in neuron differentiation	4.92518e-21
cluster3	GO:0003012	muscle system process	2.19875e-20
cluster3	GO:0043269	regulation of ion transport	3.24739e-20
cluster3	GO:0001525	angiogenesis	2.03556e-19
cluster3	R-HSA-1474244	Extracellular matrix organization	1.12942e-18
cluster3	GO:0030198	extracellular matrix organization	1.28941e-18
cluster3	GO:0030335	positive regulation of cell migration	1.34053e-18
cluster3	GO:0043062	extracellular structure organization	1.47122e-18
cluster3	GO:0006935	chemotaxis	1.54581e-18
cluster3	GO:0045229	external encapsulating structure organization	1.91205e-18
cluster3	GO:0042330	taxis	1.99019e-18
cluster3	GO:0051272	positive regulation of cellular component movement	2.10388e-18
cluster3	GO:0061564	axon development	2.40453e-18
cluster3	GO:0040017	positive regulation of locomotion	2.49394e-18
cluster3	GO:0044057	regulation of system process	2.85413e-18
cluster3	GO:2000147	positive regulation of cell motility	3.11012e-18
cluster3	GO:0070848	response to growth factor	3.50322e-18
cluster3	GO:0001503	ossification	3.97083e-18
cluster3	GO:0009611	response to wounding	3.99248e-18

## Sheet: KEGG analysis (TOP 30)
Cluster	KEGG	Description	P-value
cluster 1	ko04510	Focal adhesion	6.21568e-16
cluster 1	ko04512	ECM-receptor interaction	6.40351e-15
cluster 1	hsa05200	Pathways in cancer	8.64652e-15
cluster 1	ko04360	Axon guidance	1.23453e-14
cluster 1	ko04974	Protein digestion and absorption	5.68201e-13
cluster 1	ko04151	PI3K-Akt signaling pathway	7.01481e-12
cluster 1	ko05412	Arrhythmogenic right ventricular cardiomyopathy (ARVC)	3.17892e-11
cluster 1	ko04072	Phospholipase D signaling pathway	1.627e-08
cluster 1	ko04520	Adherens junction	1.6952e-08
cluster 1	ko04810	Regulation of actin cytoskeleton	9.73548e-08
cluster 1	ko04390	Hippo signaling pathway	1.973e-07
cluster 1	hsa04933	AGE-RAGE signaling pathway in diabetic complications	2.0966e-07
cluster 1	ko05146	Amoebiasis	2.11264e-07
cluster 1	ko04530	Tight junction	2.86078e-07
cluster 1	ko04015	Rap1 signaling pathway	2.93356e-07
cluster 1	ko04022	cGMP-PKG signaling pathway	5.37591e-07
cluster 1	ko04020	Calcium signaling pathway	9.73497e-07
cluster 1	ko04270	Vascular smooth muscle contraction	1.3679e-06
cluster 1	ko05222	Small cell lung cancer	5.17924e-06
cluster 1	hsa04919	thyroid hormone signaling pathway	7.39781e-06
cluster 1	ko05231	Choline metabolism in cancer	8.10765e-06
cluster 1	ko05202	Transcriptional misregulation in cancer	1.00973e-05
cluster 1	ko04080	Neuroactive ligand-receptor interaction	1.74108e-05
cluster 1	hsa05100	Bacterial invasion of epithelial cells	2.89939e-05
cluster 1	ko04540	Gap junction	4.22283e-05
cluster 1	ko04924	Renin secretion	4.52889e-05
cluster 1	ko05205	Proteoglycans in cancer	6.15959e-05
cluster 1	ko00564	Glycerophospholipid metabolism	9.50799e-05
cluster 1	ko00561	Glycerolipid metabolism	9.8481e-05
cluster 1	hsa04931	insulin resistance	0.000154476
cluster 2	ko04060	Cytokine-cytokine receptor interaction	4.29215e-06
cluster 2	ko05340	Primary immunodeficiency	1.56613e-05
cluster 2	ko01524	Platinum drug resistance	3.98369e-05
cluster 2	ko04010	MAPK signaling pathway	7.80079e-05
cluster 2	ko04660	T cell receptor signaling pathway	0.000270134
cluster 2	M00075	N-glycan biosynthesis, complex type	0.000323155
cluster 2	ko04662	B cell receptor signaling pathway	0.000368991
cluster 2	ko05166	HTLV-I infection	0.000396785
cluster 2	ko04973	Carbohydrate digestion and absorption	0.000551408
cluster 2	ko04672	Intestinal immune network for IgA production	0.000832227
cluster 2	ko03430	Mismatch repair	0.000977578
cluster 2	ko04062	Chemokine signaling pathway	0.00103855
cluster 2	ko04650	Natural killer cell mediated cytotoxicity	0.00104676
cluster 2	ko04064	NF-kappa B signaling pathway	0.00139017
cluster 2	ko04640	Hematopoietic cell lineage	0.001525
cluster 2	ko05210	Colorectal cancer	0.00177939
cluster 2	ko03410	Base excision repair	0.00282715
cluster 2	ko04080	Neuroactive ligand-receptor interaction	0.00285308
cluster 2	ko04115	p53 signaling pathway	0.00297063
cluster 2	ko04920	Adipocytokine signaling pathway	0.00297063
cluster 2	hsa04931	insulin resistance	0.00297394
cluster 2	ko05412	Arrhythmogenic right ventricular cardiomyopathy (ARVC)	0.00346519
cluster 2	hsa05161	Hepatitis B	0.0043862
cluster 2	ko04114	Oocyte meiosis	0.00442224
cluster 2	ko03440	Homologous recombination	0.00525228
cluster 2	ko04380	Osteoclast differentiation	0.005395
cluster 2	ko05162	Measles	0.00612194
cluster 2	hsa04068	foxo signaling pathway	0.00671047
cluster 2	hsanan03	glycosphingolipid biosynthesis	0.0072481
cluster 2	hsa04014	Ras signaling pathway	0.00732129
cluster 3	ko05205	Proteoglycans in cancer	1.49105e-10
cluster 3	hsa05200	Pathways in cancer	5.32207e-10
cluster 3	ko05224	Breast cancer	1.68374e-08
cluster 3	ko04015	Rap1 signaling pathway	3.19824e-08
cluster 3	ko04151	PI3K-Akt signaling pathway	8.09745e-08
cluster 3	ko05418	Fluid shear stress and atherosclerosis	3.5342e-07
cluster 3	hsa04014	Ras signaling pathway	1.56728e-06
cluster 3	ko04360	Axon guidance	1.86084e-06
cluster 3	ko04510	Focal adhesion	3.34954e-06
cluster 3	ko05217	Basal cell carcinoma	5.58312e-06
cluster 3	ko05218	Melanoma	7.24744e-06
cluster 3	ko05410	Hypertrophic cardiomyopathy (HCM)	7.98063e-06
cluster 3	ko04024	cAMP signaling pathway	1.14026e-05
cluster 3	ko04080	Neuroactive ligand-receptor interaction	1.5747e-05
cluster 3	hsa04911	Insulin secretion	2.32752e-05
cluster 3	ko04550	Signaling pathways regulating pluripotency of stem cells	2.37604e-05
cluster 3	ko04512	ECM-receptor interaction	3.88406e-05
cluster 3	ko04916	Melanogenesis	5.95587e-05
cluster 3	ko04145	Phagosome	7.84485e-05
cluster 3	ko05414	Dilated cardiomyopathy	9.25504e-05
cluster 3	ko04721	Synaptic vesicle cycle	0.000118659
cluster 3	ko04022	cGMP-PKG signaling pathway	0.000148713
cluster 3	ko04915	Estrogen signaling pathway	0.000199974
cluster 3	hsa05323	Rheumatoid arthritis	0.000218868
cluster 3	ko04921	Oxytocin signaling pathway	0.000242196
cluster 3	ko04390	Hippo signaling pathway	0.000277336
cluster 3	hsa04022	cGMP-PKG signaling pathway	0.000285582
cluster 3	ko04810	Regulation of actin cytoskeleton	0.000294077
cluster 3	ko04010	MAPK signaling pathway	0.000339738
cluster 3	ko05323	Rheumatoid arthritis	0.000418689
