# Supplementary material for: Transcriptome analysis revealed the roles of long non-coding RNA and mRNA in the bursa of Fabricius during pigeon (Columba livia) development
Source: Front Immunol. 2022 Jul 25;13:916086. doi: 10.3389/fimmu.2022.916086 (PMC9357926; doi:10.3389/fimmu.2022.916086)
Supplement: Supplementary file 1 [file DataSheet_1.zip › Supplementary Table 7. MCODE.xlsx]

## Sheet: MCODE
Module	Score	Type	Gene	Symbol
2	2.5	Clustered	2841	GPR18
2	2.5	Clustered	8698	S1PR4
2	2.5	Clustered	1235	CCR6
2	2.5	Seed	1132	CHRM4
2	2.5	Clustered	9290	GPR55
2	2.5	Clustered	7852	CXCR4
4	2	Seed	91851	CHRDL1
4	2	Clustered	1114	CHGB
4	2	Clustered	2719	GPC3
4	2	Clustered	1000	CDH2
4	2	Clustered	11320	MGAT4A
1	1.5	Clustered	57804	POLD4
1	1.5	Clustered	4292	MLH1
1	1.5	Clustered	2956	MSH6
1	1.5	Clustered	54509	RHOF
1	1.5	Clustered	55619	DOCK10
1	1.5	Clustered	675	BRCA2
1	1.5	Clustered	5429	POLH
1	1.5	Seed	254394	MCM9
1	1.5	Clustered	55843	ARHGAP15
1	1.5	Clustered	4689	NCF4
1	1.5	Clustered	9886	RHOBTB1
1	1.5	Clustered	7015	TERT
5	1.5	Clustered	10125	RASGRP1
5	1.5	Seed	93589	CACNA2D4
5	1.5	Clustered	25780	RASGRP3
5	1.5	Clustered	776	CACNA1D
3	1.33333	Clustered	972	CD74
3	1.33333	Clustered	7316	UBC
3	1.33333	Clustered	5268	SERPINB5
3	1.33333	Clustered	10409	BASP1
3	1.33333	Clustered	3676	ITGA4
3	1.33333	Clustered	960	CD44
6	1.25	Clustered	5293	PIK3CD
6	1.25	Clustered	974	CD79B
6	1.25	Clustered	604	BCL6
6	1.25	Clustered	29760	BLNK

## Sheet: GO_MCODE_Top3
Network	Annotation
MyList	GO:0046649|lymphocyte activation|-18.4;GO:0042113|B cell activation|-14.4;GO:0030098|lymphocyte differentiation|-12.4
MyList_MCODE_ALL	GO:0042113|B cell activation|-12.4;GO:0002521|leukocyte differentiation|-11.6;GO:0046649|lymphocyte activation|-11.1
MyList_SUB1_MCODE_1	WP4946|DNA repair pathways, full network|-9.0;R-HSA-5358565|Mismatch repair (MMR) directed by MSH2:MSH6 (MutSalpha)|-7.7;R-HSA-5358508|Mismatch Repair|-7.6
MyList_SUB1_MCODE_2	R-HSA-418594|G alpha (i) signalling events|-11.7;R-HSA-373076|Class A/1 (Rhodopsin-like receptors)|-11.6;R-HSA-500792|GPCR ligand binding|-10.7
MyList_SUB1_MCODE_3	R-HSA-202733|Cell surface interactions at the vascular wall|-5.7;GO:1903039|positive regulation of leukocyte cell-cell adhesion|-4.9;GO:0022409|positive regulation of cell-cell adhesion|-4.7
MyList_SUB1_MCODE_4	R-HSA-8957275|Post-translational protein phosphorylation|-12.1;R-HSA-381426|Regulation of Insulin-like Growth Factor (IGF) transport and uptake by Insulin-like Growth Factor Binding Proteins (IGFBPs)|-11.8
MyList_SUB1_MCODE_5	WP382|MAPK signaling pathway|-8.2;hsa04010|MAPK signaling pathway |-8.2;ko04010|MAPK signaling pathway|-8.2
MyList_SUB1_MCODE_6	R-HSA-983695|Antigen activates B Cell Receptor (BCR) leading to generation of second messengers|-8.3;GO:0042113|B cell activation|-7.7;GO:0030098|lymphocyte differentiation|-7.5
