# Supplementary material for: Transcriptome analysis revealed the roles of long non-coding RNA and mRNA in the bursa of Fabricius during pigeon (Columba livia) development
Source: Front Immunol. 2022 Jul 25;13:916086. doi: 10.3389/fimmu.2022.916086 (PMC9357926; doi:10.3389/fimmu.2022.916086)
Supplement: Supplementary file 1 [file DataSheet_1.zip › Supplementary Table 8 LncRNA-mRNA pairs of DE-lncRNAs and DE-mRNAs.xlsx]

## Sheet: DE lnc cluster 1
lncRNA_Gene_Id	Target Gene_ID	PCC	P-value
G11312	GeneID:102095883	0.981353	2.86266e-06
G11317	GeneID:110359662	0.980035	3.63078e-06
G11317	GeneID:110359662	0.980035	3.63078e-06
G11317	GeneID:110359662	0.980035	3.63078e-06
G8246	GeneID:102093557	0.969416	1.59873e-05
G4883	GeneID:102091360	0.965639	2.39433e-05
G4883	GeneID:102091360	0.965639	2.39433e-05
G18353	GeneID:102094051	0.960695	3.81401e-05
G31661	GeneID:102097248	0.960423	3.90626e-05
G31817	GeneID:110355164	0.960394	3.91613e-05
G32120	GeneID:102097249	0.951375	7.95869e-05
G32120	GeneID:102097249	0.951375	7.95869e-05
G22573	GeneID:102088642	0.951133	8.0963e-05
G22532	GeneID:102086794	0.94759	0.000103075
G18734	GeneID:102088443	0.944329	0.000126908
G8244	GeneID:102093557	0.942277	0.00014376
G8244	GeneID:102093557	0.942277	0.00014376
G1238	GeneID:102083405	0.94038	0.000160678
G8211	GeneID:102084277	0.93881	0.00017571
G36596	GeneID:102098631	0.933482	0.000234095
G17184	GeneID:102087101	0.9269	0.000323576
G33299	GeneID:102088285	0.925298	0.000348522
G33299	GeneID:102088285	0.925298	0.000348522
G33299	GeneID:102088285	0.925298	0.000348522
G28470	GeneID:102094686	0.919719	0.000445951
G6608	GeneID:102090032	0.91583	0.000524208
G36632	GeneID:110356541	0.913997	0.000564229
G62	GeneID:102089907	0.910281	0.00065181
G62	GeneID:102089907	0.910281	0.00065181
G8245	GeneID:102093557	0.908979	0.000684629
G66	GeneID:102089907	0.907056	0.000735193
G18350	GeneID:102094051	0.902434	0.000867275
G36596	GeneID:102098807	0.900108	0.000939619

## Sheet: DE lnc cluster 2
lncRNA_Gene_Id	Target Gene_ID	PCC	P-value
G35460	GeneID:110356178	0.989755	3.54825e-07
G31198	GeneID:102087545	0.98254	2.27646e-06
G33204	GeneID:102093343	0.980985	3.06416e-06
G32555	GeneID:102090251	0.979967	3.67387e-06
G18804	GeneID:102087526	0.979309	4.11144e-06
G27971	GeneID:102090420	0.977946	5.13294e-06
G36257	GeneID:102093643	0.974094	8.98407e-06
G30005	GeneID:102094381	0.973875	9.25073e-06
G26978	GeneID:102085235	0.973737	9.42147e-06
G29176	GeneID:102090425	0.973723	9.43806e-06
G13922	GeneID:102083424	0.972946	1.04441e-05
G18804	GeneID:102091757	0.967952	1.88041e-05
G932	GeneID:102095004	0.967676	1.93698e-05
G932	GeneID:102095004	0.967676	1.93698e-05
G13380	GeneID:102087158	0.966714	2.14455e-05
G35467	GeneID:110356178	0.966653	2.15821e-05
G19300	GeneID:102091939	0.966397	2.21601e-05
G17959	GeneID:102093993	0.966077	2.2902e-05
G17959	GeneID:102093993	0.966077	2.2902e-05
G11371	GeneID:102097934	0.964212	2.75687e-05
G11371	GeneID:102097934	0.964212	2.75687e-05
G11371	GeneID:102097934	0.964212	2.75687e-05
G11371	GeneID:102097934	0.964212	2.75687e-05
G11371	GeneID:102097934	0.964212	2.75687e-05
G11371	GeneID:102097934	0.964212	2.75687e-05
G11371	GeneID:102097934	0.964212	2.75687e-05
G11371	GeneID:102097934	0.964212	2.75687e-05
G11371	GeneID:102097934	0.964212	2.75687e-05
G2084	GeneID:102089609	0.963463	2.96204e-05
G17108	GeneID:102089750	0.963397	2.98062e-05
G33191	GeneID:102093343	0.961694	3.48881e-05
G12292	GeneID:102092644	0.960784	3.78425e-05
G31914	GeneID:106145962	0.959957	4.06777e-05
G31914	GeneID:106145962	0.959957	4.06777e-05
G30126	GeneID:102085953	0.95959	4.19832e-05
G30126	GeneID:102085953	0.95959	4.19832e-05
G30126	GeneID:102085953	0.95959	4.19832e-05
G23234	GeneID:102091272	0.95871	4.5232e-05
G29963	GeneID:102091460	0.95817	4.73089e-05
G27974	GeneID:102090420	0.955756	5.7437e-05
G11373	GeneID:102097934	0.955512	5.85415e-05
G31388	GeneID:102091885	0.955298	5.95201e-05
G18803	GeneID:102087526	0.953897	6.62146e-05
G18803	GeneID:102087526	0.953897	6.62146e-05
G18803	GeneID:102087526	0.953897	6.62146e-05
G8539	GeneID:102093794	0.952678	7.24617e-05
G2356	GeneID:102098208	0.952154	7.52678e-05
G5172	GeneID:102095379	0.951593	7.83585e-05
G5172	GeneID:102095379	0.951593	7.83585e-05
G31761	GeneID:102091833	0.950699	8.34696e-05
G18799	GeneID:102087526	0.950516	8.45417e-05
G15281	GeneID:102086298	0.949553	9.03579e-05
G11780	GeneID:102092946	0.945609	0.000117135
G11780	GeneID:102092946	0.945609	0.000117135
G11780	GeneID:102092946	0.945609	0.000117135
G6327	GeneID:102089241	0.944305	0.000127096
G29508	GeneID:102088083	0.944279	0.000127304
G32550	GeneID:102087665	0.943184	0.000136126
G14562	GeneID:102097219	0.942626	0.000140784
G32555	GeneID:102087189	0.941993	0.000146204
G14562	GeneID:102096249	0.941958	0.000146508
G14252	GeneID:102096550	0.94144	0.000151065
G14252	GeneID:102096550	0.94144	0.000151065
G14252	GeneID:102096550	0.94144	0.000151065
G14252	GeneID:102096550	0.94144	0.000151065
G14252	GeneID:102096550	0.94144	0.000151065
G14252	GeneID:102096550	0.94144	0.000151065
G14252	GeneID:102096550	0.94144	0.000151065
G14252	GeneID:102096550	0.94144	0.000151065
G14252	GeneID:102096550	0.94144	0.000151065
G14252	GeneID:102096550	0.94144	0.000151065
G415	GeneID:102098384	0.941357	0.000151802
G415	GeneID:102098384	0.941357	0.000151802
G3917	GeneID:102090097	0.940553	0.000159084
G32555	GeneID:102087665	0.938487	0.000178918
G13922	GeneID:102093021	0.937892	0.000184938
G32555	GeneID:102088225	0.936072	0.000204242
G16038	GeneID:102087276	0.935505	0.000210539
G14881	GeneID:102094172	0.933923	0.000228807
G14881	GeneID:102094172	0.933923	0.000228807
G14881	GeneID:102094172	0.933923	0.000228807
G14881	GeneID:102094172	0.933923	0.000228807
G2639	GeneID:102086704	0.931724	0.000256026
G13342	GeneID:102085858	0.931028	0.000265096
G13342	GeneID:102085858	0.931028	0.000265096
GeneID:102093648	GeneID:102095004	0.930295	0.000274894
G31762	GeneID:102091833	0.929997	0.000278941
G31914	GeneID:102092796	0.929327	0.000288205
G31914	GeneID:102092796	0.929327	0.000288205
G31764	GeneID:102091833	0.929129	0.000290988
G27242	GeneID:102090498	0.928536	0.000299411
G27242	GeneID:102090498	0.928536	0.000299411
G27242	GeneID:102090498	0.928536	0.000299411
GeneID:110362628	GeneID:102084038	0.927721	0.000311279
G1392	GeneID:102095557	0.927348	0.000316829
G1392	GeneID:102095557	0.927348	0.000316829
G14060	GeneID:110360572	0.927216	0.000318804
G31630	GeneID:110355096	0.926954	0.000322754
G15188	GeneID:102096740	0.926418	0.000330935
G22677	GeneID:102098785	0.926052	0.000336612
G5172	GeneID:102095560	0.925286	0.000348715
G5172	GeneID:102095560	0.925286	0.000348715
G33205	GeneID:102093343	0.925127	0.000351267
G9558	GeneID:102084707	0.923247	0.0003824
G9558	GeneID:102084707	0.923247	0.0003824
G31630	GeneID:102093157	0.922814	0.000389821
G33370	GeneID:102094268	0.922209	0.000400391
G33370	GeneID:102094268	0.922209	0.000400391
G33370	GeneID:102094268	0.922209	0.000400391
G33370	GeneID:102094268	0.922209	0.000400391
GeneID:110355531	GeneID:102093343	0.921074	0.000420725
G36619	GeneID:110356526	0.920872	0.000424423
G18614	GeneID:102092296	0.920499	0.000431306
G31630	GeneID:102095797	0.91653	0.00050946
G18804	GeneID:102088063	0.916529	0.000509475
G18803	GeneID:102091757	0.91639	0.000512397
G18803	GeneID:102091757	0.91639	0.000512397
G18803	GeneID:102091757	0.91639	0.000512397
G4713	GeneID:102089612	0.915675	0.000527508
G2189	GeneID:102096718	0.91547	0.000531908
G18800	GeneID:102087526	0.915343	0.000534635
G2344	GeneID:102097378	0.914832	0.000545747
G26998	GeneID:102086501	0.914575	0.000551372
G26998	GeneID:102086501	0.914575	0.000551372
G26998	GeneID:102086501	0.914575	0.000551372
G26998	GeneID:102086501	0.914575	0.000551372
G32555	GeneID:102087485	0.913371	0.000578361
G33735	GeneID:102090507	0.912669	0.000594506
G18606	GeneID:102092296	0.912546	0.000597376
GeneID:110362373	GeneID:102098842	0.910884	0.000637008
G18561	GeneID:102084851	0.908935	0.00068577
G1396	GeneID:102095557	0.902082	0.000877944
G1396	GeneID:102095557	0.902082	0.000877944
G1396	GeneID:102095557	0.902082	0.000877944
G30118	GeneID:102089272	0.901649	0.000891215
G31914	GeneID:102093159	0.900682	0.000921384
G31914	GeneID:102093159	0.900682	0.000921384

## Sheet: DE lnc cluster 3
lncRNA_Gene_Id	Target Gene_ID	PCC	P-value
G32823	GeneID:102090744	0.999993	0
G35480	GeneID:110356179	0.998843	1.7313e-10
G35480	GeneID:110356179	0.998843	1.7313e-10
G35480	GeneID:110356179	0.998843	1.7313e-10
G35480	GeneID:110356179	0.998843	1.7313e-10
G36671	GeneID:102090326	0.996184	1.12607e-08
G21957	GeneID:102096444	0.995952	1.38442e-08
G26882	GeneID:102088077	0.994871	3.16618e-08
G8535	GeneID:102093609	0.99334	7.88464e-08
G25428	GeneID:102093633	0.993196	8.5e-08
G25428	GeneID:102093633	0.993196	8.5e-08
G26883	GeneID:102088077	0.99266	1.1078e-07
GeneID:110357465	GeneID:102094835	0.991751	1.66488e-07
G35479	GeneID:110356179	0.989865	3.41732e-07
G35479	GeneID:110356179	0.989865	3.41732e-07
G35479	GeneID:110356179	0.989865	3.41732e-07
G12415	GeneID:110360040	0.989814	3.47766e-07
G3913	GeneID:102090097	0.989734	3.57298e-07
G26979	GeneID:102085235	0.989417	3.97424e-07
G19302	GeneID:102091939	0.987991	6.17581e-07
G34549	GeneID:102091590	0.987131	7.86194e-07
G10131	GeneID:102086659	0.98657	9.12253e-07
G22917	GeneID:102085696	0.986284	9.81909e-07
G5661	GeneID:110357579	0.985675	1.14223e-06
G21878	GeneID:102087890	0.985408	1.21828e-06
G28185	GeneID:102095543	0.98491	1.36956e-06
G30260	GeneID:102098920	0.981813	2.62405e-06
G28394	GeneID:102089586	0.981584	2.74103e-06
G29075	GeneID:102086805	0.981124	2.98715e-06
G14715	GeneID:102093854	0.980711	3.22056e-06
G13921	GeneID:102093021	0.979786	3.79079e-06
G6771	GeneID:102086466	0.979682	3.85942e-06
G22905	GeneID:102085696	0.979657	3.87576e-06
G6767	GeneID:102085672	0.979108	4.25194e-06
G3088	GeneID:110355874	0.978785	4.48533e-06
G9561	GeneID:102084707	0.978517	4.68594e-06
G9561	GeneID:102084707	0.978517	4.68594e-06
G9561	GeneID:102084707	0.978517	4.68594e-06
G9561	GeneID:102084707	0.978517	4.68594e-06
G9561	GeneID:102084707	0.978517	4.68594e-06
G5877	GeneID:102089665	0.978328	4.83066e-06
GeneID:110357335	GeneID:102095873	0.977947	5.13247e-06
G22904	GeneID:102085696	0.977605	5.41446e-06
G35256	GeneID:102096520	0.976005	6.88264e-06
G35780	GeneID:102096343	0.975866	7.02259e-06
G9905	GeneID:102091371	0.974449	8.56248e-06
G18385	GeneID:102095037	0.973285	9.99695e-06
G27975	GeneID:102090420	0.973063	1.02874e-05
G27975	GeneID:102090420	0.973063	1.02874e-05
G32556	GeneID:102088225	0.972305	1.13295e-05
G32556	GeneID:102088225	0.972305	1.13295e-05
G11071	GeneID:102085925	0.971314	1.27994e-05
G11071	GeneID:102085925	0.971314	1.27994e-05
G11071	GeneID:102085925	0.971314	1.27994e-05
G1146	GeneID:102096291	0.970655	1.38502e-05
G19631	GeneID:102097594	0.970365	1.43303e-05
G28380	GeneID:102089586	0.969296	1.62061e-05
G28380	GeneID:102089586	0.969296	1.62061e-05
G28380	GeneID:102089586	0.969296	1.62061e-05
G28380	GeneID:102089586	0.969296	1.62061e-05
G28380	GeneID:102089586	0.969296	1.62061e-05
GeneID:110358776	GeneID:102092044	0.968995	1.67649e-05
G13333	GeneID:102084964	0.968747	1.72336e-05
G10382	GeneID:102092048	0.968084	1.85353e-05
G19877	GeneID:102098667	0.9669	2.10309e-05
G19877	GeneID:102098667	0.9669	2.10309e-05
G19877	GeneID:102098667	0.9669	2.10309e-05
G19877	GeneID:102098667	0.9669	2.10309e-05
G5284	GeneID:102087739	0.966504	2.1916e-05
G5284	GeneID:102087739	0.966504	2.1916e-05
G5284	GeneID:102087739	0.966504	2.1916e-05
G5284	GeneID:102087739	0.966504	2.1916e-05
G5284	GeneID:102087739	0.966504	2.1916e-05
G5284	GeneID:102087739	0.966504	2.1916e-05
G5284	GeneID:102087739	0.966504	2.1916e-05
G5284	GeneID:102087739	0.966504	2.1916e-05
G5284	GeneID:102087739	0.966504	2.1916e-05
GeneID:110362347	GeneID:102096014	0.966438	2.20682e-05
G25276	GeneID:102094797	0.965791	2.35771e-05
G13333	GeneID:102085320	0.965661	2.38893e-05
G1696	GeneID:102094284	0.965542	2.41779e-05
G1696	GeneID:102094284	0.965542	2.41779e-05
G5869	GeneID:102088675	0.965489	2.43066e-05
G5869	GeneID:102088675	0.965489	2.43066e-05
G5866	GeneID:102088675	0.965275	2.48323e-05
G28381	GeneID:102089586	0.965256	2.48805e-05
G1451	GeneID:102098635	0.964878	2.58309e-05
G24621	GeneID:102088644	0.964184	2.76418e-05
G16039	GeneID:102087276	0.963659	2.90731e-05
G34098	GeneID:102096462	0.963147	3.05147e-05
G17960	GeneID:102093993	0.961692	3.48936e-05
G430	GeneID:102083465	0.961609	3.51563e-05
G430	GeneID:102083465	0.961609	3.51563e-05
G430	GeneID:102083465	0.961609	3.51563e-05
G14716	GeneID:102093854	0.960242	3.96842e-05
G5797	GeneID:102086832	0.960209	3.97971e-05
G5797	GeneID:102086832	0.960209	3.97971e-05
G2635	GeneID:102086704	0.958601	4.5643e-05
G24621	GeneID:102084305	0.957672	4.92843e-05
G24430	GeneID:102087594	0.957656	4.93522e-05
G9420	GeneID:102090530	0.957276	5.08975e-05
G9420	GeneID:102090530	0.957276	5.08975e-05
G9420	GeneID:102090530	0.957276	5.08975e-05
G28185	GeneID:102095792	0.956599	5.37414e-05
G20015	GeneID:102084913	0.956527	5.40501e-05
G22958	GeneID:102087960	0.955998	5.63603e-05
G22958	GeneID:102087960	0.955998	5.63603e-05
G3912	GeneID:102090097	0.955449	5.88284e-05
GeneID:110357465	GeneID:102097324	0.954768	6.19912e-05
G7189	GeneID:102089986	0.953841	6.64934e-05
G19631	GeneID:102097228	0.953814	6.66295e-05
G24430	GeneID:102098545	0.953245	6.95046e-05
G34098	GeneID:102097728	0.952541	7.31876e-05
G23736	GeneID:102089642	0.951882	7.67593e-05
G13921	GeneID:102083424	0.950953	8.19937e-05
G30411	GeneID:102097781	0.950606	8.40168e-05
G30411	GeneID:102097781	0.950606	8.40168e-05
G5875	GeneID:102089665	0.949342	9.16687e-05
G22326	GeneID:102098359	0.948072	9.98425e-05
G9846	GeneID:102090105	0.947979	0.000100461
G7363	GeneID:102088792	0.947662	0.000102584
G34549	GeneID:102091778	0.947049	0.000106788
G18615	GeneID:102092296	0.946449	0.000111016
G31803	GeneID:102095474	0.946087	0.000113629
G28021	GeneID:102091504	0.945943	0.000114674
G19624	GeneID:102091940	0.945285	0.00011956
G32556	GeneID:102090251	0.94516	0.000120498
G32556	GeneID:102090251	0.94516	0.000120498
G19481	GeneID:102084038	0.944904	0.000122452
GeneID:110355119	GeneID:102087720	0.943366	0.000134632
G3912	GeneID:102093180	0.943339	0.000134855
G74	GeneID:102091171	0.942292	0.000143629
GeneID:110355119	GeneID:102087546	0.941508	0.000150457
G36485	GeneID:102088167	0.941479	0.000150718
G9241	GeneID:102096908	0.939021	0.000173635
G9241	GeneID:102096908	0.939021	0.000173635
G815	GeneID:102092513	0.938815	0.000175657
G815	GeneID:102092513	0.938815	0.000175657
G7075	GeneID:110358098	0.938462	0.000179172
G7075	GeneID:110358098	0.938462	0.000179172
G20213	GeneID:102085155	0.93845	0.000179288
G22906	GeneID:102085696	0.93764	0.000187532
G19624	GeneID:102097594	0.937358	0.00019047
G21952	GeneID:102096444	0.937303	0.000191043
G36270	GeneID:102095428	0.935867	0.000206502
G19816	GeneID:102090180	0.93583	0.000206915
GeneID:110363948	GeneID:102086125	0.935819	0.000207037
G33714	GeneID:102090146	0.934957	0.000216745
G26311	GeneID:102098187	0.931092	0.000264256
GeneID:110356451	GeneID:102093643	0.930643	0.000270207
G2346	GeneID:102097378	0.93034	0.000274282
G21951	GeneID:102096444	0.93018	0.000276441
G27663	GeneID:102090863	0.929871	0.000280667
G19479	GeneID:102084038	0.929346	0.000287942
G26822	GeneID:102084370	0.9285	0.000299935
GeneID:110360929	GeneID:102086298	0.927162	0.000319614
G24430	GeneID:102098184	0.926938	0.000322991
G19010	GeneID:102087284	0.926529	0.000329234
G36237	GeneID:102092026	0.926235	0.000333774
G7364	GeneID:102088792	0.925849	0.000339792
G19631	GeneID:102097768	0.92522	0.000349767
G1541	GeneID:102089849	0.925112	0.000351509
G31703	GeneID:102087720	0.924941	0.00035426
G17767	GeneID:102083558	0.924665	0.000358744
G12745	GeneID:102089997	0.92455	0.00036062
G23420	GeneID:102093632	0.924163	0.000366998
G19624	GeneID:102097768	0.923933	0.000370816
G14253	GeneID:102096550	0.921949	0.000404992
G14253	GeneID:102096550	0.921949	0.000404992
G14253	GeneID:102096550	0.921949	0.000404992
G29832	GeneID:102097962	0.921921	0.000405474
G29832	GeneID:102097962	0.921921	0.000405474
G28851	GeneID:102090423	0.921315	0.000416348
G2469	GeneID:102094702	0.920825	0.000425292
G32556	GeneID:102087189	0.920035	0.000439983
G32556	GeneID:102087189	0.920035	0.000439983
G13824	GeneID:102085978	0.920008	0.000440479
G21454	GeneID:102091819	0.919118	0.000457476
G36237	GeneID:102092205	0.918198	0.000475509
G23362	GeneID:102084544	0.918145	0.000476568
G21451	GeneID:102091819	0.917991	0.000479633
G3088	GeneID:102095187	0.917626	0.000486972
G5868	GeneID:102088675	0.917028	0.000499153
GeneID:110355119	GeneID:102088030	0.916465	0.000510825
G29928	GeneID:102087541	0.91608	0.000518907
G22169	GeneID:102087472	0.915995	0.000520702
G24364	GeneID:102095352	0.913416	0.000577339
G28847	GeneID:102090423	0.912581	0.000596563
G33362	GeneID:102094081	0.912133	0.000607061
GeneID:110357465	GeneID:102097140	0.911342	0.000625909
GeneID:102092840	GeneID:102098059	0.910692	0.000641695
GeneID:102092840	GeneID:102098059	0.910692	0.000641695
G29094	GeneID:102087182	0.910181	0.000654299
G3913	GeneID:102093180	0.909497	0.000671448
G7392	GeneID:102093006	0.908295	0.000702334
G30119	GeneID:102089272	0.907655	0.000719182
G5591	GeneID:110357568	0.906532	0.000749407
G5865	GeneID:102088675	0.905468	0.000778853
G24285	GeneID:102090186	0.902387	0.000868673
G16042	GeneID:102087276	0.901469	0.000896798
GeneID:110362315	GeneID:102092296	0.900019	0.000942442
