# Supplementary material for: Transcriptome analysis revealed the roles of long non-coding RNA and mRNA in the bursa of Fabricius during pigeon (Columba livia) development
Source: Front Immunol. 2022 Jul 25;13:916086. doi: 10.3389/fimmu.2022.916086 (PMC9357926; doi:10.3389/fimmu.2022.916086)
Supplement: Supplementary file 1 [file DataSheet_1.zip › Supplementary Table 9. Functional enrichment analysis for target genes of DE-lncRNAs in different clusters.xlsx]

## Sheet: Sheet1
Cluster	GO and KEGG	Description	P-Value
1	GO:0048589	developmental growth	0.000203983
1	GO:0050900	leukocyte migration	0.000747021
1	GO:0040017	positive regulation of locomotion	0.00288498
1	GO:0007276	gamete generation	0.00492717
2	GO:0009952	anterior/posterior pattern specification	1.71856e-07
2	GO:0007389	pattern specification process	2.32529e-07
2	GO:0048705	skeletal system morphogenesis	3.15911e-07
2	GO:0048704	embryonic skeletal system morphogenesis	1.35859e-06
2	GO:0003002	regionalization	4.64675e-06
2	GO:0048706	embryonic skeletal system development	4.72013e-06
2	GO:0060065	uterus development	7.44562e-06
2	GO:0001501	skeletal system development	8.07523e-06
2	GO:0060070	canonical Wnt signaling pathway	3.19706e-05
2	GO:0045638	negative regulation of myeloid cell differentiation	3.38532e-05
2	GO:0071542	dopaminergic neuron differentiation	5.81788e-05
2	GO:0045596	negative regulation of cell differentiation	6.65867e-05
2	GO:0035270	endocrine system development	0.000129522
2	GO:0060828	regulation of canonical Wnt signaling pathway	0.000152245
2	GO:0090090	negative regulation of canonical Wnt signaling pathway	0.000173388
2	GO:0048598	embryonic morphogenesis	0.000192148
2	GO:0043009	chordate embryonic development	0.000230413
2	GO:0016055	Wnt signaling pathway	0.000266631
2	GO:0198738	cell-cell signaling by wnt	0.000273146
2	GO:0009792	embryo development ending in birth or egg hatching	0.000279925
2	GO:0048562	embryonic organ morphogenesis	0.000302421
2	GO:0060485	mesenchyme development	0.000312111
2	GO:0046661	male sex differentiation	0.000352468
2	GO:0030178	negative regulation of Wnt signaling pathway	0.000403484
2	ko05202	Transcriptional misregulation in cancer	0.000489609
2	GO:0030111	regulation of Wnt signaling pathway	0.000515726
2	GO:0061138	morphogenesis of a branching epithelium	0.000521019
2	GO:0001763	morphogenesis of a branching structure	0.00068681
2	GO:1905114	cell surface receptor signaling pathway involved in cell-cell signaling	0.000811594
2	GO:0001657	ureteric bud development	0.000841881
2	GO:0072163	mesonephric epithelium development	0.000869015
2	GO:0072164	mesonephric tubule development	0.000869015
2	GO:0045637	regulation of myeloid cell differentiation	0.000886937
2	GO:0001568	blood vessel development	0.000903154
2	GO:0001823	mesonephros development	0.00098309
2	GO:0001525	angiogenesis	0.00131777
2	GO:0048762	mesenchymal cell differentiation	0.00138343
2	GO:0048640	negative regulation of developmental growth	0.00153275
2	GO:0045926	negative regulation of growth	0.00163229
2	GO:0048589	developmental growth	0.00164758
2	GO:0048568	embryonic organ development	0.0018238
2	GO:0048732	gland development	0.00195576
2	GO:0007548	sex differentiation	0.00240346
2	GO:0061564	axon development	0.00253102
2	GO:0072073	kidney epithelium development	0.00266465
2	GO:0048514	blood vessel morphogenesis	0.00271813
2	GO:0034330	cell junction organization	0.00275716
2	ko04550	Signaling pathways regulating pluripotency of stem cells	0.00283413
2	GO:0050768	negative regulation of neurogenesis	0.00289207
2	GO:0008584	male gonad development	0.00295073
2	GO:0001822	kidney development	0.00297746
2	GO:0046546	development of primary male sexual characteristics	0.00301012
2	GO:0051961	negative regulation of nervous system development	0.0031927
2	GO:0042063	gliogenesis	0.00323891
2	GO:0072001	renal system development	0.0033164
2	GO:0051056	regulation of small GTPase mediated signal transduction	0.0033164
2	GO:1903531	negative regulation of secretion by cell	0.00331812
2	GO:2001236	regulation of extrinsic apoptotic signaling pathway	0.00357794
2	GO:0048754	branching morphogenesis of an epithelial tube	0.00364479
2	GO:0002009	morphogenesis of an epithelium	0.00365786
2	GO:0001837	epithelial to mesenchymal transition	0.00413414
2	GO:0060562	epithelial tube morphogenesis	0.0044895
2	GO:1903034	regulation of response to wounding	0.00474019
2	GO:0001655	urogenital system development	0.00493555
2	GO:0051048	negative regulation of secretion	0.0050623
2	GO:0007584	response to nutrient	0.00514484
2	GO:0009611	response to wounding	0.00514664
2	GO:0007416	synapse assembly	0.00574543
2	GO:0010721	negative regulation of cell development	0.00583452
2	GO:0007610	behavior	0.00636671
2	GO:0007369	gastrulation	0.00638645
2	GO:0030308	negative regulation of cell growth	0.00657711
2	GO:1903706	regulation of hemopoiesis	0.00669847
2	GO:0051216	cartilage development	0.00686944
2	GO:0045664	regulation of neuron differentiation	0.00727109
2	GO:0030099	myeloid cell differentiation	0.00754777
2	GO:0006935	chemotaxis	0.00762268
2	GO:0042330	taxis	0.00777797
2	GO:0016051	carbohydrate biosynthetic process	0.00811557
2	GO:0048729	tissue morphogenesis	0.00820285
2	GO:0048863	stem cell differentiation	0.0085586
2	GO:0042493	response to drug	0.00868711
2	GO:0001503	ossification	0.00961196
2	GO:0007596	blood coagulation	0.00984937
2	GO:0097191	extrinsic apoptotic signaling pathway	0.00997203
3	GO:0034330	cell junction organization	2.40482e-08
3	GO:0000904	cell morphogenesis involved in differentiation	1.67717e-07
3	GO:0001501	skeletal system development	2.60332e-07
3	GO:1990778	protein localization to cell periphery	3.33369e-07
3	GO:0048667	cell morphogenesis involved in neuron differentiation	5.37819e-07
3	GO:0072659	protein localization to plasma membrane	8.60284e-07
3	GO:0061564	axon development	8.72488e-07
3	GO:0060070	canonical Wnt signaling pathway	1.27739e-06
3	GO:0051056	regulation of small GTPase mediated signal transduction	1.38658e-06
3	GO:0007411	axon guidance	1.55104e-06
3	GO:0097485	neuron projection guidance	1.60278e-06
3	GO:0048812	neuron projection morphogenesis	1.90121e-06
3	GO:0120039	plasma membrane bounded cell projection morphogenesis	2.43762e-06
3	GO:0007169	transmembrane receptor protein tyrosine kinase signaling pathway	2.43762e-06
3	GO:0007409	axonogenesis	2.45968e-06
3	GO:0048858	cell projection morphogenesis	2.60155e-06
3	GO:0034329	cell junction assembly	2.62104e-06
3	GO:0050808	synapse organization	2.9105e-06
3	GO:0045859	regulation of protein kinase activity	3.15334e-06
3	GO:0048568	embryonic organ development	3.36228e-06
3	GO:0032990	cell part morphogenesis	3.46615e-06
3	GO:0030048	actin filament-based movement	6.29758e-06
3	GO:0072657	protein localization to membrane	6.31569e-06
3	ko05205	Proteoglycans in cancer	8.28468e-06
3	GO:0048598	embryonic morphogenesis	8.85012e-06
3	GO:0048562	embryonic organ morphogenesis	9.41939e-06
3	GO:0034765	regulation of ion transmembrane transport	1.01038e-05
3	GO:0010632	regulation of epithelial cell migration	1.01493e-05
3	GO:0006935	chemotaxis	1.06643e-05
3	GO:0042330	taxis	1.11655e-05
3	GO:0014037	Schwann cell differentiation	1.24009e-05
3	GO:0032989	cellular component morphogenesis	1.31149e-05
3	GO:0071805	potassium ion transmembrane transport	1.35588e-05
3	GO:0048705	skeletal system morphogenesis	1.43793e-05
3	GO:0048589	developmental growth	1.44118e-05
3	GO:0010001	glial cell differentiation	1.61439e-05
3	GO:0043549	regulation of kinase activity	1.72777e-05
3	GO:0051668	localization within membrane	2.03779e-05
3	GO:0048608	reproductive structure development	2.15362e-05
3	GO:0030111	regulation of Wnt signaling pathway	2.18732e-05
3	GO:0061458	reproductive system development	2.27543e-05
3	GO:1901379	regulation of potassium ion transmembrane transport	2.29653e-05
3	GO:0006813	potassium ion transport	2.50934e-05
3	GO:0070252	actin-mediated cell contraction	2.54011e-05
3	GO:0008038	neuron recognition	2.80542e-05
3	GO:0016055	Wnt signaling pathway	2.87337e-05
3	GO:0198738	cell-cell signaling by wnt	2.97625e-05
3	GO:0071709	membrane assembly	3.04108e-05
3	GO:0060828	regulation of canonical Wnt signaling pathway	3.1706e-05
3	GO:0003012	muscle system process	3.41965e-05
3	GO:0048514	blood vessel morphogenesis	3.60436e-05
3	GO:0043269	regulation of ion transport	3.69964e-05
3	GO:0060216	definitive hemopoiesis	4.03995e-05
3	GO:0045165	cell fate commitment	4.06713e-05
3	GO:1904062	regulation of cation transmembrane transport	4.16626e-05
3	GO:0010631	epithelial cell migration	4.3334e-05
3	GO:0044091	membrane biogenesis	4.44275e-05
3	GO:0043266	regulation of potassium ion transport	4.45252e-05
3	GO:0090132	epithelium migration	4.5946e-05
3	GO:0034762	regulation of transmembrane transport	4.82495e-05
3	GO:0090130	tissue migration	5.05911e-05
3	GO:0040017	positive regulation of locomotion	5.25012e-05
3	GO:0003013	circulatory system process	5.39877e-05
3	GO:0001525	angiogenesis	5.55099e-05
3	GO:0001654	eye development	5.56216e-05
3	GO:0150063	visual system development	5.99401e-05
3	GO:0048880	sensory system development	6.69392e-05
3	GO:0050878	regulation of body fluid levels	6.69392e-05
3	GO:0007264	small GTPase mediated signal transduction	7.77867e-05
3	GO:0008015	blood circulation	9.03274e-05
3	GO:0001568	blood vessel development	9.35316e-05
3	GO:0060537	muscle tissue development	9.70183e-05
3	GO:0042063	gliogenesis	0.000101862
3	GO:0030198	extracellular matrix organization	0.00010398
3	GO:0043062	extracellular structure organization	0.000106133
3	GO:0045229	external encapsulating structure organization	0.000110548
3	GO:0001508	action potential	0.000118642
3	GO:0043434	response to peptide hormone	0.000120712
3	GO:0050818	regulation of coagulation	0.000121185
3	GO:0040008	regulation of growth	0.0001232
3	GO:0072073	kidney epithelium development	0.000127195
3	GO:0090090	negative regulation of canonical Wnt signaling pathway	0.000131644
3	GO:1905114	cell surface receptor signaling pathway involved in cell-cell signaling	0.000144425
3	GO:0002064	epithelial cell development	0.000155238
3	GO:0009611	response to wounding	0.000156708
3	GO:0086001	cardiac muscle cell action potential	0.000157858
3	GO:0072006	nephron development	0.000160899
3	GO:0007009	plasma membrane organization	0.000160899
3	GO:0007423	sensory organ development	0.00016317
3	GO:0030335	positive regulation of cell migration	0.000165373
3	GO:0010594	regulation of endothelial cell migration	0.000187571
3	GO:0007422	peripheral nervous system development	0.000192498
3	GO:0014044	Schwann cell development	0.000199975
3	GO:2001236	regulation of extrinsic apoptotic signaling pathway	0.000207345
3	GO:0001655	urogenital system development	0.000211547
3	GO:0048592	eye morphogenesis	0.000213799
3	GO:0030031	cell projection assembly	0.000220506
3	GO:2000147	positive regulation of cell motility	0.000232011
3	GO:0006936	muscle contraction	0.000243755
3	GO:0007268	chemical synaptic transmission	0.00024525
3	GO:0098916	anterograde trans-synaptic signaling	0.00024525
3	GO:0001893	maternal placenta development	0.000261847
3	GO:0099537	trans-synaptic signaling	0.000267771
3	GO:0051272	positive regulation of cellular component movement	0.000269567
3	GO:0007507	heart development	0.000272912
3	GO:0050806	positive regulation of synaptic transmission	0.000303799
3	GO:0061448	connective tissue development	0.00030448
3	GO:0001667	ameboidal-type cell migration	0.000309215
3	GO:1905332	positive regulation of morphogenesis of an epithelium	0.000309259
3	GO:0001657	ureteric bud development	0.000315736
3	GO:0090596	sensory organ morphogenesis	0.000317431
3	GO:0033674	positive regulation of kinase activity	0.000317951
3	GO:0072163	mesonephric epithelium development	0.000329194
3	GO:0072164	mesonephric tubule development	0.000329194
3	GO:0051271	negative regulation of cellular component movement	0.00033626
3	GO:0043009	chordate embryonic development	0.000339275
3	GO:0016049	cell growth	0.000340676
3	GO:0099536	synaptic signaling	0.000346008
3	GO:0031214	biomineral tissue development	0.00034877
3	GO:0048704	embryonic skeletal system morphogenesis	0.000357336
3	GO:0003018	vascular process in circulatory system	0.000358896
3	GO:0048729	tissue morphogenesis	0.000359912
3	GO:0030178	negative regulation of Wnt signaling pathway	0.000368102
3	GO:0110148	biomineralization	0.000368102
3	GO:0001823	mesonephros development	0.000387158
3	GO:0048736	appendage development	0.000388234
3	GO:0060173	limb development	0.000388234
3	GO:0032412	regulation of ion transmembrane transporter activity	0.000388815
3	GO:0010596	negative regulation of endothelial cell migration	0.000402718
3	GO:0009792	embryo development ending in birth or egg hatching	0.000428146
3	GO:0035725	sodium ion transmembrane transport	0.000442205
3	GO:0061061	muscle structure development	0.000442997
3	GO:0071417	cellular response to organonitrogen compound	0.000448041
3	GO:0007416	synapse assembly	0.000453645
3	GO:1901652	response to peptide	0.000462968
3	GO:0002009	morphogenesis of an epithelium	0.000469002
3	GO:0007548	sex differentiation	0.000472187
3	GO:0030855	epithelial cell differentiation	0.000479308
3	GO:0022898	regulation of transmembrane transporter activity	0.000481235
3	GO:0043542	endothelial cell migration	0.000509191
3	GO:2001257	regulation of cation channel activity	0.000514228
3	GO:0007528	neuromuscular junction development	0.000517723
3	GO:0022600	digestive system process	0.000524403
3	GO:0090066	regulation of anatomical structure size	0.000526234
3	GO:0030029	actin filament-based process	0.0005392
3	GO:0120035	regulation of plasma membrane bounded cell projection organization	0.000547247
3	GO:0098662	inorganic cation transmembrane transport	0.000555112
3	GO:0045860	positive regulation of protein kinase activity	0.000562386
3	GO:0042398	cellular modified amino acid biosynthetic process	0.00059036
3	GO:0051216	cartilage development	0.00060903
3	GO:0010959	regulation of metal ion transport	0.000623127
3	GO:0072009	nephron epithelium development	0.000625944
3	GO:0007565	female pregnancy	0.000638377
3	GO:0001822	kidney development	0.000645272
3	GO:0031344	regulation of cell projection organization	0.000663841
3	GO:2001238	positive regulation of extrinsic apoptotic signaling pathway	0.000669203
3	GO:0001503	ossification	0.000669623
3	GO:0010633	negative regulation of epithelial cell migration	0.000693156
3	GO:0031099	regeneration	0.000716381
3	GO:0072001	renal system development	0.000754907
3	GO:0045216	cell-cell junction organization	0.000766482
3	GO:0090287	regulation of cellular response to growth factor stimulus	0.000767925
3	GO:0009952	anterior/posterior pattern specification	0.00078375
3	GO:0071363	cellular response to growth factor stimulus	0.000783876
3	GO:0021782	glial cell development	0.000790517
3	GO:0001666	response to hypoxia	0.000808025
3	GO:1901699	cellular response to nitrogen compound	0.000808242
3	GO:0031103	axon regeneration	0.000846333
3	GO:0032409	regulation of transporter activity	0.000849725
3	GO:0007566	embryo implantation	0.000894812
3	GO:0051897	positive regulation of protein kinase B signaling	0.000897163
3	GO:0051347	positive regulation of transferase activity	0.000903603
3	GO:0120031	plasma membrane bounded cell projection assembly	0.000913958
3	GO:0048706	embryonic skeletal system development	0.00092533
3	GO:0043491	protein kinase B signaling	0.000952537
3	GO:0050804	modulation of chemical synaptic transmission	0.000983398
3	GO:0099177	regulation of trans-synaptic signaling	0.000996434
3	GO:0048732	gland development	0.000996434
3	GO:0003179	heart valve morphogenesis	0.000996975
3	GO:0036293	response to decreased oxygen levels	0.00103339
3	GO:2000027	regulation of animal organ morphogenesis	0.00104425
3	GO:0001658	branching involved in ureteric bud morphogenesis	0.00105071
3	GO:0070848	response to growth factor	0.00106691
3	GO:0007596	blood coagulation	0.00110145
3	GO:0044057	regulation of system process	0.00110509
3	GO:0097191	extrinsic apoptotic signaling pathway	0.00112405
3	GO:0050673	epithelial cell proliferation	0.00113443
3	GO:0044706	multi-multicellular organism process	0.00114699
3	GO:0008406	gonad development	0.00117029
3	GO:0001934	positive regulation of protein phosphorylation	0.00119661
3	GO:0007599	hemostasis	0.00121792
3	GO:0050817	coagulation	0.00121792
3	GO:0031102	neuron projection regeneration	0.00128384
3	GO:2001258	negative regulation of cation channel activity	0.00128384
3	GO:0045137	development of primary sexual characteristics	0.00131747
3	GO:0007265	Ras protein signal transduction	0.00132407
3	GO:0097435	supramolecular fiber organization	0.00136378
3	GO:0060675	ureteric bud morphogenesis	0.00141164
3	GO:0060135	maternal process involved in female pregnancy	0.00141164
3	GO:0030336	negative regulation of cell migration	0.00142663
3	GO:0007586	digestion	0.00146498
3	GO:0072171	mesonephric tubule morphogenesis	0.00147843
3	GO:0007266	Rho protein signal transduction	0.00150464
3	GO:0048588	developmental cell growth	0.00150598
3	GO:0070482	response to oxygen levels	0.00151296
3	GO:0035107	appendage morphogenesis	0.00154505
3	GO:0035108	limb morphogenesis	0.00154505
3	GO:0006940	regulation of smooth muscle contraction	0.00154716
3	GO:0030879	mammary gland development	0.00158621
3	GO:0003170	heart valve development	0.00161787
3	GO:1905330	regulation of morphogenesis of an epithelium	0.00161787
3	GO:0030193	regulation of blood coagulation	0.00169058
3	ko05224	Breast cancer	0.00175848
3	GO:0007187	G protein-coupled receptor signaling pathway, coupled to cyclic nucleotide second messenger	0.00176529
3	GO:0000165	MAPK cascade	0.00177021
3	GO:2000146	negative regulation of cell motility	0.00177097
3	GO:0001890	placenta development	0.0018035
3	GO:0008285	negative regulation of cell population proliferation	0.00183319
3	GO:0006814	sodium ion transport	0.00184138
3	GO:1900046	regulation of hemostasis	0.00184204
3	GO:0060411	cardiac septum morphogenesis	0.00184204
3	GO:0007043	cell-cell junction assembly	0.00189592
3	GO:0031589	cell-substrate adhesion	0.0019251
3	GO:0071900	regulation of protein serine/threonine kinase activity	0.00197867
3	GO:0090257	regulation of muscle system process	0.00208148
3	GO:0072078	nephron tubule morphogenesis	0.00208468
3	GO:1904064	positive regulation of cation transmembrane transport	0.00209051
3	GO:0060322	head development	0.00212123
3	GO:0048754	branching morphogenesis of an epithelial tube	0.00214123
3	GO:0035567	non-canonical Wnt signaling pathway	0.00216975
3	GO:0072088	nephron epithelium morphogenesis	0.00225696
3	GO:0086003	cardiac muscle cell contraction	0.00225696
3	GO:1903522	regulation of blood circulation	0.00226646
3	GO:0001764	neuron migration	0.00235263
3	GO:0055065	metal ion homeostasis	0.00243078
3	GO:0061333	renal tubule morphogenesis	0.00243782
3	GO:2001259	positive regulation of cation channel activity	0.00243782
3	GO:0014706	striated muscle tissue development	0.00251314
3	GO:0072028	nephron morphogenesis	0.00253152
3	GO:0035637	multicellular organismal signaling	0.00263655
3	GO:0043271	negative regulation of ion transport	0.00263655
3	GO:0040013	negative regulation of locomotion	0.00271343
3	GO:0050678	regulation of epithelial cell proliferation	0.00278278
3	GO:0014068	positive regulation of phosphatidylinositol 3-kinase signaling	0.00282588
3	GO:0046661	male sex differentiation	0.00287999
3	GO:0050680	negative regulation of epithelial cell proliferation	0.00287999
3	GO:0034767	positive regulation of ion transmembrane transport	0.00300729
3	GO:0045596	negative regulation of cell differentiation	0.00302423
3	GO:0043270	positive regulation of ion transport	0.00303239
3	GO:0048708	astrocyte differentiation	0.00303334
3	GO:0001570	vasculogenesis	0.00303334
3	GO:0099173	postsynapse organization	0.00307236
3	ko04080	Neuroactive ligand-receptor interaction	0.00312772
3	GO:0006937	regulation of muscle contraction	0.00313839
3	GO:0048678	response to axon injury	0.00324994
3	GO:0051899	membrane depolarization	0.00324994
3	GO:0001656	metanephros development	0.0034758
3	GO:0048015	phosphatidylinositol-mediated signaling	0.00362791
3	GO:0043534	blood vessel endothelial cell migration	0.00370182
3	GO:0071453	cellular response to oxygen levels	0.00370182
3	GO:0048771	tissue remodeling	0.00370182
3	GO:0032413	negative regulation of ion transmembrane transporter activity	0.00371104
3	GO:0001558	regulation of cell growth	0.00376644
3	GO:0035265	organ growth	0.00377676
3	GO:0006941	striated muscle contraction	0.00385272
3	GO:0048017	inositol lipid-mediated signaling	0.0039297
3	GO:0042060	wound healing	0.00408314
3	GO:0008361	regulation of cell size	0.00408679
3	GO:0061138	morphogenesis of a branching epithelium	0.0041669
3	GO:0072080	nephron tubule development	0.00421014
3	GO:0042475	odontogenesis of dentin-containing tooth	0.00421014
3	GO:0001936	regulation of endothelial cell proliferation	0.00433031
3	GO:0051896	regulation of protein kinase B signaling	0.00433031
3	GO:0006575	cellular modified amino acid metabolic process	0.00441361
3	GO:0055080	cation homeostasis	0.00454655
3	GO:0042391	regulation of membrane potential	0.00456928
3	GO:0060993	kidney morphogenesis	0.00460994
3	GO:0061326	renal tubule development	0.00460994
3	GO:0046578	regulation of Ras protein signal transduction	0.00475763
3	GO:0042472	inner ear morphogenesis	0.00488881
3	ko05146	Amoebiasis	0.00488881
3	GO:0003073	regulation of systemic arterial blood pressure	0.00488881
3	GO:1901654	response to ketone	0.00493622
3	GO:0014909	smooth muscle cell migration	0.00503198
3	GO:0098771	inorganic ion homeostasis	0.00508623
3	GO:0010975	regulation of neuron projection development	0.00515204
3	GO:0060326	cell chemotaxis	0.00516781
3	GO:0030155	regulation of cell adhesion	0.00533205
3	GO:0001763	morphogenesis of a branching structure	0.00540227
3	GO:0007420	brain development	0.00541598
3	ko04510	Focal adhesion	0.00559665
3	GO:0001935	endothelial cell proliferation	0.00569557
3	GO:0002027	regulation of heart rate	0.00594413
3	GO:1904063	negative regulation of cation transmembrane transport	0.00594413
3	GO:0003279	cardiac septum development	0.00594413
3	GO:0043010	camera-type eye development	0.00596793
3	GO:1901888	regulation of cell junction assembly	0.00610293
3	GO:1901890	positive regulation of cell junction assembly	0.00610511
3	GO:0071902	positive regulation of protein serine/threonine kinase activity	0.00620772
3	GO:0007517	muscle organ development	0.00627939
3	GO:0008016	regulation of heart contraction	0.00642088
3	GO:0060562	epithelial tube morphogenesis	0.00652038
3	GO:0003002	regionalization	0.00660213
3	GO:0002062	chondrocyte differentiation	0.00660363
3	GO:0032414	positive regulation of ion transmembrane transporter activity	0.00694906
3	GO:0014066	regulation of phosphatidylinositol 3-kinase signaling	0.00694906
3	GO:0007173	epidermal growth factor receptor signaling pathway	0.00694906
3	GO:0120032	regulation of plasma membrane bounded cell projection assembly	0.00708939
3	GO:0006469	negative regulation of protein kinase activity	0.00708939
3	GO:0032410	negative regulation of transporter activity	0.00712573
3	GO:0034766	negative regulation of ion transmembrane transport	0.00712573
3	GO:0003014	renal system process	0.00712573
3	GO:0006939	smooth muscle contraction	0.00712573
3	GO:0014812	muscle cell migration	0.00712573
3	GO:0050801	ion homeostasis	0.00726408
3	GO:0060491	regulation of cell projection assembly	0.00732206
3	GO:0006897	endocytosis	0.00761305
3	GO:0001933	negative regulation of protein phosphorylation	0.00773138
3	GO:0034764	positive regulation of transmembrane transport	0.00780242
3	GO:0042471	ear morphogenesis	0.00804901
3	GO:0021987	cerebral cortex development	0.00804901
3	GO:0097529	myeloid leukocyte migration	0.00830308
3	GO:0030326	embryonic limb morphogenesis	0.00843712
3	GO:0035113	embryonic appendage morphogenesis	0.00843712
3	GO:0031346	positive regulation of cell projection organization	0.00858788
3	GO:0007613	memory	0.00863524
3	GO:0008037	cell recognition	0.00869211
3	GO:0030282	bone mineralization	0.00883607
3	GO:2001233	regulation of apoptotic signaling pathway	0.00888743
3	GO:0032411	positive regulation of transporter activity	0.00903963
3	GO:0022612	gland morphogenesis	0.00903963
3	GO:0001649	osteoblast differentiation	0.00922911
3	GO:0048593	camera-type eye morphogenesis	0.00924593
3	GO:0003206	cardiac chamber morphogenesis	0.00924593
3	GO:0038127	ERBB signaling pathway	0.00945497
3	GO:0072507	divalent inorganic cation homeostasis	0.00959094
3	GO:0007160	cell-matrix adhesion	0.00978734
3	GO:0048871	multicellular organismal homeostasis	0.00985419
3	GO:0060560	developmental growth involved in morphogenesis	0.00993024
